# Supplementary material for: Identification of long non-coding RNAs expressed in knee and hip osteoarthritic cartilage
Source: Osteoarthritis Cartilage. 2019 Apr;27(4):694–702. doi: 10.1016/j.joca.2018.12.015 (PMC6444060; doi:10.1016/j.joca.2018.12.015)
Supplement: Multimedia component 3 [file mmc3.xlsx]

## Sheet: All HIP lincRNA TPM >1
ensembl_gene_id	external_gene_name	description	gene_biotype	NOF_mean	OA_mean	NOF1	NOF2	NOF3	NOF4	NOF5	NOF6	OA1	OA2	OA3	OA4	OA5	OA6	OA7	OA8	OA9	OA10	average TPM2
ENSG00000245532	NEAT1	nuclear paraspeckle assembly transcript 1 (non-protein coding) [Source:HGNC Symbol;Acc:HGNC:30815]	lincRNA	1458.5	841.101	2012.3	994.563	1978.05	2066.86	1031.98	667.223	949.171	381.036	532.101	645.968	965.75	971.353	381.78	566.619	2039.52	977.712	1072.62
ENSG00000251562	MALAT1	metastasis associated lung adenocarcinoma transcript 1 (non-protein coding) [Source:HGNC Symbol;Acc:HGNC:29665]	lincRNA	852.243	674.709	905.81	673.526	907.102	955.953	726.595	944.475	686.808	397.23	466.053	878.297	856.463	696.898	415.749	527.693	923.089	898.81	741.284
ENSG00000269888	RP11-3P17.5		lincRNA	544.289	614.91	582.476	435.049	436.827	605.11	458.47	747.802	711.741	560.148	581.346	693.297	729.517	568.571	592.073	499.938	541.553	670.917	588.427
ENSG00000214548	MEG3	maternally expressed 3 (non-protein coding) [Source:HGNC Symbol;Acc:HGNC:14575]	lincRNA	470.33	291.928	543.106	422.464	548.984	513.656	400.422	393.347	283.894	165.926	162.6	414.594	393.28	268.811	159.891	159.506	526.187	384.591	358.829
ENSG00000281181	CH507-513H4.3		lincRNA	231.715	224.576	185.601	241.901	204.168	184.843	237.909	335.871	162.068	234.586	266.113	338.585	192.556	159.151	231.077	264.475	204.754	192.391	227.253
ENSG00000280614	CH507-513H4.4		lincRNA	231.714	224.575	185.601	241.901	204.161	184.843	237.909	335.871	162.068	234.586	266.113	338.584	192.556	159.151	231.077	264.475	204.751	192.391	227.252
ENSG00000280800	CH507-513H4.6		lincRNA	231.709	224.577	185.601	241.867	204.161	184.843	237.909	335.871	162.068	234.586	266.113	338.591	192.556	159.151	231.077	264.491	204.751	192.389	227.252
ENSG00000229807	XIST	X inactive specific transcript (non-protein coding) [Source:HGNC Symbol;Acc:HGNC:12810]	lincRNA	228.772	199.112	243.482	158.399	245.048	262.5	167.664	295.542	202.683	133.624	139.417	291.195	229.492	217.248	137.736	144.083	253.747	241.897	210.235
ENSG00000269893	SNHG8	small nucleolar RNA host gene 8 [Source:HGNC Symbol;Acc:HGNC:33098]	lincRNA	151.863	148.272	174.188	104.884	193.55	171.754	106.362	160.436	129.39	141.079	96.4129	156.94	190.229	131.577	144.195	96.741	196.163	199.989	149.618
ENSG00000260032	NORAD	non-coding RNA activated by DNA damage [Source:HGNC Symbol;Acc:HGNC:44311]	lincRNA	90.6536	117.159	72.6589	73.7233	106.071	73.0348	74.2858	144.148	124.505	106.168	92.1106	143.552	136.622	125.09	107.277	92.6505	106.348	137.265	107.219
ENSG00000282810	MIR210HG	MIR210 host gene [Source:HGNC Symbol;Acc:HGNC:39524]	lincRNA	81.2131	115.919	68.2836	83.0312	80.1616	68.7512	81.9782	105.073	192.717	42.8962	73.5237	110.637	166.552	197.921	30.6208	57.8886	126.877	159.557	102.904
ENSG00000237094	RP4-669L17.10		lincRNA	110.006	97.542	124.419	82.9444	111.839	119.853	79.3051	141.678	111.304	73.5703	55.5024	150.512	109.937	113.286	81.5851	55.4523	117.216	107.055	102.216
ENSG00000224032	EPB41L4A-AS1	EPB41L4A antisense RNA 1 [Source:HGNC Symbol;Acc:HGNC:30749]	lincRNA	116.677	88.0839	121.992	79.4775	134.985	121.703	92.2383	149.667	76.973	51.677	57.3196	148.791	110.303	85.1086	51.0204	52.2649	137.56	109.821	98.8063
ENSG00000260807	RP11-161M6.2		lincRNA	57.9513	88.5786	29.9421	38.0876	60.727	34.2658	41.149	143.536	80.4688	92.5554	51.8841	140.946	115.643	78.8169	96.2765	54.4068	64.1407	110.648	77.0934
ENSG00000186960	LINC01551	long intergenic non-protein coding RNA 1551 [Source:HGNC Symbol;Acc:HGNC:19828]	lincRNA	65.0868	63.7103	52.5907	139.813	48.941	33.6329	107.705	7.83816	68.4324	99.3135	120.87	14.2018	59.0204	41.2515	62.1878	85.67	44.8089	41.3468	64.2265
ENSG00000257900	RP11-454K7.1		lincRNA	47.1818	66.682	45.6421	59.0265	52.9211	48.538	54.2116	22.7518	39.4822	115.924	90.7183	24.7187	57.8545	37.3847	109.011	85.2133	53.1735	53.3396	59.3694
ENSG00000247095	MIR210HG	MIR210 host gene [Source:HGNC Symbol;Acc:HGNC:39524]	lincRNA	111.841	27.0143	184.458	108.198	94.6842	174.803	105.431	3.4738	5.84424	51.1875	51.9685	0	0.306245	5.78792	52.2585	64.4131	38.3774	0	58.8245
ENSG00000254531	FLJ20021	uncharacterized LOC90024 [Source:EntrezGene;Acc:90024]	lincRNA	77.9672	44.4686	99.7819	68.4847	71.1096	102.156	68.2706	58.0008	56.0048	22.9862	37.8581	57.393	38.4126	60.0446	23.7785	38.8451	69.855	39.5082	57.0306
ENSG00000278996	CH507-513H4.1		lincRNA	52.646	58.8707	52.9649	51.8443	84.6677	52.3255	51.174	22.8996	42.1034	78.7157	65.5808	23.5054	54.9995	42.1141	77.4838	65.3622	83.1127	55.7295	56.5364
ENSG00000280441	CH507-528H12.1		lincRNA	52.646	58.8707	52.9649	51.8443	84.6677	52.3255	51.174	22.8996	42.1034	78.7157	65.5808	23.5054	54.9995	42.1141	77.4838	65.3622	83.1127	55.7295	56.5364
ENSG00000269758	CTD-2245F17.9		lincRNA	44.2989	53.9497	41.202	44.9329	54.5438	47.2933	51.7568	26.0644	38.7003	63.8625	67.5819	23.9509	52.7661	42.0982	60.2433	69.3595	63.0312	57.9035	50.3307
ENSG00000260260	SNHG19	small nucleolar RNA host gene 19 [Source:HGNC Symbol;Acc:HGNC:49574]	lincRNA	49.4276	47.7845	62.1632	25.6869	58.7654	60.1253	26.0736	63.7514	44.447	39.6598	32.5241	68.7043	63.9174	44.2047	37.5314	30.1954	55.3045	61.3568	48.4007
ENSG00000250127	CTD-2117L12.1		lincRNA	41.9329	50.3824	42.8799	51.2898	53.0258	39.7195	45.0594	19.6231	34.4082	58.2294	66.6375	17.6311	59.7961	34.364	60.0573	65.1796	50.5684	56.9521	47.2138
ENSG00000232098	CTD-2619J13.14		lincRNA	34.8061	54.19	29.6976	45.0442	44.0493	30.3093	39.8777	19.8587	25.9306	123.505	49.9106	22.6611	33.2972	28.2742	127.351	52.425	39.3041	39.2405	46.921
ENSG00000276997	RP11-378J18.9		lincRNA	42.8323	48.9008	36.1786	42.4531	43.6403	39.9817	41.9701	52.7699	59.2358	54.8863	39.6049	48.9645	41.0901	52.3499	59.8604	43.9382	49.4198	39.6579	46.6251
ENSG00000281649	EBLN3P	endogenous Bornavirus-like nucleoprotein 3, pseudogene [Source:HGNC Symbol;Acc:HGNC:50682]	lincRNA	44.2617	45.1634	37.6348	38.8692	41.5489	43.5271	41.3075	62.683	59.1832	37.8541	25.6844	62.9055	42.3803	58.9588	46.1822	25.2484	46.5063	46.7309	44.8253
ENSG00000253103	LINC01609	long intergenic non-protein coding RNA 1609 [Source:HGNC Symbol;Acc:HGNC:51663]	lincRNA	36.5911	47.2277	35.393	43.592	44.6565	32.8588	39.2196	23.8266	47.5888	46.2019	61.5216	23.6411	48.6875	42.5656	48.3444	56.5756	43.5432	53.6074	43.239
ENSG00000266402	SNHG25	small nucleolar RNA host gene 25 [Source:HGNC Symbol;Acc:HGNC:51534]	lincRNA	43.0551	43.2868	62.7786	24.489	39.8593	65.6594	31.8947	33.6497	49.7103	42.3536	50.2227	32.4847	43.7503	51.4919	25.9358	37.4979	46.1242	53.2966	43.1999
ENSG00000249731	RP11-259O2.3		lincRNA	35.1425	47.8653	31.6461	38.282	42.2265	33.904	34.9844	29.8123	37.2424	54.6167	63.5409	27.8203	44.987	41.1644	59.8758	59.6561	41.4617	48.2878	43.0943
ENSG00000230724	LINC01001	long intergenic non-protein coding RNA 1001 [Source:HGNC Symbol;Acc:HGNC:38540]	lincRNA	47.73	33.0988	51.1373	42.772	41.3056	53.5744	43.8009	53.7901	37.6015	23.7135	21.7931	54.8002	33.5269	38.3736	22.1145	20.2198	44.0349	34.8104	38.5855
ENSG00000258498	DIO3OS	DIO3 opposite strand/antisense RNA (head to head) [Source:HGNC Symbol;Acc:HGNC:20348]	lincRNA	54.8196	25.5796	72.9567	50.7729	61.9077	77.8481	49.3876	16.0445	47.3096	6.37867	16.5427	17.225	21.4489	42.1965	6.13058	15.7775	60.4311	22.3557	36.5446
ENSG00000179406	LINC00174	long intergenic non-protein coding RNA 174 [Source:HGNC Symbol;Acc:HGNC:27788]	lincRNA	28.4547	40.0319	24.4472	31.6402	39.0825	23.6173	28.1754	23.7653	24.9534	78.7207	37.8169	21.1402	30.5832	22.3864	78.9576	34.8435	37.4264	33.4904	35.6904
ENSG00000259380	RP11-346D14.1		lincRNA	30.9017	36.9211	26.8226	33.926	38.8563	26.0415	34.0185	25.7452	27.5545	36.8243	45.2728	23.9393	42.6737	29.8619	36.0738	45.0477	41.512	40.451	34.6638
ENSG00000230606	AC159540.1		lincRNA	25.6081	39.9123	20.8752	19.1857	38.7058	20.2027	18.7108	35.9684	39.0659	41.6514	32.2647	33.6603	48.4952	41.447	39.8737	32.5123	39.4895	50.6634	34.5483
ENSG00000225470	JPX	JPX transcript, XIST activator (non-protein coding) [Source:HGNC Symbol;Acc:HGNC:37191]	lincRNA	31.0344	32.0255	25.8384	37.3784	36.2893	25.699	34.5564	26.4447	23.6384	38.3328	34.0119	25.4607	39.2941	19.9756	27.4569	32.8413	42.2219	37.0211	31.6538
ENSG00000280993	LINC00969	long intergenic non-protein coding RNA 969 [Source:HGNC Symbol;Acc:HGNC:48729]	lincRNA	32.7747	30.116	11.6608	36.8218	64.4674	12.9282	34.707	36.0633	16.6986	25.6917	27.246	27.9761	42.6421	21.9089	22.2446	28.4595	47.6291	40.6635	31.113
ENSG00000236053	LINC01067	long intergenic non-protein coding RNA 1067 [Source:HGNC Symbol;Acc:HGNC:49105]	lincRNA	27.0347	32.6633	24.7691	34.7524	30.1917	26.4515	33.2449	12.7986	23.5605	37.5106	45.0941	10.904	33.0049	21.9095	46.0493	44.1363	32.6534	31.8105	30.5526
ENSG00000261064	RP11-1000B6.3		lincRNA	30.1783	29.95	19.97	27.3691	34.0523	20.3568	24.9861	54.3354	35.0948	17.7784	21.3413	58.7863	28.4435	33.4549	21.671	24.4188	31.59	26.9205	30.0356
ENSG00000232164	AC092669.3		lincRNA	25.8587	31.3839	23.3038	28.6237	28.5613	25.0831	31.234	18.346	24.0612	30.9908	38.2266	17.6571	30.4098	25.6183	35.3108	42.1631	33.8614	35.5401	29.3119
ENSG00000260025	RP11-490M8.1		lincRNA	22.6321	30.661	21.6278	14.1973	19.2286	22.775	0	57.964	31.8652	19.42	23.2376	56.9869	30.9431	29.7954	20.2379	24.6338	35.4507	34.0396	27.6502
ENSG00000256995	RP11-114G22.1		lincRNA	27.8569	25.4939	20.8656	10.1192	49.0723	21.8071	9.93678	55.3407	26.1633	10.6588	12.0543	55.4685	28.5041	29.5993	10.1252	10.878	42.7798	28.7079	26.3801
ENSG00000276216	CH17-373J23.1		lincRNA	20.7258	29.6251	4.73989	4.99444	5.92205	6.69768	6.03528	95.9655	4.99955	5.29205	11.6748	91.759	71.0651	3.67307	8.01917	14.1715	8.29943	77.2976	26.2879
ENSG00000258410	RP11-173D3.1		lincRNA	28.7369	23.9536	27.7563	28.3302	32.1704	28.0804	27.1872	28.8967	23.1836	25.9204	17.9403	27.6143	25.0571	20.8811	27.585	14.5826	30.6287	26.1431	25.7473
ENSG00000236882	LINC01554	long intergenic non-protein coding RNA 1554 [Source:HGNC Symbol;Acc:HGNC:24687]	lincRNA	51.449	9.4982	60.387	61.9968	61.8557	60.7456	60.8037	2.90508	6.37192	2.04518	2.39093	3.81556	3.00151	5.7876	2.28145	2.56557	62.8113	3.91099	25.2297
ENSG00000250122	CTD-2013M15.1		lincRNA	21.1191	26.6164	18.0873	24.3704	23.7056	22.7142	26.7659	11.0709	18.8523	26.0037	27.5784	10.9718	30.8811	22.7766	33.0597	34.5389	29.2437	32.258	24.5549
ENSG00000269972	RP3-430N8.10		lincRNA	23.3649	25.226	17.5406	20.8057	24.1343	21.2823	28.8995	27.527	25.5229	22.7762	27.9166	25.7917	21.4235	28.19	22.4715	23.1278	28.6462	26.3938	24.5281
ENSG00000254885	RP11-802F5.1		lincRNA	22.3267	25.5423	22.0604	24.2507	26.7475	23.3504	27.5111	10.04	13.4995	32.6988	33.7663	8.2144	22.8179	22.0418	41.0835	24.8043	32.8955	23.6013	24.3365
ENSG00000228639	AC005152.3		lincRNA	20.671	26.3013	23.9316	4.02805	25.1005	24.2388	5.51082	41.216	34.8856	8.6172	19.6686	41.5279	34.7742	34.4391	6.9207	21.377	23.2868	37.5161	24.1899
ENSG00000246067	RAB30-AS1	RAB30 antisense RNA 1 (head to head) [Source:HGNC Symbol;Acc:HGNC:48672]	lincRNA	23.0152	24.1557	22.8428	20.6119	28.3301	21.9769	21.1356	23.1939	26.9449	22.4764	21.7559	17.8966	28.9218	25.2619	22.0791	18.8059	29.4031	28.0119	23.728
ENSG00000229618	AC011288.2		lincRNA	21.5984	24.9004	18.4285	25.6883	25.9173	23.0698	24.6391	11.8475	19.0487	24.9999	30.1092	9.39848	28.5221	18.6212	25.6383	31.602	34.3143	26.7493	23.6621
ENSG00000259884	RP11-1100L3.8		lincRNA	36.6696	15.768	61.0517	9.57123	37.6437	67.3278	13.2218	31.2015	14.319	13.0646	7.11186	29.3852	10.3807	13.7569	13.7282	4.32377	40.4431	11.1667	23.6061
ENSG00000232233	RP11-573D15.2		lincRNA	20.3221	25.1167	18.9252	24.9282	25.7437	18.0546	27.7971	6.48372	15.9241	41.717	27.5753	9.60192	24.5484	17.539	37.8532	27.4519	26.7728	22.183	23.3187
ENSG00000254258	RP11-398H6.1		lincRNA	21.316	24.3003	20.1476	22.5139	22.1618	21.9385	23.0773	18.0569	19.589	21.9065	27.3603	17.2957	27.72	23.1143	20.7087	31.1492	26.3569	27.8026	23.1812
ENSG00000254057	RP3-388N13.3		lincRNA	22.2066	23.6172	22.9133	28.1639	22.1913	21.2016	29.1431	9.62619	17.6689	28.2526	34.5112	10.6193	21.7952	17.5943	27.8753	30.6737	25.3841	21.7975	23.0882
ENSG00000232956	SNHG15	small nucleolar RNA host gene 15 [Source:HGNC Symbol;Acc:HGNC:27797]	lincRNA	27.6842	19.2197	36.0624	21.1962	32.9256	34.5916	22.2677	19.0621	19.8898	20.346	15.3178	14.6475	13.5076	20.3904	21.1294	15.2958	36.6245	15.0479	22.3939
ENSG00000235601	BARX1-AS1	BARX1 antisense RNA 1 (head to head) [Source:HGNC Symbol;Acc:HGNC:50673]	lincRNA	27.4967	17.7004	25.1989	30.8426	32.6742	22.396	25.789	28.0798	15.0558	10.8664	14.6726	27.207	18.8283	16.4446	13.6024	9.94788	32.0008	18.3787	21.3741
ENSG00000212694	LINC01089	long intergenic non-protein coding RNA 1089 [Source:HGNC Symbol;Acc:HGNC:27886]	lincRNA	16.2758	23.8922	13.338	11.449	21.5537	12.6591	11.0267	27.6285	27.9541	24.5115	16.4086	28.3712	25.5936	27.6797	24.1161	17.6703	19.3632	27.2535	21.0361
ENSG00000231346	LINC01160	long intergenic non-protein coding RNA 1160 [Source:HGNC Symbol;Acc:HGNC:49525]	lincRNA	19.6916	21.7219	18.7502	19.7354	24.1348	24.2787	21.5732	9.67699	17.4849	20.4665	27.2927	9.48718	26.1708	15.9828	25.0559	23.4699	24.6798	27.1283	20.9605
ENSG00000255198	SNHG9	small nucleolar RNA host gene 9 [Source:HGNC Symbol;Acc:HGNC:33102]	lincRNA	20.7318	21.0898	16.2748	26.6012	18.83	17.5149	25.5583	19.6119	17.3349	21.767	32.0076	20.1968	17.9511	16.1725	20.3021	29.4253	18.4034	17.3374	20.9556
ENSG00000179523	EIF3J-AS1	EIF3J antisense RNA 1 (head to head) [Source:HGNC Symbol;Acc:HGNC:48616]	lincRNA	23.5365	18.9674	21.7635	21.8568	26.1906	24.0162	21.3159	26.0761	18.5118	15.6263	15.1791	25.0308	20.9924	17.8068	15.6339	17.4659	23.3502	20.0764	20.6808
ENSG00000281383	CH507-513H4.5		lincRNA	23.0288	19.2333	18.3561	16.8271	23.6129	17.2581	24.4507	37.6678	8.27373	19.3695	20.5758	28.5449	14.7114	12.2163	28.9319	21.6197	23.0848	15.0054	20.6566
ENSG00000270118	RP11-57A19.5		lincRNA	13.4311	24.4116	7.91228	18.6039	23.6378	6.58328	14.4366	9.41281	30.336	19.0196	18.2042	9.54172	36.381	30.0393	21.1138	16.5426	27.8813	35.056	20.2939
ENSG00000213121	RP11-306O13.1		lincRNA	17.0951	21.7218	14.7598	14.8279	21.5946	15.2753	15.6947	20.4181	19.1082	19.1174	26.1457	22.5764	23.124	19.5554	17.1881	23.673	21.237	25.4931	19.9868
ENSG00000263753	LINC00667	long intergenic non-protein coding RNA 667 [Source:HGNC Symbol;Acc:HGNC:27906]	lincRNA	16.4812	22.0091	15.3292	11.7028	19.8079	15.4088	12.3781	24.2605	22.7593	21.9474	23.6677	26.2924	20.5887	21.2791	22.4398	21.9759	16.9302	22.2109	19.9362
ENSG00000227036	LINC00511	long intergenic non-protein coding RNA 511 [Source:HGNC Symbol;Acc:HGNC:43564]	lincRNA	21.0159	18.7425	18.2635	25.6079	20.5691	19.3426	23.1795	19.1326	16.8825	11.8976	23.1752	17.7404	19.0637	17.2733	13.3911	27.474	21.2505	19.2766	19.595
ENSG00000269987	RP3-430N8.11		lincRNA	18.2383	20.2582	12.933	16.9103	21.4694	13.3698	17.982	26.7654	22.7488	21.3822	13.8059	23.5534	21.5147	21.4127	20.4961	13.5603	24.0284	20.079	19.5007
ENSG00000232774	FLJ22447	uncharacterized LOC400221 [Source:EntrezGene;Acc:400221]	lincRNA	16.9047	20.1943	15.4395	18.8312	21.077	12.7923	19.4257	13.8627	19.9502	18.2059	24.1213	15.8022	20.067	18.8393	16.4839	23.5661	22.598	22.3089	18.9607
ENSG00000257698	RP11-620J15.3		lincRNA	22.75	16.1733	29.0312	15.2534	25.7781	30.211	14.824	21.4024	15.053	9.17867	11.2548	24.0481	22.0235	14.7746	8.98773	10.0885	25.3956	20.9282	18.6396
ENSG00000263812	LINC00908	long intergenic non-protein coding RNA 908 [Source:HGNC Symbol;Acc:HGNC:27599]	lincRNA	20.8951	16.9958	14.9867	16.5241	35.4184	17.3743	23.9447	17.1226	16.2575	9.23704	22.8632	11.0598	30.2586	14.4296	10.7407	14.9066	21.7781	18.4271	18.4581
ENSG00000233901	LINC01503	long intergenic non-protein coding RNA 1503 [Source:HGNC Symbol;Acc:HGNC:51184]	lincRNA	20.5734	17.033	17.9365	30.1935	19.2655	17.4892	29.0854	9.47051	20.8455	13.0592	24.1602	10.2262	12.6533	20.0588	13.8802	23.9146	20.1804	11.3518	18.3607
ENSG00000279851	CH507-216K13.2		lincRNA	14.8448	20.3909	10.9791	16.3605	25.4721	11.3848	15.593	9.27928	16.5644	24.1238	23.3626	8.99459	18.3766	18.0094	24.4634	24.6272	26.7696	18.6175	18.3111
ENSG00000218510	LINC00339	long intergenic non-protein coding RNA 339 [Source:HGNC Symbol;Acc:HGNC:25011]	lincRNA	15.8346	19.4324	10.1542	12.3158	25.5991	10.7873	12.1554	23.9958	17.9039	13.1595	18.6602	21.7298	22.4904	18.4532	12.4878	19.3613	30.4455	19.6328	18.0832
ENSG00000215386	MIR99AHG	mir-99a-let-7c cluster host gene [Source:HGNC Symbol;Acc:HGNC:1274]	lincRNA	18.7428	17.5801	24.5504	12.3956	19.9467	21.9202	11.9503	21.6938	15.5817	16.34	14.2096	22.5649	19.8888	16.4607	15.5063	14.7145	21.7963	18.738	18.0161
ENSG00000234630	LL22NC03-2H8.4		lincRNA	17.078	18.4166	15.2491	18.2238	18.0709	15.0915	17.8833	17.9492	18.2838	21.6549	23.0947	14.512	19.7446	17.1773	16.0742	18.0266	16.9911	18.607	17.9146
ENSG00000166770	ZNF667-AS1	ZNF667 antisense RNA 1 (head to head) [Source:HGNC Symbol;Acc:HGNC:44321]	lincRNA	13.1564	20.4624	10.738	11.2778	15.9858	10.6271	12.8546	17.4552	17.1741	15.5686	31.2535	18.7775	21.8788	15.9058	17.7038	28.5797	14.9443	22.8376	17.7226
ENSG00000254153	CTA-398F10.2		lincRNA	14.6526	18.8652	12.0283	22.5938	14.3865	11.2429	17.1358	10.5282	14.1572	23.6599	21.2264	12.4914	18.1252	15.2144	24.4237	17.3453	21.1812	20.8272	17.2855
ENSG00000215241	RP11-266K4.9		lincRNA	13.6306	19.2041	12.5307	10.0315	17.2343	11.687	10.3034	19.9967	21.5242	19.1874	19.7671	17.8901	19.3578	21.6336	18.9756	17.7019	17.1441	18.8587	17.114
ENSG00000267143	RP11-677O4.6		lincRNA	20.6059	14.8313	22.8986	16.386	23.4337	24.54	18.6994	17.6778	21.4749	15.3834	9.30412	11.0423	13.8741	16.6966	16.5573	10.1441	20.9529	12.8833	16.9968
ENSG00000277147	LINC00869	long intergenic non-protein coding RNA 869 [Source:HGNC Symbol;Acc:HGNC:29050]	lincRNA	15.7531	17.5658	13.6733	13.1233	19.9388	12.127	12.8271	22.8292	12.5276	16.7693	20.6006	25.4323	14.5662	14.6923	17.5537	19.5735	17.9057	16.0367	16.886
ENSG00000261824	LINC00662	long intergenic non-protein coding RNA 662 [Source:HGNC Symbol;Acc:HGNC:27122]	lincRNA	16.7256	16.8908	16.0585	15.9366	19.5166	16.5494	16.4795	15.813	17.3707	14.3227	20.5844	13.5779	14.9833	17.8399	15.2368	19.9562	19.9024	15.1334	16.8288
ENSG00000250903	GMDS-AS1	GMDS antisense RNA 1 (head to head) [Source:HGNC Symbol;Acc:HGNC:48993]	lincRNA	17.7614	15.8768	15.3055	17.4885	16.9817	15.6757	20.9994	20.1174	19.3415	13.9009	14.6174	19.3927	14.6764	17.2332	14.3085	13.1927	18.7044	13.4002	16.5835
ENSG00000267519	MIR24-2	microRNA 24-2 [Source:HGNC Symbol;Acc:HGNC:31608]	lincRNA	17.0258	16.239	22.8521	16.2815	16.0406	16.3182	19.173	11.4892	17.1082	18.0346	19.5745	9.35858	9.18616	19.0163	17.19	25.373	18.2832	9.26549	16.5341
ENSG00000259104	PTCSC3	papillary thyroid carcinoma susceptibility candidate 3 (non-protein coding) [Source:HGNC Symbol;Acc:HGNC:43959]	lincRNA	14.5266	17.5659	12.4799	16.1279	21.1351	12.3966	15.7412	9.27906	12.3253	17.8313	24.3262	9.58103	20.5061	15.0592	16.6497	19.2269	20.8374	19.3163	16.4262
ENSG00000267625	RP11-1094M14.14		lincRNA	13.4306	18.0606	8.88623	16.3195	10.9309	9.55394	20.5723	14.3207	16.5137	8.07938	24.467	15.2204	14.5249	12.9541	19.6314	26.7245	24.0922	18.3988	16.3244
ENSG00000249614	RP11-703G6.1		lincRNA	15.7141	16.6621	12.549	15.7715	19.9726	12.8037	19.7193	13.4687	13.9322	13.3882	18.8541	13.9024	20.6774	13.1081	13.899	20.7207	19.3962	18.7424	16.3066
ENSG00000259087	RP11-356O9.2		lincRNA	14.3579	17.3819	13.0355	17.9875	15.0541	13.8602	16.713	9.4972	13.4398	17.3188	21.6585	7.378	16.3648	20.7969	19.6843	25.9768	13.7811	17.4205	16.2479
ENSG00000249859	PVT1	Pvt1 oncogene (non-protein coding) [Source:HGNC Symbol;Acc:HGNC:9709]	lincRNA	18.9399	14.4274	26.0463	15.3561	24.1583	21.2678	19.4176	7.39317	17.6399	13.1021	14.5792	10.5005	11.93	14.8846	14.9087	14.4039	23.3635	8.96192	16.1196
ENSG00000263164	RP11-333E1.2		lincRNA	13.0356	17.843	9.68923	10.7787	21.2548	8.42913	9.66371	18.3978	17.0284	20.3504	11.2237	18.4532	21.651	17.0815	19.5125	10.6098	20.8548	21.6647	16.0402
ENSG00000245694	CRNDE	colorectal neoplasia differentially expressed (non-protein coding) [Source:HGNC Symbol;Acc:HGNC:37078]	lincRNA	14.5117	16.7993	12.2502	15.1143	19.8672	11.9596	15.0917	12.7876	18.7186	14.8723	18.5186	13.3668	14.6879	18.5847	15.5212	16.429	21.5564	15.738	15.9415
ENSG00000235823	OLMALINC	oligodendrocyte maturation-associated long intergenic non-coding RNA [Source:HGNC Symbol;Acc:HGNC:28060]	lincRNA	14.4285	16.8177	12.5675	13.9857	15.8136	13.0863	13.4246	17.6931	16.1017	18.5345	14.2076	16.9621	18.2439	16.2325	18.7666	14.5191	16.1378	18.471	15.9217
ENSG00000267100	ILF3-AS1	ILF3 antisense RNA 1 (head to head) [Source:HGNC Symbol;Acc:HGNC:27115]	lincRNA	15.89	15.575	12.8537	13.6751	17.5605	12.749	12.4104	26.091	16.678	9.60059	13.686	26.6123	16.0141	16.5965	10.0397	12.9671	17.6179	15.9374	15.6931
ENSG00000235725	AC007389.3		lincRNA	13.5685	16.2533	12.1033	15.6676	17.7154	13.0575	16.1447	6.72233	11.9768	17.3649	20.4293	7.39794	18.6125	12.042	21.3652	18.6398	17.3647	17.3403	15.2465
ENSG00000281930	SMIM10L1	small integral membrane protein 10 like 1 [Source:HGNC Symbol;Acc:HGNC:49847]	lincRNA	10.6093	16.9821	0	1.28283	16.3007	42.6641	1.43031	1.97808	14.9548	28.9377	1.03416	14.3386	2.85476	35.0819	29.3291	1.26258	0.741157	41.286	14.5923
ENSG00000260563	RP13-516M14.1		lincRNA	16.2312	13.398	15.0625	12.8166	20.2299	15.3876	13.4633	20.4273	16.6723	5.91133	11.2223	20.7019	12.2776	17.0779	6.34036	11.5021	19.7581	12.5166	14.4605
ENSG00000245060	LINC00847	long intergenic non-protein coding RNA 847 [Source:HGNC Symbol;Acc:HGNC:45050]	lincRNA	14.814	14.1425	15.5426	12.9435	18.9203	13.4973	11.8454	16.1348	14.6582	13.3072	11.5228	15.5766	12.954	14.6163	12.3558	12.0981	19.8378	14.4979	14.3943
ENSG00000234608	MAPKAPK5-AS1	MAPKAPK5 antisense RNA 1 [Source:HGNC Symbol;Acc:HGNC:24091]	lincRNA	15.8465	13.3948	18.0268	12.7363	14.4104	17.4326	14.5254	17.9479	15.5301	10.8187	9.50851	17.4323	13.1926	15.5233	11.5296	12.0643	15.5918	12.7567	14.3142
ENSG00000253476	RP11-395I14.2		lincRNA	12.2624	15.3822	11.2802	14.4881	14.2086	11.8108	12.6155	9.1712	11.5467	17.1522	16.4319	9.53339	16.9673	15.6931	14.711	18.6226	15.9876	17.1763	14.2123
ENSG00000257139	RP11-320P7.2		lincRNA	12.7027	14.6514	10.1686	10.2614	17.0562	14.9208	18.2504	5.55892	6.50082	6.62822	17.1584	3.46967	17.0593	13.0493	17.8902	26.3414	20.1877	18.2288	13.9206
ENSG00000269439	CTD-3131K8.2		lincRNA	14.1291	13.6391	15.7083	14.2236	9.9114	18.7589	17.4286	8.74375	15.8202	14.7729	11.3109	6.59424	11.5551	17.986	18.6984	13.9014	14.7417	11.0101	13.8228
ENSG00000267002	RP11-242D8.1		lincRNA	13.0995	14.2407	11.5562	12.9707	15.1945	12.1728	13.2273	13.4755	13.9038	14.0594	13.418	13.6304	15.0121	13.7911	13.8974	13.4306	16.5347	14.7293	13.8127
ENSG00000230415	RP5-902P8.10		lincRNA	11.2396	15.0022	10.2831	8.17257	12.7733	10.0192	13.0115	13.178	13.038	14.5417	13.5954	15.6293	11.7292	15.1939	12.5305	23.6073	14.6815	15.4748	13.5912
ENSG00000274341	RP11-227G15.10		lincRNA	15.4573	12.4532	15.4834	16.0928	21.701	15.7124	10.1803	13.5738	9.37621	11.7816	10.0729	13.241	12.2163	11.6193	12.4338	12.3453	17.8574	13.5877	13.5797
ENSG00000214293	APTR	Alu-mediated CDKN1A/p21 transcriptional regulator (non-protein coding) [Source:HGNC Symbol;Acc:HGNC:44173]	lincRNA	14.3176	13.0744	11.6332	16.7835	17.0619	10.8763	15.4385	14.1121	11.0567	12.5182	11.5039	15.3191	15.4209	10.4517	12.6946	10.8473	16.1011	14.8307	13.5406
ENSG00000283633	AC005301.9		lincRNA	11.6539	14.655	12.3495	12.3121	14.3047	11.9156	12.4209	6.6204	13.2069	13.8947	17.5021	6.72443	17.3361	13.8508	14.157	16.6607	14.8118	18.4052	13.5296
ENSG00000223561	AC003090.1		lincRNA	13.4113	13.0127	11.6241	5.36003	23.3457	11.3699	5.02867	23.7392	10.0828	13.0001	4.48962	24.7144	13.4526	10.3195	13.2437	4.36128	23.8369	12.6265	13.1622
ENSG00000225746	SNHG23	small nucleolar RNA host gene 23 [Source:HGNC Symbol;Acc:HGNC:50622]	lincRNA	13.9466	12.6742	9.96348	16.4212	14.411	11.8178	15.558	15.5078	8.72099	12.5093	11.7088	14.0965	14.7564	10.0761	9.66348	13.0044	16.5162	15.6897	13.1513
ENSG00000260528	FAM157C	family with sequence similarity 157 member C [Source:HGNC Symbol;Acc:HGNC:34081]	lincRNA	13.2526	13.071	19.1974	7.19726	13.1614	19.1847	5.58747	15.1874	13.5597	6.95374	3.1568	26.2649	13.6538	12.8597	15.0827	2.53517	21.8234	14.8204	13.1391
ENSG00000253426	RP11-10A14.4		lincRNA	11.6462	13.9833	9.96527	14.4477	15.6217	8.35958	16.8988	4.58389	10.3059	17.5994	18.6924	5.25341	14.092	8.88274	17.0326	18.6049	14.9144	14.4558	13.1069
ENSG00000259345	RP11-624L4.1		lincRNA	11.6329	13.001	8.40648	11.6143	14.1943	10.6483	15.0741	9.85979	10.8249	15.687	16.8642	7.76902	12.3689	10.375	12.3699	15.1856	14.1943	14.3709	12.4879
ENSG00000251339	RP11-506N2.1		lincRNA	12.3236	12.5383	12.6904	12.5488	14.0034	14.2788	13.2161	7.20417	10.1291	13.3251	13.203	5.7226	13.2142	10.1279	12.5084	17.658	16.3342	13.1603	12.4578
ENSG00000258181	RP11-493L12.4		lincRNA	8.53226	14.7076	8.88212	7.43202	14.9876	6.47712	8.99431	4.42043	8.14041	11.9547	21.7775	9.6069	14.3259	10.6056	15.6524	24.1967	14.1092	16.7067	12.3918
ENSG00000274281	RP11-326N17.2		lincRNA	9.76583	13.9443	8.5694	10.1027	13.5689	7.13522	10.8914	8.32738	10.9111	16.0625	18.3733	6.24544	14.1961	10.8626	14.0084	21.2002	13.511	14.0723	12.3774
ENSG00000272021	AC008592.8		lincRNA	23.8271	5.45774	25.7356	28.9095	31.0466	26.9197	28.7098	1.64119	5.48922	1.12995	0.86536	1.29231	2.83337	5.09632	1.21047	1.73479	31.8321	3.09352	12.3462
ENSG00000278932	bP-21264C1.2		lincRNA	10.9749	13.0821	8.77141	9.9409	19.9832	10.6768	6.22782	10.2492	12.2306	13.5586	16.8233	9.73815	13.7054	12.291	11.815	13.4803	15.9571	11.2212	12.2919
ENSG00000280916	FOXCUT	FOXC1 upstream transcript (non-protein coding) [Source:HGNC Symbol;Acc:HGNC:50650]	lincRNA	10.6623	13.2024	7.7008	9.98689	9.43276	8.57336	9.15169	19.1282	15.8585	8.59787	16.8602	21.0712	11.5272	13.1286	7.81713	15.8976	10.9434	10.3219	12.2498
ENSG00000226715	RP11-411H5.1		lincRNA	7.4489	15.0601	0.336301	9.98958	10.1765	0.202744	11.4548	12.5335	10.8044	9.58997	19.9092	11.0308	20.4203	11.453	11.3282	22.6339	10.5709	22.8604	12.2059
ENSG00000186594	MIR22HG	MIR22 host gene [Source:HGNC Symbol;Acc:HGNC:28219]	lincRNA	11.0533	12.72	11.5766	12.2161	11.8839	11.3667	11.2735	8.00282	8.24993	20.6161	14.6359	8.41516	10.6674	8.00478	18.4312	14.3726	11.8193	11.9881	12.095
ENSG00000282800	MIR22HG	MIR22 host gene [Source:HGNC Symbol;Acc:HGNC:28219]	lincRNA	11.0533	12.72	11.5766	12.2161	11.8839	11.3667	11.2735	8.00282	8.24993	20.6161	14.6359	8.41516	10.6674	8.00478	18.4312	14.3726	11.8193	11.9881	12.095
ENSG00000253968	CTB-32H22.1		lincRNA	16.0239	9.69708	16.6888	8.13781	20.4095	15.7785	7.79725	27.3313	6.43768	1.87394	3.50771	26.1566	12.0683	7.1181	2.71055	4.3339	21.6291	11.1349	12.0696
ENSG00000239922	RP11-71N10.1		lincRNA	7.10164	14.578	2.52225	8.87891	9.41774	2.46871	8.78785	10.5344	12.398	19.1305	13.6796	10.074	18.3562	10.9835	18.8267	15.6798	8.34462	18.3071	11.7744
ENSG00000223891	OSER1-AS1	OSER1 antisense RNA 1 (head to head) [Source:HGNC Symbol;Acc:HGNC:48585]	lincRNA	12.0508	11.5339	10.7765	10.5281	16.4482	11.3823	9.47734	13.6923	12.0817	9.53327	9.53295	14.1574	11.2425	13.2937	9.09899	9.0755	16.0164	11.3069	11.7278
ENSG00000188825	LINC00910	long intergenic non-protein coding RNA 910 [Source:HGNC Symbol;Acc:HGNC:44361]	lincRNA	12.1281	11.383	7.98826	15.365	11.9395	7.39426	15.9691	14.1124	12.7358	10.455	10.8657	14.357	10.3304	12.7372	10.808	10.4958	9.82314	11.2222	11.6624
ENSG00000277718	CTD-2311M21.5		lincRNA	12.2834	11.2266	8.73822	12.2766	15.4131	15.715	15.8241	5.73342	5.2668	9.29157	13.1529	6.37595	16.0337	4.51431	9.85581	16.1732	16.8526	14.749	11.6229
ENSG00000203930	LINC00632	long intergenic non-protein coding RNA 632 [Source:HGNC Symbol;Acc:HGNC:27865]	lincRNA	12.5351	11.0416	14.0813	11.0399	13.4016	14.3674	10.6237	11.6966	12.6968	9.15934	9.66248	10.9182	10.4909	13.1236	9.22614	10.9747	13.4738	10.6896	11.6016
ENSG00000265519	CTD-3157E16.1		lincRNA	11.3536	11.7217	12.5407	10.554	10.4775	11.1932	9.11408	14.2422	17.2059	4.76006	8.36767	19.869	10.7217	16.4191	5.88804	9.07643	13.8209	11.0884	11.5837
ENSG00000238035	AC138035.2		lincRNA	11.6162	11.2873	13.7834	8.00617	9.13367	16.0361	7.28511	15.453	14.5771	11.085	6.83766	16.293	9.87098	13.148	9.98066	8.42963	10.7035	11.9477	11.4107
ENSG00000262202	RP11-160E2.6		lincRNA	9.49583	12.5234	4.49588	5.16952	10.6987	2.17575	4.18331	30.2518	4.50981	4.68891	11.304	34.9446	20.6936	5.79581	4.64433	9.84779	11.0208	17.7848	11.3881
ENSG00000236871	LINC00106	long intergenic non-protein coding RNA 106 [Source:HGNC Symbol;Acc:HGNC:31843]	lincRNA	8.27152	13.1458	5.45788	5.19164	15.675	6.80429	7.99555	8.50475	15.3656	11.3692	17.0021	10.4688	13.3937	12.6823	11.924	14.8309	12.2157	12.2056	11.3179
ENSG00000259676	RP11-343B18.2		lincRNA	9.48149	12.2451	8.29481	6.16959	11.3318	7.89753	5.63293	17.5623	14.9986	10.1171	7.01059	17.8902	14.1363	15.4269	11.0617	5.83534	11.4409	14.5335	11.2088
ENSG00000220908	RP11-127B16.1		lincRNA	9.56712	11.9214	12.3784	11.349	13.134	8.31342	8.60145	3.62646	9.08218	17.31	16.6388	5.41917	12.1431	8.70885	15.3385	13.8182	11.9752	8.7802	11.0386
ENSG00000260620	RP11-883G14.4		lincRNA	9.80862	11.6402	8.05804	11.5379	12.2304	9.72582	11.5784	5.72115	5.49613	10.1841	13.1609	7.21536	16.4863	6.43236	14.0486	13.4174	14.0748	15.8863	10.9534
ENSG00000260580	RP11-142A12.1		lincRNA	9.58691	11.6079	9.46484	10.0839	15.8839	6.81954	10.1558	5.11349	8.91809	13.1413	15.7559	4.55412	14.3574	7.47724	13.2879	12.0405	13.6961	12.8505	10.85
ENSG00000255135	RP11-111M22.3		lincRNA	12.1512	10.0564	10.7253	10.1258	16.9363	11.3755	10.1723	13.5718	8.91603	8.00205	9.95752	11.4459	8.76568	9.90436	8.72994	11.1512	14.9539	8.73752	10.8419
ENSG00000250742	RP11-834C11.4		lincRNA	13.1636	9.35669	12.6617	13.2179	14.4438	12.6602	13.2653	12.7328	9.01333	8.10852	5.79086	12.7982	10.207	8.88376	8.23463	5.82778	14.537	10.1658	10.7843
ENSG00000223764	RP11-54O7.3		lincRNA	6.23413	13.3674	2.39079	7.13567	6.06324	2.37968	7.71765	11.7177	17.3783	15.4283	12.9044	11.9567	11.7069	16.9612	15.2504	15.2814	6.02426	10.7822	10.6924
ENSG00000278464	RP11-96A15.1		lincRNA	20.0463	5.0781	29.9284	13.8522	23.3241	33.0293	16.1546	3.98895	3.62118	0.669568	4.76038	3.31904	3.56833	6.34422	1.1286	3.36193	19.0591	4.94866	10.6912
ENSG00000237491	RP11-206L10.9		lincRNA	9.06251	11.3555	8.98853	10.98	8.88885	7.37037	9.09711	9.05024	11.9554	10.9259	7.82439	9.33264	14.2574	10.2816	12.8041	10.9477	9.22677	15.9988	10.4956
ENSG00000182165	TP53TG1	TP53 target 1 (non-protein coding) [Source:HGNC Symbol;Acc:HGNC:17026]	lincRNA	7.06927	12.4669	4.65296	6.98639	6.53828	5.04336	6.68395	12.5107	13.4584	12.1728	14.9594	13.1222	14.7444	11.971	12.6628	12.7947	6.82779	11.9558	10.4428
ENSG00000205664	RP11-706O15.1		lincRNA	11.2852	9.92125	12.7576	8.74783	12.1083	12.3079	8.1285	13.6608	8.95782	7.87129	7.07982	12.9563	11.739	11.6567	6.20121	9.373	12.9148	10.4626	10.4327
ENSG00000277801	RP11-681H18.2		lincRNA	12.5484	9.11822	15.1591	9.82496	17.6322	15.3792	9.06483	8.22988	7.72864	8.43465	6.87368	8.82744	9.22061	8.39784	8.9477	5.66368	18.8716	8.21635	10.4045
ENSG00000228065	LINC01515	long intergenic non-protein coding RNA 1515 [Source:HGNC Symbol;Acc:HGNC:51210]	lincRNA	9.20195	11.091	10.1664	12.1582	8.72084	6.22771	8.57872	9.35985	7.7573	11.5709	12.2487	6.45515	12.0993	7.37694	12.8813	12.8568	15.0473	12.6168	10.3826
ENSG00000283079	LINC01515	long intergenic non-protein coding RNA 1515 [Source:HGNC Symbol;Acc:HGNC:51210]	lincRNA	9.20195	11.091	10.1664	12.1582	8.72084	6.22771	8.57872	9.35985	7.7573	11.5709	12.2487	6.45515	12.0993	7.37694	12.8813	12.8568	15.0473	12.6168	10.3826
ENSG00000224848	RP11-535M15.1		lincRNA	11.0752	9.96312	10.6398	10.1535	11.8032	10.9341	11.1789	11.7417	10.1639	8.96543	7.25216	12.524	11.1669	10.2052	9.50986	6.85955	11.9818	11.0024	10.3802
ENSG00000248408	RP11-452C8.1		lincRNA	9.60984	10.7729	11.0362	10.0782	9.42703	9.78026	9.35887	7.97851	8.80956	11.0976	11.3807	6.93573	12.7123	11.3335	9.33057	9.6948	12.7132	13.7206	10.3367
ENSG00000281060	LINC00969	long intergenic non-protein coding RNA 969 [Source:HGNC Symbol;Acc:HGNC:48729]	lincRNA	10.8363	10.0327	10.4183	11.6128	15.6111	9.46209	9.95775	7.95585	7.23552	12.0302	7.85258	11.9639	8.91188	6.33638	13.0649	5.60216	18.4566	8.873	10.3341
ENSG00000248360	LINC00504	long intergenic non-protein coding RNA 504 [Source:HGNC Symbol;Acc:HGNC:43555]	lincRNA	9.48235	10.8446	7.89133	9.67496	12.1675	7.32844	10.5192	9.31267	9.09112	10.3172	11.5882	8.54439	11.294	10.7933	10.0845	12.4139	12.1557	12.1636	10.3337
ENSG00000226091	LINC00937	long intergenic non-protein coding RNA 937 [Source:HGNC Symbol;Acc:HGNC:48629]	lincRNA	8.27645	11.567	6.60127	10.7282	15.7341	6.0975	6.60188	3.89566	7.9203	10.9847	15.2638	5.40874	14.5863	8.10526	13.4082	13.0108	14.1798	12.8019	10.333
ENSG00000257261	RP11-96H19.1		lincRNA	8.34596	11.5175	7.46576	6.26487	7.24788	5.88151	5.36815	17.8476	12.2919	13.5537	10.1752	17.4723	9.16084	13.0682	13.7776	11.2545	4.47926	9.9415	10.3282
ENSG00000225791	TRAM2-AS1	TRAM2 antisense RNA 1 (head to head) [Source:HGNC Symbol;Acc:HGNC:48663]	lincRNA	8.58691	11.2433	6.95623	6.20228	12.0405	7.43866	6.1094	12.7744	11.5226	11.9388	8.42682	10.9635	13.8764	10.4286	11.7092	7.43463	10.8459	15.2869	10.2472
ENSG00000280018	CH507-154B10.2		lincRNA	7.59216	11.8322	6.32951	6.83591	11.1614	5.51731	7.25228	8.45652	9.87154	13.4146	15.0112	8.76512	11.9059	10.1622	14.7934	12.6756	9.36293	12.3594	10.2422
ENSG00000268266	AC003005.2		lincRNA	10.5842	10.0232	7.34453	14.866	8.87357	9.32434	18.777	4.32001	10.5663	10.7515	12.9144	3.44004	9.68559	9.2045	11.2409	12.1765	8.17342	12.0789	10.2336
ENSG00000230615	RP5-1198O20.4		lincRNA	9.48021	10.459	7.05169	12.9348	11.1375	6.11599	13.9344	5.70689	8.73751	13.0732	16.6879	6.70661	6.77416	7.33781	10.2557	17.642	10.6101	6.76541	10.092
ENSG00000261474	RP11-452L6.1		lincRNA	11.4597	9.10417	9.447	12.2515	14.0997	10.0818	11.8438	11.0346	10.95	9.96795	4.77308	9.942	8.42147	10.3616	9.09793	6.2077	14.8264	6.49359	9.98751
ENSG00000237352	LINC01358	long intergenic non-protein coding RNA 1358 [Source:HGNC Symbol;Acc:HGNC:50589]	lincRNA	8.16784	11.0604	8.15644	10.5104	7.82706	7.9087	9.54792	5.05651	12.1494	13.2965	16.6219	4.42509	9.43715	9.98295	11.9772	13.4433	9.66113	9.60951	9.9757
ENSG00000235815	RP1-125N5.2		lincRNA	4.98509	12.9058	1.64803	1.80846	5.81382	1.17251	2.92704	16.5407	16.3516	15.5289	11.8655	19.5639	11.1654	20.1193	13.2118	9.52983	4.16924	7.55206	9.93551
ENSG00000238142	RP11-108M9.4		lincRNA	10.6159	9.40528	9.69785	15.3511	6.65246	9.97012	15.1943	6.82937	9.08905	5.41372	5.45909	6.24677	17.1274	8.67981	8.479	8.63687	7.31685	17.6042	9.85925
ENSG00000225285	RP4-758J18.10		lincRNA	8.51526	10.3078	5.10025	9.62814	8.82962	4.58097	8.96048	13.9921	13.3188	8.08402	10.7831	13.5829	7.68096	13.1399	7.10258	13.2603	9.77091	6.35449	9.6356
ENSG00000249790	RP11-20D14.6		lincRNA	8.54841	10.107	7.82174	9.18634	11.9873	6.3148	9.89228	6.08797	8.27217	10.6291	11.8719	5.64362	10.314	8.47399	11.1092	12.1493	11.185	11.4219	9.52254
ENSG00000281603	LINC00969	long intergenic non-protein coding RNA 969 [Source:HGNC Symbol;Acc:HGNC:48729]	lincRNA	10.8646	8.6557	9.54177	11.375	14.9816	10.4303	12.0292	6.82964	6.3743	10.7192	3.95288	11.777	6.83321	6.12584	10.8039	2.8452	20.8558	6.2696	9.48404
ENSG00000237721	AF064858.11		lincRNA	15.8002	5.66729	18.3105	18.6171	14.1247	17.7634	18.9004	7.08488	9.00564	2.05603	2.16482	6.73369	4.58344	10.3525	2.18089	1.50159	13.3821	4.71224	9.46712
ENSG00000256152	RP11-463O12.3		lincRNA	11.8994	7.98185	14.4768	11.279	9.3283	17.6401	12.9311	5.74082	7.95135	7.06481	6.84816	7.85518	8.64872	8.68177	7.79776	7.73626	8.62904	8.60542	9.45091
ENSG00000258914	CTD-2134A5.3		lincRNA	6.78422	11.0445	3.37975	4.38307	7.94857	9.26203	3.06021	12.6717	12.2225	11.5001	5.54974	14.7965	13.0557	9.7778	7.62401	11.5485	9.60578	14.7648	9.44692
ENSG00000282033	RP11-506F3.1		lincRNA	12.3242	7.69004	13.594	12.5448	12.9771	13.473	13.026	8.33015	7.19058	8.1116	4.95297	8.10573	8.34658	6.83891	8.01823	5.21542	12.6141	7.50632	9.42784
ENSG00000250786	SNHG18	small nucleolar RNA host gene 18 [Source:HGNC Symbol;Acc:HGNC:49007]	lincRNA	8.3899	10.05	8.72778	4.55409	12.0121	8.34443	3.91897	12.782	9.80448	9.41604	8.4631	13.1201	10.4997	8.80797	9.10575	7.97659	12.4292	10.8767	9.42744
ENSG00000152931	PART1	prostate androgen-regulated transcript 1 (non-protein coding) [Source:HGNC Symbol;Acc:HGNC:17263]	lincRNA	3.73858	12.8029	1.42243	2.84673	2.33436	1.49135	2.88026	11.4564	11.0408	21.0893	14.7328	11.1498	9.70899	11.8088	21.6674	14.5253	2.73326	9.57243	9.40377
ENSG00000245937	LINC01184	long intergenic non-protein coding RNA 1184 [Source:HGNC Symbol;Acc:HGNC:49565]	lincRNA	8.38779	9.7736	7.0487	7.3838	10.3878	10.1466	7.43307	7.92675	8.35945	11.2227	8.9889	7.51804	11.3819	8.05101	13.7147	7.90852	9.99097	10.5997	9.25392
ENSG00000231394	RP11-310H4.3		lincRNA	9.87231	8.83415	7.91711	3.93584	12.5683	7.86496	3.94272	23.0049	6.52159	4.3776	4.33345	20.7966	13.4566	6.05337	3.21469	4.95962	11.8937	12.7343	9.22346
ENSG00000248783	RP11-308B16.2		lincRNA	8.57187	9.60878	10.6982	9.22196	8.08109	8.24751	9.99577	5.18669	6.84051	12.6842	10.0772	4.71793	9.11705	7.21072	11.698	13.7019	11.8469	8.19337	9.21994
ENSG00000274020	LINC01138	long intergenic non-protein coding RNA 1138 [Source:HGNC Symbol;Acc:HGNC:49454]	lincRNA	10.4246	8.46666	9.12667	10.4554	12.4491	8.79926	10.9226	10.7946	10.2759	5.93135	5.78261	10.9851	8.69151	8.45339	6.85286	6.77127	12.4124	8.51019	9.20089
ENSG00000259017	RP11-561B11.6		lincRNA	7.49726	10.198	7.38527	7.95644	9.04572	7.6561	8.51893	4.42111	7.02756	11.6848	14.6038	6.92023	10.8218	6.32846	12.5205	14.1209	6.19747	11.7545	9.18522
ENSG00000281392	LINC00506	long intergenic non-protein coding RNA 506 [Source:HGNC Symbol;Acc:HGNC:43557]	lincRNA	7.90976	9.8866	7.53318	8.83208	8.83731	6.8617	8.28894	7.10533	9.47609	10.1594	10.744	7.48693	10.0201	8.07193	10.3529	11.7023	9.81369	11.0386	9.14528
ENSG00000281915	LINC00969	long intergenic non-protein coding RNA 969 [Source:HGNC Symbol;Acc:HGNC:48729]	lincRNA	10.997	8.02541	11.2527	10.3718	15.8471	9.7004	9.80604	9.00405	6.7774	9.19	4.07126	12.346	6.55998	5.65047	8.39619	3.17711	17.6083	6.47736	9.13976
ENSG00000259685	CTD-2315E11.1		lincRNA	9.01345	9.21044	7.90668	12.5038	8.54017	5.97847	13.0029	6.14865	10.1845	9.93883	9.06868	5.87012	7.08654	7.67876	9.53561	12.6798	7.38973	12.6718	9.13656
ENSG00000276855	CTD-3157E16.2		lincRNA	9.61763	8.84761	9.0751	8.65553	12.6601	9.36515	8.83196	9.11795	9.63462	6.30942	6.97245	9.52148	9.1897	10.0227	7.01337	7.5484	12.7609	9.50308	9.13637
ENSG00000266538	RP11-385D13.3		lincRNA	9.67	8.79658	5.64536	10.593	7.89703	7.77889	15.8245	10.2812	4.89521	7.89898	8.69029	12.651	9.40642	7.49006	9.22233	6.9788	9.35158	11.3811	9.12411
ENSG00000253768	CTB-33O18.1		lincRNA	11.7529	7.3763	11.1782	5.75261	16.0656	10.9404	6.0246	20.5561	5.77496	2.26401	2.62218	19.2256	8.01923	5.49985	2.64164	3.03138	17.0738	7.61038	9.01753
ENSG00000248508	SRP14-AS1	SRP14 antisense RNA1 (head to head) [Source:HGNC Symbol;Acc:HGNC:48619]	lincRNA	8.59066	9.26085	8.05278	6.1311	11.455	8.04187	6.45285	11.4104	12.9029	8.15777	6.47632	11.4821	7.85727	13.258	8.28562	6.17338	10.241	7.77413	9.00953
ENSG00000258807	RP11-1152H15.1		lincRNA	7.36245	9.89415	7.4327	7.83794	9.04245	6.27866	7.83893	5.74401	9.40951	11.7849	11.6581	5.15382	8.95722	9.28914	12.8115	11.0334	8.00839	10.8355	8.94476
ENSG00000237940	AC093642.3		lincRNA	8.88175	8.86543	7.55888	9.235	13.2267	7.69886	8.57169	6.99935	10.9435	9.3948	6.77682	7.24986	8.6771	10.0205	10.3677	7.4549	10.0967	7.67238	8.87155
ENSG00000272482	RP11-474O21.5		lincRNA	9.17201	8.67261	6.29146	13.5986	7.3982	5.54189	15.4623	6.73963	9.75103	4.20506	9.34705	7.54178	11.4573	11.1438	4.86591	9.72515	5.8388	12.8502	8.85989
ENSG00000278730	RP11-147L13.11		lincRNA	7.95559	9.31517	7.24112	6.53451	9.72583	7.54556	6.63303	10.0535	10.6431	9.07562	8.63083	9.66501	8.16689	10.9454	9.24481	8.78234	9.8395	8.15822	8.80533
ENSG00000258504	RP11-638I2.6		lincRNA	13.1577	6.17042	16.7329	6.40176	20.7391	18.2332	10.3236	6.51537	5.49513	0.762493	3.62173	5.83692	4.48931	9.83574	0.237378	6.62765	22.5144	2.28338	8.79064
ENSG00000197182	MIRLET7BHG	MIRLET7B host gene [Source:HGNC Symbol;Acc:HGNC:37189]	lincRNA	7.21261	9.25278	6.93558	7.94767	7.1161	6.63778	7.64942	6.98908	15.7252	13.3787	6.48814	7.12303	7.8902	11.0381	8.31355	8.10337	6.47423	7.99333	8.48772
ENSG00000258301	RP11-488C13.5		lincRNA	6.01268	9.83483	5.6499	5.09503	7.50448	5.79597	4.38286	7.64782	8.15836	12.1351	10.7954	7.08951	10.9446	7.94903	11.7979	10.11	7.24023	12.1283	8.40152
ENSG00000233396	RP11-458D21.1		lincRNA	6.24737	9.68024	6.01624	5.96606	10.0933	6.27033	6.5422	2.59609	20.1248	2.69318	2.80256	2.58174	15.1626	23.4187	2.89593	3.50056	8.81878	14.8035	8.39291
ENSG00000273308	RP11-496H1.2		lincRNA	9.67754	7.48736	8.20252	7.59826	11.3678	9.03158	8.35539	13.5097	10.241	7.10216	2.40518	11.8633	6.7898	9.80693	7.13695	1.50149	10.3481	7.67866	8.30868
ENSG00000251292	ERVH-1	endogenous retrovirus group H member 1 [Source:HGNC Symbol;Acc:HGNC:39053]	lincRNA	7.95552	8.50595	7.57524	7.36144	12.4537	9.52369	5.7887	5.03038	6.16566	9.51202	9.98279	5.32634	9.79538	6.21572	8.37874	9.0911	10.3022	10.2895	8.29954
ENSG00000226067	LINC00623	long intergenic non-protein coding RNA 623 [Source:HGNC Symbol;Acc:HGNC:44252]	lincRNA	8.85385	7.86689	10.4107	7.15437	11.1327	9.00681	6.99045	8.42805	6.95609	7.72973	6.55945	8.70154	8.79781	5.543	6.66279	7.70199	11.3466	8.66986	8.237
ENSG00000266904	CTC-559E9.1		lincRNA	6.98382	8.96428	3.08408	5.85906	9.46293	3.53261	7.60379	12.3605	10.7375	7.60822	6.66587	12.0996	8.84864	10.9155	6.31323	6.95063	10.1778	9.3259	8.22161
ENSG00000242086	LINC00969	long intergenic non-protein coding RNA 969 [Source:HGNC Symbol;Acc:HGNC:48729]	lincRNA	8.66598	7.85887	7.07401	9.02887	13.8495	6.39954	8.65541	6.98858	7.41305	9.98068	4.19934	8.27698	7.7203	7.56432	9.53204	3.46931	13.3025	7.13024	8.16154
ENSG00000259363	CTD-2054N24.2		lincRNA	8.45962	7.96443	6.96244	8.79149	11.7993	6.26083	7.98634	8.95727	7.55452	8.29304	2.93406	7.58476	9.81302	6.12366	7.29767	5.88124	13.8555	10.3068	8.15012
ENSG00000272455	RP4-758J18.13		lincRNA	7.86985	8.26803	8.94909	6.60676	10.8683	8.29609	7.12661	5.37224	8.01216	8.77513	9.73779	6.48271	8.61186	7.13604	6.79545	8.36067	10.4316	8.33692	8.11871
ENSG00000203709	C1orf132	chromosome 1 open reading frame 132 [Source:HGNC Symbol;Acc:HGNC:32018]	lincRNA	10.7982	6.4935	6.32356	15.7202	7.45996	14.3286	10.3699	10.5868	7.47734	6.0343	1.10607	3.80569	3.0209	13.1157	12.2377	2.60709	9.59234	5.93791	8.10776
ENSG00000280512	LINC00969	long intergenic non-protein coding RNA 969 [Source:HGNC Symbol;Acc:HGNC:48729]	lincRNA	8.666	7.73713	7.07401	9.02887	13.8495	6.39955	8.65541	6.98868	7.41305	8.76319	4.19934	8.27698	7.7203	7.56434	9.53204	3.46931	13.3025	7.13024	8.08545
ENSG00000282953	LINC00969	long intergenic non-protein coding RNA 969 [Source:HGNC Symbol;Acc:HGNC:48729]	lincRNA	8.666	7.72894	7.07401	9.02887	13.8495	6.39956	8.65541	6.98868	7.41305	8.76319	4.19934	8.27698	7.7203	7.4825	9.53204	3.46931	13.3025	7.13024	8.08034
ENSG00000253141	CTB-164N12.1		lincRNA	10.5117	6.56543	10.7098	3.33008	13.6726	10.5017	3.26531	21.5904	4.1007	1.2729	1.63809	21.6554	8.05303	4.60376	1.57164	1.14529	13.6265	7.98694	8.04526
ENSG00000281794	LINC00969	long intergenic non-protein coding RNA 969 [Source:HGNC Symbol;Acc:HGNC:48729]	lincRNA	8.65642	7.6169	7.07401	9.0236	13.8495	6.39956	8.60347	6.9884	7.02153	8.76319	4.01428	8.18308	7.7203	7.41233	9.28765	3.33388	13.3025	7.13024	8.00672
ENSG00000225511	LINC00475	long intergenic non-protein coding RNA 475 [Source:HGNC Symbol;Acc:HGNC:23569]	lincRNA	5.20282	9.68631	4.13299	6.62976	3.92436	2.70724	6.60859	7.21395	10.6335	13.0563	12.5413	7.79571	6.68814	11.8304	11.4033	10.2843	4.89239	7.73765	8.005
ENSG00000248975	CTD-2251F13.1		lincRNA	7.67426	8.00526	5.93468	10.3224	9.32162	6.95372	9.62725	3.88589	6.68942	9.53345	10.4185	3.65514	7.90153	6.19261	9.14848	10.5583	6.65348	9.30169	7.88113
ENSG00000170846	AC093323.3		lincRNA	6.65217	8.56366	6.01869	5.28044	7.8592	5.65458	5.2214	9.87872	7.28139	8.63502	9.35492	9.68901	9.49124	7.29066	8.08018	9.29881	7.47538	9.03998	7.84685
ENSG00000184224	C11orf72	chromosome 11 open reading frame 72 [Source:HGNC Symbol;Acc:HGNC:26915]	lincRNA	6.48621	8.65988	5.50393	7.61855	7.35603	5.89485	6.59771	5.94622	7.92717	8.40528	10.8694	5.98638	8.98602	7.59207	9.65394	10.9422	7.20844	9.0279	7.84476
ENSG00000268087	CTC-429P9.2		lincRNA	7.45186	8.05477	5.64073	8.76849	8.39844	7.00758	7.8594	7.0365	10.6433	4.60047	9.27938	5.25604	6.49108	10.7412	5.953	9.29757	10.2948	7.99087	7.82868
ENSG00000254539	RP4-791M13.3		lincRNA	4.60451	9.76004	3.22544	5.68565	4.76165	3.4466	5.74777	4.75996	18.8887	4.59963	6.09172	4.22978	14.3006	19.8547	4.52964	6.50548	4.99367	13.6065	7.82672
ENSG00000258667	HIF1A-AS2	HIF1A antisense RNA 2 [Source:HGNC Symbol;Acc:HGNC:43015]	lincRNA	10.5926	6.13085	11.5531	10.5761	11.6675	13.8282	9.96851	5.96235	10.9776	2.60146	2.00868	6.39677	5.67047	10.954	3.31133	2.32214	10.2646	6.80145	7.80402
ENSG00000232527	RP11-14N7.2		lincRNA	8.13469	7.57323	6.46023	7.9553	4.53259	8.08724	14.1379	7.63485	4.56421	6.37896	9.36182	6.16649	10.1166	5.45614	5.94111	8.48213	8.33869	10.9261	7.78378
ENSG00000281657	LINC00976	long intergenic non-protein coding RNA 976 [Source:HGNC Symbol;Acc:HGNC:50610]	lincRNA	7.56044	7.87276	6.68817	7.68528	8.71914	8.06431	9.7522	4.45357	6.75613	7.79803	7.81601	6.60172	9.23153	8.02047	6.30741	8.80867	9.52825	7.85934	7.75564
ENSG00000268621	AC006262.5		lincRNA	6.77355	8.24991	5.63793	8.24428	10.4598	4.75319	7.82735	3.71868	7.83553	7.85338	12.262	5.60193	8.29473	5.34025	7.7319	9.05576	8.97644	9.54716	7.69627
ENSG00000228106	RP11-452F19.3		lincRNA	6.67254	8.18145	5.69973	3.96118	7.86846	4.79744	4.45994	13.2484	7.24191	7.20976	7.1009	8.84152	11.0753	6.8856	6.04494	7.88113	8.11522	11.4183	7.61561
ENSG00000260923	AC137934.1		lincRNA	7.41914	7.72677	6.13918	5.26092	9.0196	7.08024	5.10694	11.9079	5.36162	6.18085	6.5838	14.8044	8.45552	4.42339	5.00154	8.77078	7.08656	10.5992	7.61141
ENSG00000188185	LINC00265	long intergenic non-protein coding RNA 265 [Source:HGNC Symbol;Acc:HGNC:28019]	lincRNA	6.16892	8.4704	5.88607	6.11717	7.41271	6.40761	2.21948	8.97051	9.90794	10.1572	6.746	9.30384	7.98844	7.10025	9.05996	6.61493	10.4872	7.33828	7.60735
ENSG00000238121	LINC00426	long intergenic non-protein coding RNA 426 [Source:HGNC Symbol;Acc:HGNC:42761]	lincRNA	5.64932	8.67886	4.00547	7.55321	4.97712	6.05236	6.5289	4.77886	7.62926	8.64184	10.2017	4.78818	7.77878	7.57127	10.8984	10.8955	10.0614	8.32219	7.54278
ENSG00000232560	LINC01549	long intergenic non-protein coding RNA 1549 [Source:HGNC Symbol;Acc:HGNC:1277]	lincRNA	7.83359	7.36352	4.89525	9.27619	9.63218	7.7088	10.415	5.07413	6.03279	5.70481	14.3211	6.86316	9.83233	2.27068	7.76926	6.61012	6.14617	8.08479	7.5398
ENSG00000273576	RP11-390P24.1		lincRNA	6.96855	7.85818	5.89733	6.46128	10.4021	6.06051	7.04297	5.94709	7.35416	7.78442	7.34631	5.67559	7.77695	7.94234	7.56904	7.9909	11.1466	7.99549	7.52457
ENSG00000249409	RP11-501E14.1		lincRNA	6.842	7.81197	5.63715	5.54455	7.17655	6.68891	7.45785	8.54699	5.05425	6.34768	10.4504	7.0526	6.75765	6.86735	5.90095	14.5986	6.33166	8.7586	7.44823
ENSG00000275142	RP5-999L4.2		lincRNA	7.0888	7.57351	6.86412	9.10674	8.8193	4.52066	7.23237	5.98958	4.46549	7.11011	11.164	6.54129	11.1577	5.16711	5.65882	8.24947	7.02295	9.19816	7.39174
ENSG00000277701	RP11-734K23.9		lincRNA	4.75397	8.87786	3.37656	3.68982	8.05652	3.59283	4.1215	5.6866	6.64141	9.0106	6.96445	6.37182	12.739	8.39813	9.27771	9.06969	9.90486	10.4009	7.3314
ENSG00000154537	FAM27C	family with sequence similarity 27 member C [Source:HGNC Symbol;Acc:HGNC:23668]	lincRNA	11.4597	4.81306	14.6439	10.7283	12.893	14.263	11.3726	4.85714	4.04892	3.26271	3.57099	5.08095	3.52619	4.22933	4.08124	2.66312	13.6605	4.00666	7.30553
ENSG00000274265	CH17-189H20.1		lincRNA	7.00092	7.28667	5.45417	7.65948	8.98734	6.0115	6.77967	7.11335	10.3285	6.32524	5.29928	7.36934	8.28704	8.48751	5.59588	6.41524	6.28962	8.46903	7.17951
ENSG00000272086	CTD-2186M15.3		lincRNA	6.74759	7.43102	5.18477	6.33416	10.073	5.09657	6.02131	7.77575	7.42761	6.99924	7.89677	8.47094	6.70516	7.26701	6.40725	7.44593	9.24429	6.44595	7.17473
ENSG00000264247	LINC00909	long intergenic non-protein coding RNA 909 [Source:HGNC Symbol;Acc:HGNC:44331]	lincRNA	6.00198	7.83195	4.56348	4.67657	8.9473	4.56088	5.12432	8.13935	7.75248	5.62279	7.10702	9.06153	8.54039	7.85865	6.46471	6.08586	10.9001	8.92599	7.14571
ENSG00000260693	AC026150.8		lincRNA	7.28801	7.01993	5.47526	6.7488	6.38759	5.73498	6.85401	12.5274	11.3215	4.36425	5.56455	12.1344	4.84078	11.2868	3.84995	5.6438	6.61722	4.57601	7.12046
ENSG00000281960	AC026150.8		lincRNA	7.28801	7.01993	5.47526	6.7488	6.38759	5.73498	6.85401	12.5274	11.3215	4.36425	5.56455	12.1344	4.84078	11.2868	3.84995	5.6438	6.61722	4.57601	7.12046
ENSG00000223473	GS1-124K5.3		lincRNA	6.46544	7.47222	6.10723	4.62549	6.83232	5.89302	5.42706	9.90754	7.27862	8.20155	4.57535	10.3127	8.27187	7.74009	8.73613	4.33655	7.85796	7.41143	7.09468
ENSG00000255864	RP11-444D3.1		lincRNA	5.85773	7.80062	3.43707	5.40175	6.12914	5.06338	4.10407	11.011	9.14539	5.55769	5.91602	12.1398	7.83109	9.39717	7.83515	7.18706	6.44624	6.55056	7.07204
ENSG00000279151	RP1-163M9.7		lincRNA	6.91048	7.16803	7.60077	8.47674	10.8197	9.17913	4.08618	1.30035	7.81947	5.55582	8.09179	1.28076	10.7147	7.47537	6.9105	4.84285	9.6583	9.33076	7.07145
ENSG00000267272	LINC01140	long intergenic non-protein coding RNA 1140 [Source:HGNC Symbol;Acc:HGNC:27922]	lincRNA	5.10514	8.04179	6.07162	3.0522	4.86923	6.17441	3.16846	7.29492	9.79054	9.28877	6.40421	7.51275	8.40404	9.68943	9.91603	5.17676	4.81259	9.42282	6.94055
ENSG00000257556	RP11-44N21.1		lincRNA	4.95698	8.07419	4.14114	4.30278	6.18022	2.61094	3.92481	8.58198	9.12877	5.64032	10.0283	9.32878	8.75883	9.55191	6.21388	10.3112	5.04597	6.73397	6.90524
ENSG00000260107	AC005606.15		lincRNA	4.70786	8.13621	2.91301	3.48572	4.65695	4.75183	6.33045	6.10919	5.416	6.55592	12.0304	6.25976	5.30846	8.74542	8.83964	13.3333	7.49434	7.37882	6.85058
ENSG00000260091	RP11-33B1.4		lincRNA	6.27147	7.15755	5.71145	5.21107	3.62894	7.76495	6.17958	9.13286	10.0043	9.2974	3.83608	8.97532	5.416	8.44466	10.1601	5.567	4.88968	4.98493	6.82527
ENSG00000267284	RP11-397A16.1		lincRNA	5.84227	7.39043	5.19115	8.79114	7.63511	2.85515	7.79232	2.78876	5.67261	9.00811	9.43952	1.6238	7.23251	4.90964	9.59791	10.0377	4.953	11.4295	6.80987
ENSG00000230590	FTX	FTX transcript, XIST regulator (non-protein coding) [Source:HGNC Symbol;Acc:HGNC:37190]	lincRNA	6.73752	6.85195	6.70736	6.22546	6.83049	6.43842	5.99403	8.22935	7.10111	6.51053	7.38775	9.00772	6.14999	6.10561	6.22336	6.8624	6.0711	7.09991	6.80904
ENSG00000213279	RP1-29C18.9		lincRNA	6.43633	6.99235	5.50457	6.97613	11.04	5.6393	6.1854	3.27256	7.87754	6.82552	7.53065	3.81566	8.06827	6.38385	6.59625	6.22353	9.74187	6.8604	6.78384
ENSG00000247993	FOXD1-AS1	FOXD1 antisense RNA 1 [Source:HGNC Symbol;Acc:HGNC:50658]	lincRNA	7.28689	6.46863	7.07743	5.60887	9.17653	8.16432	9.06874	4.62546	5.79229	5.38707	6.01043	2.74317	5.05878	7.30757	6.804	8.64014	8.71298	8.22992	6.77548
ENSG00000267151	MIR2117HG	MIR2117 host gene [Source:HGNC Symbol;Acc:HGNC:51999]	lincRNA	5.60825	7.3788	5.52947	6.54368	4.71288	6.33684	7.70439	2.82227	5.22192	7.93649	10.8146	1.966	6.99774	5.40528	11.6582	8.83029	6.81816	8.13936	6.71485
ENSG00000228798	AP000473.5		lincRNA	5.52307	7.42587	3.65028	3.74966	7.26222	3.6645	3.44015	11.3716	7.92698	6.26414	5.30836	10.5122	10.9919	7.03488	5.18065	4.91896	5.60248	10.5182	6.71232
ENSG00000267454	ZNF582-AS1	ZNF582 antisense RNA 1 (head to head) [Source:HGNC Symbol;Acc:HGNC:25213]	lincRNA	6.02936	7.11344	5.38495	5.21526	8.35169	5.23663	4.80668	7.18093	6.57493	8.38571	5.55587	8.08178	6.67259	6.70961	7.10123	5.69821	8.9886	7.36585	6.70691
ENSG00000229291	RP4-580N22.2		lincRNA	5.51391	7.3958	5.38124	2.99089	6.32786	7.11017	5.2205	6.0528	6.48689	11.771	6.31165	6.73113	9.79974	6.6721	12.4858	2.62679	3.74555	7.32736	6.69009
ENSG00000262454	MIR193BHG	MIR193B host gene [Source:HGNC Symbol;Acc:HGNC:51945]	lincRNA	6.55705	6.76136	4.45389	5.63732	8.28194	4.67337	3.93435	12.3614	7.76604	7.59009	5.60051	7.52347	8.34426	7.16501	6.06108	5.1796	6.92403	5.45951	6.68474
ENSG00000270074	RP11-351I21.11		lincRNA	5.53221	7.31622	5.2484	6.21947	4.17628	5.38279	5.1816	6.98475	6.68448	7.30206	8.57779	6.34442	8.17007	7.00622	7.40404	9.35245	4.59083	7.72983	6.64722
ENSG00000228434	AC004951.6		lincRNA	6.3603	6.80972	5.31308	7.7977	7.64079	5.58062	7.12536	4.70423	6.10297	7.10583	7.91554	3.9812	7.74265	6.19187	7.24191	7.34464	7.06827	7.40233	6.64119
ENSG00000280821	RP4-669P10.16		lincRNA	5.43389	7.35854	7.24653	3.79604	7.01195	6.07002	3.69619	4.7826	11.1545	10.456	5.83369	5.35311	6.60641	10.0985	10.115	1.91538	6.64816	5.40461	6.63679
ENSG00000273437	RP11-434H6.7		lincRNA	4.99474	7.5202	6.02638	3.70203	3.72973	5.21526	3.44628	7.84873	4.20581	7.28489	9.37485	6.94299	10.6595	4.32589	7.29798	10.296	3.4771	11.337	6.57315
ENSG00000269946	RP11-2B6.3		lincRNA	9.00783	5.10511	13.4415	4.54741	10.3082	14.414	4.76242	6.57344	2.11346	4.47422	3.83855	10.2342	2.70904	2.1738	5.53691	2.99537	12.1015	4.87405	6.56863
ENSG00000280579	RP5-1135M2.4		lincRNA	5.20394	7.36692	3.87335	6.96677	4.39905	6.03682	6.57768	3.36997	4.48694	8.86374	11.1497	3.07606	3.50266	4.69147	10.7054	13.8424	4.7014	8.64933	6.5558
ENSG00000277901	RP5-851M4.1		lincRNA	5.80519	6.9905	5.24821	5.17931	7.60311	5.96364	7.74917	3.08772	7.03941	8.41572	8.30251	3.2797	6.15413	6.28921	8.0865	10.0373	7.41561	4.88487	6.54601
ENSG00000251136	RP11-37B2.1		lincRNA	6.91945	6.29524	7.83607	4.95194	9.16432	6.65863	6.7911	6.11462	6.96884	5.27023	6.68336	4.76147	5.80508	5.97667	5.02051	5.48864	11.0675	5.91007	6.52932
ENSG00000227733	RP4-565E6.1		lincRNA	5.28927	7.26078	6.50702	6.73334	4.61614	6.49993	4.43495	2.94424	6.76109	10.7174	5.19008	2.83448	8.12612	6.74294	12.48	7.31063	5.72248	6.72262	6.52147
ENSG00000232677	LINC00665	long intergenic non-protein coding RNA 665 [Source:HGNC Symbol;Acc:HGNC:44323]	lincRNA	6.83762	6.25187	7.35077	7.08213	8.27757	6.38876	6.64307	5.28342	5.50546	7.14168	4.76381	5.17349	7.32542	5.06672	6.74716	5.32744	8.45936	7.00814	6.47152
ENSG00000263551	RP11-78F17.1		lincRNA	6.05222	6.68293	5.76228	6.15844	7.84718	3.73511	9.36604	3.44425	4.53468	7.19683	5.36849	3.72604	8.90964	5.07947	8.19836	6.94779	10.7042	6.16373	6.44641
ENSG00000271869	RP11-51J9.5		lincRNA	6.27727	6.45139	5.76595	7.46604	5.97506	5.30964	7.16031	5.98663	4.81199	5.36001	8.37557	6.299	6.93903	4.12448	5.96147	8.71437	6.00133	7.9267	6.3861
ENSG00000215483	LINC00598	long intergenic non-protein coding RNA 598 [Source:HGNC Symbol;Acc:HGNC:42770]	lincRNA	5.3789	6.9532	3.01977	6.74163	7.11172	3.34267	3.70379	8.35383	5.92923	7.98007	6.34411	6.63187	8.52802	8.1333	8.45936	5.11667	5.9288	6.48059	6.36284
ENSG00000163364	LINC01116	long intergenic non-protein coding RNA 1116 [Source:HGNC Symbol;Acc:HGNC:49259]	lincRNA	5.67019	6.76378	3.36236	6.70639	6.78129	4.20231	6.37351	6.59528	2.45887	8.42916	8.84391	7.54025	6.60842	2.24112	7.38572	9.71921	7.63935	6.77183	6.35369
ENSG00000233828	CTC-242N15.1		lincRNA	5.4691	6.84369	4.6985	6.93824	6.65007	4.43454	6.37966	3.71355	5.79853	7.34472	8.52092	3.25263	7.50118	5.22733	8.06061	8.25632	7.11531	7.35938	6.32822
ENSG00000283196	RP4-614C10.2		lincRNA	5.59007	6.71695	4.66549	6.30887	6.42391	5.38793	5.14631	5.60791	10.1568	7.45835	3.06617	4.87732	6.51551	9.79201	10.2589	3.88026	6.06505	5.09915	6.29437
ENSG00000280798	LINC00294	long intergenic non-protein coding RNA 294 [Source:HGNC Symbol;Acc:HGNC:27456]	lincRNA	6.30434	6.28745	5.32662	6.43497	8.36847	5.23413	6.27851	6.18331	5.62121	5.89487	5.64878	5.94607	6.98961	6.12575	6.16412	5.62322	7.98027	6.88063	6.29378
ENSG00000267250	RP11-118B18.2		lincRNA	6.41682	6.20303	6.99506	5.98251	5.92456	5.41884	7.69975	6.48019	6.32069	7.24114	6.62485	4.80132	5.80071	6.94696	6.43584	4.55248	6.44139	6.86496	6.2832
ENSG00000272523	LINC01023	long intergenic non-protein coding RNA 1023 [Source:HGNC Symbol;Acc:HGNC:49004]	lincRNA	6.84782	5.89853	8.6202	4.96855	7.43351	7.67755	3.12208	9.26504	8.31308	3.17757	5.66195	10.0637	5.99386	6.65033	2.59272	5.23643	5.13333	6.16229	6.25451
ENSG00000232931	LINC00342	long intergenic non-protein coding RNA 342 [Source:HGNC Symbol;Acc:HGNC:42470]	lincRNA	5.16063	6.86998	4.15672	4.10011	6.8994	4.25021	4.2407	7.31666	7.47448	6.84781	4.1344	7.10358	7.5095	7.52491	7.20615	5.15114	7.50387	8.24401	6.22898
ENSG00000260975	RP11-142G1.3		lincRNA	6.42543	6.10753	7.20582	6.13144	11.107	3.82654	6.30519	3.97658	5.58031	7.19228	7.55055	1.76981	4.17731	5.56981	4.74502	4.68989	10.8845	8.91586	6.22674
ENSG00000197180	CH17-340M24.3	uncharacterized protein BC009467 [Source:EntrezGene;Acc:158960]	lincRNA	5.00127	6.95422	4.32054	5.01335	5.74907	4.2064	4.32385	6.39438	6.16767	6.96375	10.4552	6.09767	6.71989	5.92085	6.61719	9.51833	4.98573	6.09594	6.22186
ENSG00000267939	CTD-2325M2.1		lincRNA	6.9103	5.79018	4.01386	11.2157	8.11875	5.81615	8.27641	4.02095	2.81294	3.949	5.46647	2.11839	6.29247	6.78641	5.82849	11.8239	5.67368	7.15005	6.21023
ENSG00000277987	RP11-167B3.3		lincRNA	5.19092	6.78314	4.17968	8.13071	2.45747	3.43626	9.6505	3.2909	10.5808	9.59981	2.74531	2.28732	8.23435	9.84638	12.4456	3.57045	2.54557	5.97582	6.18606
ENSG00000255458	RP11-539G18.3		lincRNA	6.23021	6.14023	6.02194	8.39564	6.60631	4.70016	8.40911	3.2481	4.72287	6.27081	8.04619	4.48036	4.7234	5.16169	7.69561	9.32852	6.21256	4.76028	6.17397
ENSG00000172965	MIR4435-2HG	MIR4435-2 host gene [Source:HGNC Symbol;Acc:HGNC:35163]	lincRNA	6.09457	6.20853	6.9463	9.33329	3.58512	6.15366	8.72702	1.82203	7.15265	8.91982	11.3577	1.93673	2.27717	6.53725	7.53015	8.59137	4.74423	3.03826	6.16579
ENSG00000275765	RP11-54C4.3		lincRNA	4.73517	6.99429	3.18228	3.90391	4.95573	2.91678	3.97167	9.48062	7.67225	6.80418	4.66057	9.88415	9.46886	7.57138	6.05328	4.40827	4.50481	8.91517	6.14712
ENSG00000267922	AC007193.6		lincRNA	6.27686	6.05554	5.43765	9.20789	8.72862	4.1977	6.52819	3.56114	6.22468	5.35345	7.32697	3.88552	9.30348	2.80105	5.67854	6.61659	6.98857	6.37654	6.13854
ENSG00000227115	LINC01630	long intergenic non-protein coding RNA 1630 [Source:HGNC Symbol;Acc:HGNC:52295]	lincRNA	5.26667	6.5692	5.81549	7.33859	5.53818	2.74674	7.09019	3.07083	5.1646	7.30827	9.41276	2.90626	5.17845	4.92193	8.05647	9.11877	7.15679	6.46771	6.08075
ENSG00000250831	CTD-2232E5.2		lincRNA	7.10009	5.39295	6.83946	9.505	7.26664	6.09034	7.92953	4.96956	3.58678	7.4875	5.94847	7.37453	4.75958	1.46128	6.78464	8.01718	6.75546	1.75408	6.03313
ENSG00000233895	RP1-122P22.2		lincRNA	5.74671	6.17453	5.81607	5.59628	3.86522	5.35257	4.67663	9.17348	7.79918	4.91499	7.05952	7.97942	5.52513	7.3025	5.61638	5.94692	5.1143	4.48695	6.0141
ENSG00000229227	RP11-38L15.2		lincRNA	5.67253	6.21774	6.14574	7.32116	5.68267	5.47564	5.67555	3.7344	5.70598	7.52301	9.31938	3.77018	5.4752	5.26783	6.22511	6.38786	6.5896	5.91327	6.01329
ENSG00000267834	RP11-167N5.5		lincRNA	6.57106	5.66309	3.90185	9.53389	6.28502	2.84778	13.249	3.60881	3.03672	7.46244	6.79163	3.85829	7.79577	3.24292	4.95349	7.80862	3.87125	7.80978	6.00358
ENSG00000267406	CTD-2189E23.2		lincRNA	5.79252	6.12796	3.59301	10.4842	6.3376	2.76932	8.53993	3.03105	1.08281	6.87697	8.84991	3.93253	7.28675	2.22745	7.29458	10.7425	6.5648	6.4213	6.00217
ENSG00000222041	CYTOR	cytoskeleton regulator RNA [Source:HGNC Symbol;Acc:HGNC:28717]	lincRNA	4.63027	6.81831	4.64766	6.71014	2.17491	4.66491	6.75761	2.82641	6.76184	6.25876	14.473	2.44208	3.67595	7.78775	5.24935	16.9557	1.25876	3.31991	5.9978
ENSG00000250390	RP11-338H14.1		lincRNA	4.4762	6.89285	5.03373	5.03257	3.71331	3.97685	5.62579	3.47496	4.60295	8.31322	10.7836	2.85384	7.29631	4.17781	10.3328	8.80138	6.15256	5.61407	5.98661
ENSG00000229180	GS1-124K5.11		lincRNA	6.49448	5.57849	6.21736	6.4051	7.31802	6.64222	7.33487	5.04928	5.24954	5.31682	5.21209	5.01498	4.89546	5.63888	5.52934	5.85748	8.1147	4.95558	5.92198
ENSG00000257517	RP4-601P9.1		lincRNA	4.47504	6.78945	5.60077	6.48472	4.41082	4.35803	3.3821	2.6138	6.19337	10.1582	10.4058	1.66746	6.71575	6.13849	8.1766	8.3471	3.1627	6.92902	5.92155
ENSG00000228463	AP006222.2		lincRNA	5.24283	6.31349	5.09372	6.31218	3.98137	3.84891	6.84489	5.37589	5.18879	3.61968	7.8094	4.51632	8.47957	7.35396	6.68771	6.66318	5.17957	7.6367	5.91199
ENSG00000237310	GS1-124K5.4	uncharacterized LOC100289098 [Source:EntrezGene;Acc:100289098]	lincRNA	5.82486	5.93738	4.23492	5.22802	7.05731	4.85962	4.44837	9.12094	6.26652	5.12263	5.02749	9.28117	5.29165	6.44264	5.17368	5.47298	6.69563	4.59945	5.89519
ENSG00000256073	URB1-AS1	URB1 antisense RNA 1 (head to head) [Source:HGNC Symbol;Acc:HGNC:23128]	lincRNA	4.34421	6.8254	3.58429	3.90461	5.22637	3.68347	3.69977	5.96677	7.34525	7.59205	7.65131	6.11986	6.47986	6.75503	7.17986	7.22597	5.41373	6.49113	5.89496
ENSG00000229896	RP11-456H18.2		lincRNA	5.64073	6.046	5.45388	4.90749	8.08191	5.56786	5.8195	4.01373	4.80767	9.92776	7.26252	3.1445	2.64289	3.55381	10.5838	6.89496	9.37151	2.27066	5.89403
ENSG00000240152	RP11-16N2.1		lincRNA	6.58506	5.45264	6.19651	8.67191	6.18324	5.81485	9.32726	3.31658	2.73891	6.27727	8.10072	2.66539	4.38852	3.39775	7.69142	6.53043	6.92021	5.81581	5.8773
ENSG00000271200	RP11-430G17.3		lincRNA	6.18316	5.67846	4.97547	6.71061	7.25488	4.90861	6.75759	6.49181	5.03811	5.33286	5.88241	5.2278	6.45787	4.93519	5.65671	5.78034	6.5453	5.92799	5.86772
ENSG00000261008	LINC01572	long intergenic non-protein coding RNA 1572 [Source:HGNC Symbol;Acc:HGNC:51385]	lincRNA	5.78594	5.88753	4.51901	7.38619	7.84025	4.06918	7.7861	3.1149	3.26272	5.30923	8.22251	2.50621	6.81507	3.19929	6.01244	8.57757	7.50678	7.46352	5.84943
ENSG00000261353	CTA-14H9.5		lincRNA	5.58287	5.96625	3.35194	5.53255	10.0331	4.07098	3.31094	7.19774	8.81594	3.88821	3.00222	7.00383	4.23762	9.44546	4.53676	3.64428	9.27929	5.80893	5.82249
ENSG00000232324	AC008440.10		lincRNA	4.0782	6.81775	2.69891	5.75083	2.74849	1.83649	4.88378	6.55071	8.55997	11.2212	6.38234	6.69834	4.23597	9.40025	8.92226	6.56898	1.56009	4.62814	5.79042
ENSG00000260136	CTD-2270L9.4		lincRNA	4.4705	6.54667	2.80058	4.70748	5.66794	3.58362	4.80279	5.2606	6.68575	9.46016	8.12441	5.58757	3.86614	4.4581	8.18614	7.79154	5.04961	6.25733	5.76811
ENSG00000226674	TEX41	testis expressed 41 (non-protein coding) [Source:HGNC Symbol;Acc:HGNC:48667]	lincRNA	5.51462	5.91072	4.50805	9.26005	5.56348	4.47905	6.97871	2.29841	4.66509	6.28884	5.54925	2.55602	6.84203	5.0042	7.69866	8.25695	5.93542	6.31077	5.76219
ENSG00000269892	RP4-761J14.10		lincRNA	5.30108	6.00584	4.75228	6.80504	7.45101	4.47678	4.53508	3.78628	4.65457	6.10165	7.1196	4.22609	7.91675	4.64107	6.43209	6.21839	5.7886	6.95962	5.74156
ENSG00000234177	LINC01114	long intergenic non-protein coding RNA 1114 [Source:HGNC Symbol;Acc:HGNC:49245]	lincRNA	7.1561	4.84467	6.40601	9.23183	4.95015	7.67128	10.344	4.33326	4.28507	4.93337	5.80188	4.38522	4.94679	4.39079	4.41345	6.0371	5.12706	4.12598	5.71146
ENSG00000267194	RP1-193H18.2		lincRNA	2.66951	7.52628	1.43247	1.98497	1.82291	1.51244	1.89226	7.37198	7.04911	3.40526	6.37996	7.00156	15.9866	7.34769	3.55893	6.53745	1.86436	16.1319	5.70499
ENSG00000261200	RP11-989E6.10		lincRNA	6.86682	4.94481	7.65448	6.43434	6.69263	7.90116	6.29642	6.22189	6.19224	4.82592	3.44852	6.31528	4.33465	6.06747	4.54811	3.34375	6.14572	4.22641	5.66556
ENSG00000238113	LINC01410	long intergenic non-protein coding RNA 1410 [Source:HGNC Symbol;Acc:HGNC:50702]	lincRNA	4.36014	6.43965	4.95253	5.45008	2.65958	4.51686	6.60531	1.97649	4.98461	5.8603	9.84814	2.64232	5.5301	8.95888	6.54246	10.5347	4.7753	4.71974	5.65984
ENSG00000274561	RP11-147L13.12		lincRNA	5.95725	5.4546	4.22895	5.48437	7.99984	5.66864	5.74368	6.61803	6.64937	3.98842	3.01921	6.2385	7.88395	4.3315	4.23062	3.14134	7.61474	7.4483	5.64309
ENSG00000276308	RP11-116D17.4		lincRNA	4.38477	6.31647	3.72439	4.93046	5.55697	4.01161	5.1421	2.94309	5.19829	7.30524	9.05121	3.02142	5.63463	4.7142	6.67642	10.0293	5.43969	6.09426	5.59208
ENSG00000242759	LINC00882	long intergenic non-protein coding RNA 882 [Source:HGNC Symbol;Acc:HGNC:48568]	lincRNA	4.93079	5.96741	4.42371	4.78219	5.5647	4.3432	3.52104	6.94989	6.87515	4.94528	2.78326	9.01358	8.44752	5.47274	5.39228	2.57908	6.42688	7.73837	5.57868
ENSG00000225506	CYP4A22-AS1	CYP4A22 antisense RNA 1 [Source:HGNC Symbol;Acc:HGNC:43715]	lincRNA	5.13977	5.81391	3.90604	5.5415	6.13	3.16789	7.4082	4.68501	4.5032	6.21511	7.96434	4.03182	5.56943	4.57841	6.55433	6.65347	5.96784	6.10113	5.56111
ENSG00000261172	RP11-356C4.5		lincRNA	5.98517	5.27652	5.52668	5.076	6.9964	6.55248	6.25048	5.50901	5.83603	6.2998	2.82555	3.48081	7.58573	4.2758	6.18247	4.08208	5.19652	7.00043	5.54227
ENSG00000273061	CDC37L1-AS1	CDC37L1 antisense RNA 1 (head to head) [Source:HGNC Symbol;Acc:HGNC:49735]	lincRNA	3.95993	6.45753	5.2597	0.757902	4.99236	5.58206	0.233695	6.93388	8.42281	7.15044	4.96871	6.57136	7.37082	7.58368	7.35177	5.62763	4.42819	5.09991	5.52093
ENSG00000277654	RP11-255M2.3		lincRNA	6.43492	4.95458	7.48314	9.24193	2.26819	6.80405	7.36881	5.44338	4.71949	5.47399	4.36887	8.58592	3.60101	2.94501	6.02084	7.13255	3.51797	3.18021	5.50971
ENSG00000260814	RP11-107F6.3		lincRNA	5.54895	5.44433	5.13475	5.39413	5.98341	8.96567	5.47564	2.34011	1.8652	6.89372	5.83072	3.73411	4.54079	2.31863	6.8292	8.62084	8.40094	5.4091	5.48356
ENSG00000227716	AP000459.7		lincRNA	4.28517	6.19309	3.54161	4.64408	4.96512	4.72362	4.64717	3.18941	5.07007	6.49776	6.85162	2.71607	6.33461	5.26455	7.38648	6.84762	6.64193	8.32018	5.47762
ENSG00000254001	RP11-91P17.1		lincRNA	4.84856	5.85495	6.02263	4.37507	5.59561	5.72943	4.16161	3.20704	5.04164	5.41307	7.67415	2.62538	6.68019	5.06346	7.11075	6.63561	6.36368	5.94154	5.47755
ENSG00000249349	CTC-384G19.1		lincRNA	6.70544	4.70376	6.78938	6.5723	9.232	7.11436	7.28114	3.24348	4.02284	3.07729	5.54747	3.07127	4.57794	4.20094	3.21279	4.42639	9.11584	5.78479	5.45439
ENSG00000267011	CTB-50L17.16		lincRNA	4.796	5.78667	3.87948	5.48136	5.50653	3.78024	6.73326	3.39515	4.68555	7.10947	5.19087	4.22356	6.04578	6.03028	8.00504	4.872	5.91408	5.79009	5.41517
ENSG00000277782	RP11-775C24.5		lincRNA	5.26136	5.50251	4.50808	4.30785	8.09116	4.38898	3.86703	6.40506	4.29026	5.14677	4.67529	7.01158	6.32417	4.41275	5.13818	4.86441	7.2252	5.93651	5.41208
ENSG00000256298	RP11-474D1.1		lincRNA	3.45922	6.55661	3.20438	5.98772	2.82978	3.85047	3.81042	1.07257	4.03307	7.21345	7.10413	1.9329	11.4305	4.26872	8.25744	8.25632	3.51055	9.55906	5.39509
ENSG00000259721	RP11-758N13.1		lincRNA	3.90355	6.25871	2.71087	1.34098	4.82987	2.56123	1.08272	10.8956	3.10695	9.3112	4.51846	11.1436	6.88639	2.77798	9.53067	3.72721	4.84434	6.74035	5.37553
ENSG00000282555	RP11-758N13.1		lincRNA	3.90355	6.25871	2.71087	1.34098	4.82987	2.56123	1.08272	10.8956	3.10695	9.3112	4.51846	11.1436	6.88639	2.77798	9.53067	3.72721	4.84434	6.74035	5.37553
ENSG00000233725	LINC00284	long intergenic non-protein coding RNA 284 [Source:HGNC Symbol;Acc:HGNC:26981]	lincRNA	4.73405	5.67565	2.15976	0.584336	8.26793	1.99754	0.695382	14.6994	4.77253	3.49258	3.74352	14.2745	5.1312	4.90893	3.75618	3.41933	8.40511	4.85258	5.32255
ENSG00000228223	HCG11	HLA complex group 11 (non-protein coding) [Source:HGNC Symbol;Acc:HGNC:17707]	lincRNA	4.2145	5.95837	2.85983	3.9503	4.94261	2.75549	4.30454	6.47423	6.48878	5.52585	5.43577	6.52546	5.81214	6.75164	5.75585	5.90497	5.49013	5.89308	5.30442
ENSG00000189229	AC069277.2		lincRNA	4.7033	5.65262	5.18634	5.58821	5.45105	3.83993	5.35061	2.80368	3.97323	7.19158	6.25809	2.99526	7.08708	3.24539	9.31015	7.19778	4.89874	4.36885	5.29662
ENSG00000214900	LINC01588	long intergenic non-protein coding RNA 1588 [Source:HGNC Symbol;Acc:HGNC:27503]	lincRNA	4.8747	5.531	5.50017	5.40307	4.71995	4.87509	6.13217	2.61774	4.70465	6.90366	7.94517	3.78359	4.98733	4.17119	5.92377	6.94454	4.52522	5.42093	5.28489
ENSG00000253642	RP11-317N12.1		lincRNA	5.10805	5.35838	3.6686	5.62666	5.20559	6.86422	7.05783	2.22538	3.71693	7.77522	8.42256	3.07069	2.23293	2.34561	8.97655	7.3781	4.29152	5.37368	5.2645
ENSG00000272849	RP11-347I19.8		lincRNA	4.43587	5.73682	4.55362	4.61816	6.39398	2.75044	3.81203	4.487	7.64706	7.31106	1.79787	3.65604	8.07292	7.0668	5.45383	2.8284	6.35532	7.17892	5.24897
ENSG00000242339	RP11-735B13.2		lincRNA	3.89948	6.03438	2.20602	5.00658	4.8639	3.40058	4.11973	3.80005	3.07854	7.50972	8.60322	6.78685	5.75213	5.12849	5.59835	4.24005	8.06123	5.58523	5.23379
ENSG00000272667	RP11-395A13.2		lincRNA	5.6783	4.93378	5.09295	5.05208	6.51536	5.61852	4.84374	6.94714	6.76227	3.01741	4.94118	8.49226	4.83246	5.40035	4.3288	4.02631	4.33596	3.20081	5.21298
ENSG00000249846	RP11-77P16.4		lincRNA	4.92701	5.37197	5.60943	4.01721	5.53778	5.42008	3.37625	5.60133	5.60348	3.52122	4.43801	5.54939	7.87673	5.06351	4.40107	4.89429	5.7771	6.59486	5.20511
ENSG00000233967	RP11-250B2.3		lincRNA	5.40718	5.06499	4.39737	4.22774	7.54242	4.89175	4.00939	7.3744	6.38792	5.64959	2.77149	6.74267	3.19704	6.01498	5.33468	2.55747	8.04471	3.94934	5.19331
ENSG00000239467	AC007405.6		lincRNA	6.38882	4.46602	7.45938	5.69013	8.26743	7.59644	3.48128	5.83824	5.01408	2.40554	2.30178	6.1908	4.10822	6.00666	2.4579	2.7176	9.63795	3.81966	5.18707
ENSG00000223403	MEG9	maternally expressed 9 (non-protein coding) [Source:HGNC Symbol;Acc:HGNC:43874]	lincRNA	5.84873	4.70874	5.98481	6.68264	5.08645	7.67091	5.51201	4.15555	2.8368	3.91754	3.12088	4.20227	8.90282	2.77271	4.43632	2.28733	5.84527	8.76543	5.13623
ENSG00000274918	RP11-54G14.1		lincRNA	4.87556	5.24965	5.12776	5.94272	3.50067	5.86393	5.15689	3.6614	3.63643	4.61334	7.12759	3.96553	6.81292	2.29026	4.93781	4.81865	5.04192	9.25204	5.10937
ENSG00000267423	AC005616.2		lincRNA	5.63731	4.79182	3.79598	7.6942	9.2894	3.07932	7.13844	2.8265	3.43092	7.14625	4.21404	3.26627	5.70011	3.03623	5.61793	4.2579	7.60199	3.64652	5.10888
ENSG00000273142	RP11-458F8.4		lincRNA	4.76227	5.2928	4.42184	3.81699	5.2653	4.17148	3.52383	7.3742	4.30465	5.05486	4.32907	7.58776	6.77322	4.13353	4.79543	4.33736	5.09726	6.51483	5.09385
ENSG00000271737	CTB-113I20.2		lincRNA	3.9584	5.7517	3.55122	2.16727	6.14106	3.64948	2.83718	5.40418	5.28813	3.19858	7.20338	7.08767	6.0521	6.73414	3.67555	6.42408	7.12456	4.72885	5.07921
ENSG00000258711	RP11-218E20.3		lincRNA	4.71883	5.28108	4.6579	6.15942	5.01502	4.41799	5.4946	2.56804	4.3695	6.08308	6.75844	2.23655	5.90351	4.0628	6.23802	5.99994	5.73334	5.4256	5.07023
ENSG00000249228	RP11-769N22.1		lincRNA	4.53132	5.3315	3.91431	5.81077	5.91834	3.72546	5.0173	2.80177	4.11246	5.85744	6.37522	3.59356	6.88312	3.95876	5.40374	6.23083	5.30699	5.59292	5.03144
ENSG00000230487	PSMG3-AS1	PSMG3 antisense RNA 1 (head to head) [Source:HGNC Symbol;Acc:HGNC:22230]	lincRNA	3.74439	5.79556	3.04764	3.93748	3.07537	3.60335	2.72552	6.07696	5.83236	5.47677	5.63961	5.66481	7.17843	6.69524	5.21848	5.10575	2.79751	8.34666	5.02637
ENSG00000272894	RP5-1159O4.1		lincRNA	3.39849	5.99404	2.69593	3.11995	2.92327	1.66231	4.32185	5.66762	5.50454	4.66717	6.93216	6.10063	6.42019	8.45723	2.18933	6.44833	5.04813	8.17265	5.02071
ENSG00000236094	LINC00545	long intergenic non-protein coding RNA 545 [Source:HGNC Symbol;Acc:HGNC:43680]	lincRNA	4.03176	5.5585	3.60397	3.5653	5.02548	3.46264	2.87747	5.65571	7.20208	1.62019	11.7095	5.30096	2.68483	6.3462	1.13183	11.359	4.68508	3.54532	4.98597
ENSG00000228697	RP5-968D22.3		lincRNA	4.50788	5.20854	4.33844	4.62582	6.04476	3.42342	5.17377	3.4411	5.09203	6.56039	6.37048	3.16915	6.3538	4.86752	4.2862	5.90005	4.31578	5.17002	4.9458
ENSG00000272690	RP11-803B1.8		lincRNA	4.71851	5.06957	4.65165	5.05	5.66423	4.09746	4.1073	4.7404	4.25846	5.12778	6.03937	5.86105	5.27801	4.78761	5.14362	5.17675	4.4226	4.60049	4.93792
ENSG00000251580	RP11-539L10.3		lincRNA	3.25499	5.94576	0.65457	0.749634	7.06341	0.512307	0.962749	9.58724	3.84961	3.00259	8.49934	9.84696	5.37728	3.89236	3.77426	7.91989	7.22449	6.07082	4.93672
ENSG00000280279	RP11-1228E12.1		lincRNA	6.3857	4.05413	7.49292	4.64598	5.10266	7.77193	5.11015	8.19058	5.03733	3.34005	1.6472	6.44567	4.41513	4.97125	3.97674	1.67237	4.34341	4.6922	4.92847
ENSG00000282235	RP11-1228E12.1		lincRNA	6.3857	4.05413	7.49292	4.64598	5.10266	7.77193	5.11015	8.19058	5.03733	3.34005	1.6472	6.44567	4.41513	4.97125	3.97674	1.67237	4.34341	4.6922	4.92847
ENSG00000255284	AP006621.5		lincRNA	4.22988	5.34391	2.39753	3.39497	4.65047	2.44488	6.12179	6.36967	6.36673	4.56898	3.75447	7.86586	5.35688	5.62578	4.18463	5.75455	4.69519	5.266	4.92615
ENSG00000225518	RP11-396C23.2		lincRNA	4.5385	5.15664	2.99863	4.22515	4.63394	3.53927	4.73765	7.09638	4.57778	4.33963	4.42057	7.68628	6.80945	3.63506	3.84104	3.93826	4.77329	7.54507	4.92484
ENSG00000255839	RP11-338K17.8		lincRNA	5.59973	4.51802	7.17486	10.2362	4.61804	2.43036	5.47134	3.66758	0.636206	0.0305997	5.72467	7.66993	6.24089	0	7.57613	7.86875	3.53279	5.90019	4.92366
ENSG00000231704	AC004895.4		lincRNA	4.05372	5.44056	4.50831	4.2941	5.36916	4.64462	3.8899	1.61626	3.5998	7.01455	7.90838	2.33607	6.43895	3.11287	7.53021	6.60828	5.94774	3.90872	4.92049
ENSG00000275512	RP11-322E11.2		lincRNA	4.41915	5.21356	3.2643	4.89527	4.87467	4.13247	4.15106	5.1971	5.60053	4.63118	4.99444	4.05099	5.78648	5.11889	5.31626	6.06149	4.94773	5.62763	4.91566
ENSG00000253712	RP11-697M17.2		lincRNA	6.17468	4.1562	3.032	11.3824	7.18587	3.87285	10.4871	1.08784	1.32452	6.37054	5.28798	1.1877	4.08359	2.10401	4.92194	8.04448	5.57874	2.6585	4.91313
ENSG00000182648	LINC01006	long intergenic non-protein coding RNA 1006 [Source:HGNC Symbol;Acc:HGNC:48971]	lincRNA	4.88912	4.91851	3.37216	4.66426	6.35497	3.09502	4.51046	7.33785	3.90537	1.51606	4.36869	7.53516	8.91151	4.10179	1.44483	3.86619	5.0827	8.45284	4.90749
ENSG00000262089	RP11-589P10.5		lincRNA	5.24097	4.70573	2.72698	5.89422	4.98819	2.80244	6.1729	8.86109	5.84406	3.09298	4.47787	6.96423	3.16024	7.51364	2.0505	5.17667	5.16702	3.61005	4.90644
ENSG00000274333	RP11-717F1.2		lincRNA	4.50955	5.13117	3.26853	7.89192	4.97441	3.09287	6.48264	1.34695	1.5214	9.57452	5.64159	2.04837	5.01082	1.8684	5.57974	5.61015	7.04852	7.40816	4.89806
ENSG00000262476	AP000705.7		lincRNA	3.84527	5.52631	3.64907	4.20905	3.93669	3.7082	5.58111	1.98753	1.11165	6.64484	5.83452	3.83805	6.32018	2.53707	4.57081	13.0139	6.19555	5.19656	4.89592
ENSG00000275263	RP11-1072A3.4		lincRNA	3.79996	5.55329	3.96415	2.57048	6.60378	4.07384	2.24335	3.34415	5.17687	5.05822	4.33958	4.33874	5.74246	5.32467	5.8125	6.20829	6.84053	6.69101	4.89579
ENSG00000280511	RP11-35J1.2		lincRNA	4.29054	5.23676	4.55699	4.53958	5.55144	3.09708	5.02418	2.97397	3.04529	5.28279	7.11592	2.82199	6.91247	3.95125	4.72074	6.48746	5.71052	6.31916	4.88193
ENSG00000263990	CTC-542B22.2		lincRNA	4.48659	5.04867	3.87207	4.27667	4.81898	5.34884	3.63329	4.96967	4.69787	6.5613	5.59137	4.23919	5.75769	3.93898	5.89537	4.07994	4.40754	5.31747	4.83789
ENSG00000260507	RP11-356C4.3		lincRNA	4.87326	4.80168	2.46965	6.39492	5.50742	4.58103	7.84209	2.44442	3.99649	4.2049	7.78939	0.929962	4.42043	4.33978	3.56896	6.95893	6.70756	5.10043	4.82852
ENSG00000265494	RP11-131K5.2		lincRNA	4.24704	5.17606	3.7048	4.84697	5.29018	3.60023	4.44351	3.59658	4.76172	5.13689	6.33579	2.87349	5.95506	4.95422	5.55482	5.26417	5.59384	5.33059	4.82768
ENSG00000206062	RP13-212L9.1		lincRNA	3.76444	5.41026	3.04547	5.06272	4.25412	3.51618	4.04033	2.66784	4.90914	5.65943	5.77939	3.24941	5.85339	5.39988	7.25924	6.97121	3.56496	5.45654	4.79308
ENSG00000226137	BAIAP2-AS1	BAIAP2 antisense RNA 1 (head to head) [Source:HGNC Symbol;Acc:HGNC:44342]	lincRNA	3.95847	5.25808	2.73088	3.91495	4.15946	2.61787	3.89011	6.43754	5.02312	4.72518	5.6996	6.59333	5.99619	4.59036	4.61467	5.33309	4.00168	6.00356	4.77072
ENSG00000253138	LINC00967	long intergenic non-protein coding RNA 967 [Source:HGNC Symbol;Acc:HGNC:48725]	lincRNA	4.88465	4.69394	5.13086	6.52505	6.063	2.83926	6.38469	2.36506	3.50688	7.18004	5.24994	2.20446	4.66827	1.75432	6.38639	4.3014	5.52005	6.16765	4.76546
ENSG00000282556	RP11-304C12.5		lincRNA	3.78403	5.34996	2.36574	2.45443	6.12018	2.91743	1.92786	6.91853	6.27399	4.22612	3.10775	5.69643	5.4832	5.86647	5.12315	4.04182	6.91591	6.76474	4.76273
ENSG00000256654	RP11-429A20.4		lincRNA	2.62517	6.02295	0.947887	1.22928	3.54655	1.06267	1.40444	7.56018	4.88221	5.93752	8.06543	7.54514	5.19284	4.70107	6.29808	8.39168	3.56874	5.64677	4.74878
ENSG00000261804	RP11-44F14.2		lincRNA	4.28222	4.98927	3.33515	4.00797	4.532	3.61756	5.35177	4.84886	4.45396	5.00005	5.48652	5.07719	4.77295	4.03965	5.21894	3.69821	5.95035	6.19485	4.72412
ENSG00000283317	RP11-122G18.11		lincRNA	4.5273	4.82033	5.44896	4.56874	4.31932	4.6624	4.35005	3.81434	4.93547	6.4458	4.15882	3.35121	4.60676	4.59826	5.34471	5.78153	4.4823	4.49843	4.71044
ENSG00000257595	RP3-473L9.4		lincRNA	3.89738	5.14108	2.87143	5.84278	4.22068	3.31973	3.89992	3.22977	5.47814	6.41184	4.71505	4.32129	3.32763	4.89531	6.31541	5.519	6.15074	4.27643	4.6747
ENSG00000276529	AP001505.10		lincRNA	3.90573	5.07359	5.24975	3.34059	3.78268	4.18765	3.45022	3.42348	2.98666	5.11118	7.56556	3.87001	6.01543	3.33603	6.11793	6.4971	3.92539	5.31064	4.63564
ENSG00000226453	RP11-379B8.1		lincRNA	6.42739	3.52401	5.59974	7.2621	6.92686	5.90415	7.30914	5.56237	2.71765	2.41267	2.38834	5.25332	4.12962	2.79524	2.06703	2.23645	6.82086	4.41896	4.61278
ENSG00000245571	AP001258.4		lincRNA	3.89362	5.04213	2.90625	4.13648	5.94996	2.97785	3.68727	3.70393	4.95846	3.79256	5.22272	4.78734	4.54199	5.28573	5.21546	6.01851	4.69327	5.90527	4.61144
ENSG00000250303	RP11-356J5.12		lincRNA	4.14793	4.87293	3.01687	4.81759	4.27268	3.44274	5.32084	4.01687	3.60642	4.64949	5.54925	3.69044	5.16557	3.60306	4.28609	7.30748	4.99069	5.88076	4.60105
ENSG00000223814	RP11-543D5.2		lincRNA	2.7814	5.68281	1.01332	2.89278	3.83001	0	1.44888	7.50339	6.21985	7.69951	5.69781	7.33729	1.83703	6.23135	9.0911	6.04767	4.96717	1.69927	4.59478
ENSG00000259445	RP11-276M12.1		lincRNA	3.55409	5.21605	3.32829	4.87422	3.66993	2.4283	3.50266	3.52113	4.55795	4.79344	5.39894	1.58202	6.6	4.05222	4.67768	7.40648	6.85677	6.23499	4.59281
ENSG00000253604	RP11-489E7.1		lincRNA	4.2628	4.79062	4.30954	5.91399	4.80961	3.4826	5.21895	1.84212	2.98138	4.44452	6.61863	2.64998	6.23128	2.57263	4.66493	5.04311	7.40483	5.29495	4.59269
ENSG00000257894	RP1-78O14.1		lincRNA	3.8497	4.99962	3.41265	3.79496	4.8983	3.45886	4.24795	3.2855	4.10147	4.66706	6.04875	3.67071	5.14374	3.89402	4.98529	7.14468	4.82681	5.5137	4.5684
ENSG00000259774	RP11-182J1.13		lincRNA	4.17522	4.779	2.77345	3.25892	3.76087	3.605	3.41506	8.23804	5.45096	4.62438	3.41573	7.12883	5.01822	5.28378	4.83108	3.72502	4.23108	4.08089	4.55258
ENSG00000260778	MIR940	microRNA 940 [Source:HGNC Symbol;Acc:HGNC:33683]	lincRNA	3.86163	4.95525	2.46098	6.74914	4.66018	4.04211	1.9555	3.30187	4.17833	4.99725	5.05655	1.94646	4.90179	2.89863	5.58863	7.63247	6.61586	5.73655	4.54514
ENSG00000272720	CTA-228A9.3		lincRNA	3.16336	5.36086	2.58501	2.59613	5.2057	2.18672	2.45205	3.95456	5.02455	5.001	5.87159	4.0621	5.67091	4.90116	5.20156	6.20224	5.57183	6.10167	4.5368
ENSG00000272027	RP11-529E15.1		lincRNA	4.71599	4.42468	5.64163	8.00261	3.86061	2.80239	6.83913	1.1496	3.08785	2.00659	3.10483	2.0929	5.47639	3.52751	3.38609	6.96882	8.38864	6.20718	4.53392
ENSG00000185168	LINC00482	long intergenic non-protein coding RNA 482 [Source:HGNC Symbol;Acc:HGNC:26816]	lincRNA	5.21415	4.1043	5.44951	4.44936	5.32075	6.20477	5.56451	4.29599	5.61144	3.27837	2.12354	4.90574	4.25151	5.08515	2.82632	2.72319	5.92967	4.30811	4.5205
ENSG00000247317	RP11-273G15.2		lincRNA	3.96436	4.80753	3.24342	3.6729	6.12872	3.01168	2.65403	5.07542	2.90553	3.77502	5.15047	5.48737	6.32302	3.1063	4.56781	4.92929	6.09956	5.73095	4.49134
ENSG00000197462	AC005276.1		lincRNA	3.45939	5.10977	4.70325	2.55676	3.71951	3.89825	3.96213	1.91642	4.02627	7.01143	6.22534	2.58076	8.48907	2.6077	5.58596	7.89141	2.85374	3.82598	4.49087
ENSG00000276411	RP11-494G9.1		lincRNA	3.65933	4.98768	3.08063	4.69767	4.70399	3.56662	3.44371	2.46338	3.9099	5.27361	5.68184	3.52193	6.61062	4.42834	4.55106	4.42076	4.95134	6.52742	4.48955
ENSG00000263004	RP11-166P13.3		lincRNA	3.71401	4.94194	3.0259	3.85856	3.34627	3.00159	4.01581	5.0359	4.26022	3.58724	5.40531	4.95157	6.06091	4.72388	3.52832	6.6802	4.22587	5.99591	4.48147
ENSG00000270189	RP11-258C19.7		lincRNA	3.82947	4.81341	3.40928	3.33415	4.73194	3.36002	3.11225	5.02917	5.86146	4.13626	3.71686	5.01602	5.86163	5.54373	3.85792	3.58075	4.79947	5.75999	4.44443
ENSG00000232593	KANTR	KDM5C adjacent non-coding transcript [Source:HGNC Symbol;Acc:HGNC:49510]	lincRNA	3.75617	4.84698	4.5719	2.53684	3.3093	3.14877	3.77896	5.19123	10.5927	3.31543	3.34351	4.82224	4.35313	9.57031	4.48612	1.95653	2.89493	3.13492	4.43792
ENSG00000153363	LINC00467	long intergenic non-protein coding RNA 467 [Source:HGNC Symbol;Acc:HGNC:28227]	lincRNA	4.30129	4.51509	4.93942	3.3894	4.74037	4.89127	3.46708	4.38018	4.39642	4.27501	3.88262	4.76385	4.86109	4.03333	3.98344	5.37035	4.78097	4.8038	4.43491
ENSG00000273362	KB-67B5.17		lincRNA	3.58826	4.92677	4.18918	4.7367	4.98994	3.43112	2.63596	1.54665	3.5269	6.63394	3.5832	1.15993	6.71413	4.38129	7.95888	3.84279	4.59876	6.86784	4.42483
ENSG00000275367	RP11-266K4.14		lincRNA	3.79365	4.7718	2.83025	3.18429	3.92563	2.94849	3.1025	6.77071	4.97218	4.59066	4.53766	6.58678	4.46435	5.0274	4.72845	4.33416	4.15316	4.32325	4.40499
ENSG00000254211	LINC01485	long intergenic non-protein coding RNA 1485 [Source:HGNC Symbol;Acc:HGNC:51138]	lincRNA	5.25107	3.88611	4.65286	7.74969	6.40844	4.01077	7.87873	0.805966	2.1795	2.47402	5.0482	1.17338	5.1488	2.09225	6.83853	4.85022	4.64966	4.40657	4.39797
ENSG00000227893	LINC00352	long intergenic non-protein coding RNA 352 [Source:HGNC Symbol;Acc:HGNC:42670]	lincRNA	4.11435	4.56423	3.74535	3.76309	6.18001	3.80088	4.34596	2.85081	2.63761	5.18804	6.2181	1.72066	4.67007	2.63762	5.19449	6.5399	5.30116	5.5346	4.39552
ENSG00000279668	CTC-304I17.6		lincRNA	3.5553	4.84111	2.77682	4.57131	4.45735	2.85098	3.53013	3.14521	3.49686	5.65921	5.33919	2.93473	5.66729	3.52477	5.4344	4.54514	6.61816	5.19132	4.35893
ENSG00000280733	RP11-341N2.1		lincRNA	4.49975	4.26528	4.73965	3.93758	6.01147	4.2023	4.68907	3.41844	3.92531	4.03909	4.62404	3.49949	5.40716	3.67034	4.45925	4.24895	4.87598	3.90322	4.35321
ENSG00000281213	RP11-341N2.1		lincRNA	4.49975	4.26528	4.73965	3.93758	6.01147	4.2023	4.68907	3.41844	3.92531	4.03909	4.62404	3.49949	5.40716	3.67034	4.45925	4.24895	4.87598	3.90322	4.35321
ENSG00000274840	RP11-320G10.1		lincRNA	4.95583	3.94651	4.00704	5.24773	10.7348	2.30852	4.06797	3.36894	1.35396	3.34407	3.22509	2.45864	5.80987	2.32102	3.04041	7.33338	6.56405	4.01463	4.32501
ENSG00000237396	LINC01384	long intergenic non-protein coding RNA 1384 [Source:HGNC Symbol;Acc:HGNC:50656]	lincRNA	3.4992	4.80105	3.54866	0	7.41851	3.24164	0.133881	6.65253	3.20834	2.38981	2.42796	5.93387	8.68187	3.42216	2.40151	2.69459	7.9246	8.92584	4.31286
ENSG00000256124	LINC01152	long intergenic non-protein coding RNA 1152 [Source:HGNC Symbol;Acc:HGNC:16752]	lincRNA	4.08002	4.39363	4.82805	1.42836	1.97212	4.84436	2.13043	9.2768	7.46617	2.65152	1.10121	10.0692	3.0286	7.86024	2.70634	2.83324	3.00777	3.212	4.27602
ENSG00000275226	LINC00547	long intergenic non-protein coding RNA 547 [Source:HGNC Symbol;Acc:HGNC:43682]	lincRNA	3.51556	4.73056	3.29483	3.88359	4.50588	2.89917	3.99115	2.51872	3.76348	5.34037	5.85715	2.6111	5.37524	3.48866	4.4115	6.12526	4.52323	5.80957	4.27493
ENSG00000231742	LINC01273	long intergenic non-protein coding RNA 1273 [Source:HGNC Symbol;Acc:HGNC:50329]	lincRNA	3.92802	4.47835	2.48586	4.13907	5.76687	2.92924	3.74062	4.50644	5.30034	3.07762	5.39706	5.03324	3.85781	4.99849	3.35016	5.54613	5.14974	3.07286	4.27197
ENSG00000234378	AC098828.2		lincRNA	3.67107	4.61181	4.91953	3.92916	4.72973	4.79903	2.60994	1.03903	4.76393	3.88158	6.44994	1.18367	4.43815	4.36435	3.21737	8.73217	5.8715	3.21547	4.25903
ENSG00000267659	LINC01482	long intergenic non-protein coding RNA 1482 [Source:HGNC Symbol;Acc:HGNC:51128]	lincRNA	4.23352	4.25629	3.96201	5.58236	4.51208	3.45257	4.68155	3.21056	3.39336	4.06702	7.14456	2.44691	3.80318	3.1076	4.91819	5.87224	4.52021	3.28968	4.24775
ENSG00000264112	RP11-159D12.2		lincRNA	3.73801	4.55336	2.88251	3.97185	3.91046	2.93642	4.08947	4.63734	4.20686	3.36238	4.72544	4.44359	5.9705	4.14843	3.33482	5.05628	4.02003	6.2653	4.2476
ENSG00000230651	RGPD4-AS1	RGPD4 antisense RNA 1 (head to head) [Source:HGNC Symbol;Acc:HGNC:49273]	lincRNA	4.54093	4.05181	2.19267	5.80972	5.32289	6.48816	3.94745	3.48472	1.23452	3.78586	4.97469	1.48255	3.39209	1.91345	5.60232	6.64669	6.1821	5.30386	4.23523
ENSG00000273461	RP11-398A8.4		lincRNA	3.98067	4.35868	3.88301	2.51787	4.56607	5.18758	6.85597	0.873518	2.34041	4.95468	3.18806	0.849985	5.8499	2.40723	5.78111	4.64383	7.09465	6.47693	4.21693
ENSG00000251396	LINC01301	long intergenic non-protein coding RNA 1301 [Source:HGNC Symbol;Acc:HGNC:50464]	lincRNA	3.15594	4.84036	1.76576	3.41368	4.53134	1.69605	3.41438	4.1144	5.09105	4.71754	5.23073	3.03018	6.29872	5.26452	5.09376	5.4699	4.18035	4.0268	4.2087
ENSG00000269107	RP11-15H20.7		lincRNA	5.51577	3.40561	4.28588	6.57511	7.78807	4.86552	5.2353	4.34472	3.5687	2.04533	3.53384	4.63429	3.78478	2.48981	2.16179	1.03055	7.50013	3.30691	4.19692
ENSG00000267401	RP11-396N11.1		lincRNA	3.50618	4.59393	2.64317	5.1632	3.00773	2.72116	3.87658	3.62527	3.21216	2.95039	4.81531	3.211	4.10266	5.8786	6.99858	4.13141	4.58418	6.05505	4.18603
ENSG00000254302	RP11-431M3.1		lincRNA	4.09981	4.21189	3.7605	4.52851	5.36959	4.69267	3.83058	2.41703	2.75227	4.79836	4.41069	1.46995	4.35796	4.8291	4.18087	4.81856	4.58055	5.92056	4.16986
ENSG00000248161	RP11-499E18.1		lincRNA	3.87883	4.3349	3.40038	5.86346	3.29709	3.29439	3.87656	3.5411	3.87024	5.27972	5.48232	4.18851	3.01782	3.83036	4.83576	5.71789	4.44638	2.67997	4.16387
ENSG00000258534	CTD-2134A5.4		lincRNA	3.98677	4.26956	2.91398	4.44763	5.43087	2.64019	2.83293	5.65504	4.63029	3.69074	4.96163	5.59995	4.54836	4.78813	3.687	2.87783	3.66606	4.2456	4.16351
ENSG00000272143	FGF14-AS2	FGF14 antisense RNA 2 [Source:HGNC Symbol;Acc:HGNC:44368]	lincRNA	2.99615	4.8578	2.48376	2.68425	2.61645	2.44613	2.74089	5.00542	6.48718	3.96157	4.8432	5.21038	4.91722	6.60824	3.99203	5.03911	2.71024	4.8088	4.15968
ENSG00000226328	NUP50-AS1	NUP50 antisense RNA 1 (head to head) [Source:HGNC Symbol;Acc:HGNC:50502]	lincRNA	4.536	3.90989	5.68741	4.31126	3.99113	6.2646	4.29962	2.66195	2.69202	4.47629	5.05742	2.28581	4.38954	3.22073	3.9855	4.76243	4.2687	3.96042	4.14468
ENSG00000261489	CTD-2515H24.3		lincRNA	3.51925	4.49015	3.09735	5.3558	5.46332	2.65254	2.80451	1.74195	4.35604	1.9761	10.1721	2.82503	2.99121	3.84035	2.0961	7.93766	4.40159	4.30537	4.12606
ENSG00000258592	RP11-108M12.3		lincRNA	3.37213	4.57238	3.68475	3.90338	3.22418	2.91112	5.41153	1.09781	3.68381	4.53205	5.82509	1.7714	4.9887	4.09071	4.28071	8.37964	4.98053	3.1912	4.12229
ENSG00000232386	RP11-66B24.2		lincRNA	3.85109	4.27177	2.5041	5.85979	4.31078	2.94364	5.26702	2.22118	4.73342	3.87057	5.73719	2.91805	4.09484	4.43269	3.44306	6.38909	3.37856	3.72025	4.11401
ENSG00000259799	RP11-554A11.9		lincRNA	4.19388	4.05228	6.43294	3.42283	5.40988	5.80482	3.29347	0.799335	2.91884	3.09598	5.48584	0.820526	5.64447	3.27309	3.27836	4.66441	4.95555	6.38577	4.10538
ENSG00000251432	RP11-420A23.1		lincRNA	3.70697	4.34437	2.18002	2.5148	4.41981	1.86917	2.42371	8.8343	4.73988	3.16753	1.64505	8.49182	5.28154	4.66442	3.3111	1.77871	5.2041	5.15958	4.10535
ENSG00000257808	RP11-1136G11.8		lincRNA	3.13574	4.68107	5.24206	3.67915	2.57745	3.85619	2.52543	0.934172	5.25074	3.9218	7.33799	2.45301	4.27356	3.48958	7.48792	6.03648	2.73075	3.82888	4.10157
ENSG00000260986	RP11-854K16.3		lincRNA	3.2743	4.58917	2.33618	4.54456	4.97919	1.65056	4.16451	1.97079	3.34422	5.77558	4.79518	1.9177	4.90707	2.71555	3.75483	6.73535	5.33555	6.61064	4.09609
ENSG00000267575	CTC-459F4.3		lincRNA	3.65141	4.34752	3.3463	2.79114	4.30538	3.65101	3.33868	4.47596	4.94931	4.54844	3.65882	4.01949	3.44756	5.37484	4.52559	4.47164	4.30313	4.17639	4.08648
ENSG00000233379	RP11-318G21.4		lincRNA	3.55932	4.35319	2.82819	5.21048	3.92554	2.74597	4.20655	2.4392	3.40951	3.66042	5.36594	3.28001	4.59338	3.78576	4.0407	4.4544	5.5155	5.42624	4.05549
ENSG00000261244	RP11-114H24.7		lincRNA	3.37631	4.45352	2.54202	3.62187	4.8816	3.22739	4.10732	1.87769	3.65267	3.40446	6.07387	3.17648	3.43608	3.9547	6.461	4.93293	5.25527	4.18772	4.04957
ENSG00000260750	RP11-482M8.1		lincRNA	3.58136	4.32537	2.55334	3.4637	4.84637	3.18858	3.78884	3.6473	2.64213	3.86762	6.81511	3.11596	4.73093	3.34845	3.00638	5.98829	5.03618	4.70263	4.04636
ENSG00000275764	RP11-582E3.6		lincRNA	4.05449	4.03943	3.67699	3.92619	4.46307	3.57194	5.15367	3.53508	4.29195	2.89726	3.78333	3.5263	4.57505	4.42466	2.93986	3.88929	4.95687	5.10969	4.04508
ENSG00000273669	RP11-405M12.4		lincRNA	3.52938	4.32309	2.53839	3.133	4.82546	3.9591	3.91027	2.81004	4.66305	3.75817	5.18296	1.68408	5.49907	2.83332	3.97824	6.3924	3.76501	5.47463	4.02545
ENSG00000229388	RP11-442N24__B.1		lincRNA	3.91826	4.05355	2.58917	4.69125	3.1964	2.7728	5.27242	4.98752	3.36559	4.81102	3.09951	5.44148	4.69488	3.25452	4.86939	4.08626	3.74556	3.16734	4.00282
ENSG00000283696	RP11-122G18.12		lincRNA	3.48334	4.29677	3.29483	3.61876	4.2922	2.96457	4.08198	2.64768	2.67826	3.7825	5.96404	2.39083	4.49076	3.66549	5.012	6.12879	4.50381	4.35119	3.99173
ENSG00000251048	RP11-608B3.1		lincRNA	3.10267	4.49285	4.33552	4.06116	1.5079	2.64704	3.86398	2.20044	3.7794	6.90094	6.59248	1.33918	4.57331	4.71709	5.9681	4.23323	2.88309	3.94173	3.97154
ENSG00000230454	U73166.2		lincRNA	3.41193	4.27873	2.71038	1.88975	4.29605	3.6275	2.92313	5.02476	3.02826	4.17949	4.51668	4.38589	4.79094	3.44621	4.26562	5.84743	3.17885	5.14789	3.95368
ENSG00000203565	RP13-259N13.2		lincRNA	3.96476	3.9332	2.93005	4.44975	4.59819	4.40472	5.66849	1.73736	1.11548	4.80043	4.24986	4.05325	3.31166	1.96904	6.65401	3.96247	5.40499	3.81078	3.94503
ENSG00000250577	RP11-577B7.1		lincRNA	4.2589	3.7333	3.24562	5.28694	4.18865	2.85079	7.85956	2.12183	3.59505	3.74207	5.43311	2.84234	4.74918	3.12664	2.98178	4.4982	3.79359	2.57108	3.9304
ENSG00000224944	CASC6	cancer susceptibility candidate 6 (non-protein coding) [Source:HGNC Symbol;Acc:HGNC:49076]	lincRNA	2.93804	4.51691	3.64843	2.77751	3.11396	2.4383	3.62052	2.02949	4.04361	7.12205	6.29864	1.29532	2.68917	4.53787	5.83014	6.96004	3.20489	3.18737	3.92483
ENSG00000268836	LA16c-OS12.2		lincRNA	2.71722	4.63207	2.86944	0.845744	3.9877	1.60846	1.41717	5.57483	1.7295	7.98846	5.14014	8.42248	4.38339	1.9406	5.82558	4.45672	2.85969	3.57418	3.91401
ENSG00000272447	RP11-182L21.6		lincRNA	3.59679	4.10034	3.48432	3.23243	3.44437	3.25794	2.60453	5.55715	4.06239	3.71687	4.04021	6.12551	4.10559	4.48228	3.01673	3.95865	3.28572	4.20949	3.91151
ENSG00000196096	AC079610.2		lincRNA	3.55668	4.09607	2.80111	3.44396	4.91892	3.84737	3.36453	2.96422	3.04431	3.45173	4.77558	3.11614	4.86086	3.02038	5.15662	4.82134	4.0083	4.70544	3.8938
ENSG00000261512	RP11-46D6.1		lincRNA	3.87878	3.88911	2.78756	3.83689	6.51622	3.38004	3.2415	3.51044	2.69437	4.0303	4.87999	3.29718	3.94553	2.23372	4.14782	3.53984	5.93756	4.18475	3.88523
ENSG00000267535	LINC00868	long intergenic non-protein coding RNA 868 [Source:HGNC Symbol;Acc:HGNC:27562]	lincRNA	3.37705	4.1895	2.6409	5.36544	3.40592	3.45859	3.31034	2.08112	3.1835	2.98304	5.95798	1.44576	5.61241	3.79384	4.43874	4.00265	6.30575	4.17133	3.88483
ENSG00000276698	RP11-468E2.10		lincRNA	4.06191	3.77088	4.69781	3.27376	5.44407	4.74037	4.16895	2.04649	3.72055	4.04282	3.56291	2.07956	3.79698	3.24602	4.96499	2.66887	5.96092	3.66519	3.88002
ENSG00000245556	SCAMP1-AS1	SCAMP1 antisense RNA 1 [Source:HGNC Symbol;Acc:HGNC:50544]	lincRNA	3.81446	3.90292	2.96583	3.97566	4.95527	3.04208	3.58825	4.35968	3.63389	3.73003	4.27162	4.14309	4.08557	3.42659	3.34154	3.4693	4.64795	4.27963	3.86975
ENSG00000230392	RP5-1139I1.1		lincRNA	3.61607	4.02087	3.50604	4.62959	4.78642	2.86135	3.85208	2.06093	3.37462	5.00763	4.59385	2.39093	4.2686	3.31234	4.78599	4.09084	4.38927	3.99463	3.86907
ENSG00000258792	RP11-944C7.1		lincRNA	3.29539	4.20607	2.47491	4.53584	5.32205	2.58839	3.48754	1.36362	3.86504	1.63043	5.15109	1.44542	2.62471	3.93214	4.81638	9.0274	5.97836	3.58976	3.86457
ENSG00000236914	RP11-1008C21.2		lincRNA	3.39957	4.14199	2.42018	2.67769	4.35717	1.96877	2.80429	6.16931	3.57241	2.47557	4.39974	6.27384	5.06006	4.21362	2.82632	5.11559	3.75244	3.73028	3.86358
ENSG00000248787	RP11-666A20.4		lincRNA	3.58798	4.02852	3.55029	3.95917	4.59638	0.732996	3.44866	5.24037	3.00028	4.03904	4.46154	4.09703	6.13324	2.64984	4.28184	4.48666	3.7735	3.36225	3.86332
ENSG00000225194	LINC00092	long intergenic non-protein coding RNA 92 [Source:HGNC Symbol;Acc:HGNC:31408]	lincRNA	3.03642	4.33316	2.2369	2.49588	3.49494	1.9547	2.64438	5.39171	6.40636	2.96333	2.75857	5.63583	5.44208	6.04899	2.89943	2.21358	3.33181	5.63161	3.84688
ENSG00000188511	C22orf34	chromosome 22 open reading frame 34 [Source:HGNC Symbol;Acc:HGNC:28010]	lincRNA	3.15976	4.24548	3.6749	3.52052	4.37031	3.59736	2.89153	0.903919	2.69011	6.07143	4.86479	1.60024	4.54453	2.85997	6.24474	5.13186	4.48827	3.95885	3.83833
ENSG00000206567	AC022007.5		lincRNA	4.43839	3.47068	3.58452	5.39834	3.33038	3.64118	8.18403	2.4919	2.82405	4.32996	3.79163	1.98535	3.387	4.2448	1.70833	5.04644	4.23347	3.15577	3.83357
ENSG00000230021	RP5-857K21.4		lincRNA	3.87072	3.80858	2.9113	6.67359	3.66758	3.22272	4.2154	2.53372	3.05262	0.472148	4.12389	1.99042	7.17079	3.36762	3.67781	3.53807	2.45129	8.24117	3.83188
ENSG00000251209	LINC00923	long intergenic non-protein coding RNA 923 [Source:HGNC Symbol;Acc:HGNC:28088]	lincRNA	3.11171	4.23139	1.91919	4.21573	3.67253	3.65448	3.39636	1.81195	3.31795	4.79116	4.264	2.39825	5.2387	2.71742	4.30108	5.48599	4.53242	5.26697	3.81151
ENSG00000265799	RP11-387H17.6		lincRNA	2.68836	4.47462	3.6292	2.73752	1.78581	3.21459	3.15737	1.60567	2.07193	4.49376	4.56306	1.91751	5.93654	2.66599	5.43523	6.42691	4.40186	6.8334	3.80477
ENSG00000226578	RP11-258F22.1		lincRNA	3.67393	3.88221	3.51273	4.70556	2.72919	3.00258	4.61444	3.47905	3.60971	4.74919	5.14091	2.67224	4.26816	3.62845	3.67021	4.73139	2.80156	3.55029	3.8041
ENSG00000266490	CTD-2349P21.9		lincRNA	2.96139	4.30451	1.84841	2.28213	5.25485	3.1243	2.76464	2.49401	3.60209	3.2152	4.44198	2.42817	4.31636	5.11006	4.9701	4.00405	5.07626	5.8808	3.80084
ENSG00000228742	RP5-884M6.1		lincRNA	3.03979	4.24473	3.03003	3.22544	4.22792	2.14649	4.49914	1.1097	2.82201	5.40439	4.90954	2.39293	5.69891	2.41609	4.84759	6.41278	3.44172	4.10132	3.79287
ENSG00000233304	LINC01346	long intergenic non-protein coding RNA 1346 [Source:HGNC Symbol;Acc:HGNC:50563]	lincRNA	3.31207	4.05765	4.31196	2.60561	4.10315	3.56248	3.55661	1.7326	2.35349	5.37748	5.24955	1.5477	4.49542	2.58807	5.03222	4.7413	5.1693	4.02194	3.77805
ENSG00000251301	RP11-81H14.2		lincRNA	3.13317	4.09005	2.0945	2.60158	4.64791	2.67308	3.91631	2.86563	2.24967	4.92966	4.1736	2.8927	3.32916	4.15601	3.97171	5.14682	4.75181	5.29935	3.73122
ENSG00000258800	CTD-2302E22.2		lincRNA	3.71234	3.7404	7.72923	3.28944	1.99177	1.57355	7.69003	2.47e-05	2.429	5.45639	0.8484	5.9168	0.537496	7.84831	4.59255	1.26454	1.34772	7.1628	3.72988
ENSG00000215808	LINC01139	long intergenic non-protein coding RNA 1139 [Source:HGNC Symbol;Acc:HGNC:27924]	lincRNA	1.62444	4.99266	1.38662	1.7544	1.35216	1.35548	1.65361	2.2444	9.58067	1.51039	7.60822	2.1099	4.50196	9.64455	1.41901	7.39595	1.60661	4.54929	3.72958
ENSG00000267065	CTD-2246P4.1		lincRNA	3.52955	3.83501	3.43941	4.17854	4.33181	3.04174	4.21421	1.97158	2.72272	4.22159	4.95586	2.0664	4.508	2.96335	3.74648	5.07719	4.58235	3.50621	3.72047
ENSG00000253948	RP11-410L14.2		lincRNA	3.10614	4.08493	2.23408	2.25345	3.21087	2.04079	3.03428	5.86339	6.2839	3.80088	4.0761	6.52049	3.16436	5.53998	2.6878	3.39278	2.72126	2.66178	3.71789
ENSG00000244625	MIATNB	MIAT neighbor (non-protein coding) [Source:HGNC Symbol;Acc:HGNC:50731]	lincRNA	3.41699	3.89211	2.26655	4.34411	2.83341	2.43514	4.02882	4.59389	3.35182	3.81322	4.38137	3.90551	4.71623	3.42217	3.33496	4.08039	3.58718	4.32822	3.71394
ENSG00000244953	RP11-613D13.8		lincRNA	6.02231	2.32663	9.30657	4.10677	6.93045	8.984	3.51433	3.29172	1.98544	0.683792	1.64394	3.35706	2.30519	2.18387	0.707201	1.46977	6.58775	2.34226	3.71251
ENSG00000254467	RP11-634B22.4		lincRNA	3.33436	3.93333	2.71857	3.65153	4.90937	3.59202	3.82418	1.3105	1.63857	5.44525	4.94235	1.2752	4.61322	3.12994	3.26287	5.30815	5.3219	4.39582	3.70871
ENSG00000264083	RP11-227G15.9		lincRNA	4.00239	3.51998	3.45916	4.34985	5.57541	2.65654	4.3902	3.58321	3.84328	2.4335	4.4336	2.01675	3.09671	3.73599	2.80948	5.09079	4.78868	2.951	3.70088
ENSG00000225331	AP001055.6		lincRNA	3.26182	3.96059	4.1573	2.94797	4.71565	3.8366	2.12586	1.78752	2.87366	6.95746	3.72666	0.662971	4.57872	3.58864	5.12148	3.25714	4.45084	4.38834	3.69855
ENSG00000228239	RP11-85G21.1		lincRNA	2.80562	4.23431	2.16725	4.68974	1.4276	2.26263	3.19074	3.09576	3.12144	5.34834	6.24812	3.10843	3.77933	2.24184	6.76042	5.60591	3.81994	2.3093	3.69855
ENSG00000259215	RP11-253M7.4		lincRNA	3.45761	3.84171	1.35992	6.28383	3.73706	1.81914	5.46435	2.08135	3.84842	3.02899	6.09013	1.42002	3.99871	2.15773	5.0039	5.5034	3.44592	3.91987	3.69767
ENSG00000282057	RP4-621F18.2		lincRNA	3.51427	3.79292	2.61439	2.9149	2.82012	1.89623	3.67837	7.16164	5.34416	1.92614	4.81284	6.25381	1.62386	5.0425	1.4367	5.41687	3.08473	2.9876	3.68843
ENSG00000267696	ERVK-28	endogenous retrovirus group K member 28 [Source:HGNC Symbol;Acc:HGNC:44981]	lincRNA	2.86909	4.17125	2.00301	2.12247	4.08306	2.34467	3.9007	2.76065	4.63627	5.52942	4.43435	5.08728	2.90067	3.17671	3.83598	3.1676	5.01303	3.93116	3.68294
ENSG00000274605	RP11-12G12.7		lincRNA	3.3385	3.86767	2.96642	3.36675	4.15953	2.44771	3.3369	3.75371	2.50641	4.94384	3.54238	3.17658	3.97505	2.62891	5.42026	4.7721	3.74207	3.96906	3.66923
ENSG00000224914	LINC00863	long intergenic non-protein coding RNA 863 [Source:HGNC Symbol;Acc:HGNC:45162]	lincRNA	3.25643	3.91337	2.44983	2.70755	3.47863	2.49144	2.56573	5.84542	3.76505	3.79466	3.83784	5.63705	3.77438	3.54657	3.72651	3.80347	3.54977	3.69842	3.66702
ENSG00000267605	CTD-3220F14.1		lincRNA	3.77436	3.55041	2.9953	4.15986	5.81874	3.36841	4.03041	2.27343	4.18488	3.46783	2.74336	2.37821	2.30401	4.41825	3.35461	3.78979	5.01834	3.84485	3.63439
ENSG00000272970	RP11-329B9.4		lincRNA	3.21778	3.84562	1.89637	1.52244	2.01758	1.85603	1.34913	10.6651	3.70114	2.18929	4.44849	11.465	1.8837	3.80681	2.44446	4.16559	2.19991	2.15182	3.61018
ENSG00000230401	AC090505.4		lincRNA	3.66186	3.57887	2.79298	5.25912	3.33212	3.05807	6.15148	1.3774	1.14019	4.69302	8.46772	0.949436	1.5174	2.68825	5.07393	5.05532	4.08729	2.11617	3.60999
ENSG00000273448	RP11-166O4.6		lincRNA	3.54277	3.64794	2.11235	4.94266	5.13417	2.3089	5.13109	1.62747	2.38714	3.10007	7.21494	1.91467	3.91958	1.784	3.33437	7.0314	3.49488	2.29834	3.6085
ENSG00000203635	AC144450.2		lincRNA	2.96568	3.98818	2.53128	3.25157	4.49195	2.60679	3.515	1.39749	2.1463	4.40508	5.73824	1.86582	5.41776	2.3606	4.62255	4.77257	4.80404	3.74882	3.60474
ENSG00000236673	RP11-69I8.2		lincRNA	3.62677	3.56296	3.61581	3.68122	2.94566	4.39226	4.31337	2.81229	3.18007	3.76892	4.49528	2.26955	3.30857	2.59537	4.06088	4.42451	3.89892	3.62756	3.58689
ENSG00000282602	CTA-286B10.7		lincRNA	3.76734	3.47458	3.40637	4.89041	3.18686	4.20973	6.09474	0.81593	2.87272	4.48908	4.19864	0.296995	5.41006	2.11132	4.38516	4.21236	2.46028	4.30917	3.58436
ENSG00000266835	GAPLINC	gastric adenocarcinoma associated, positive CD44 regulator, long intergenic non-coding RNA [Source:HGNC Symbol;Acc:HGNC:51308]	lincRNA	4.33044	3.13568	4.333	4.55449	4.17716	4.44427	6.04163	2.43206	5.21768	1.57905	2.77528	1.80947	2.62322	3.31078	2.15327	5.61253	4.27868	1.99681	3.58371
ENSG00000256101	RP11-90D4.3		lincRNA	3.18802	3.78612	2.0477	3.61266	4.04398	1.94564	4.02766	3.45046	4.03638	4.76837	3.43911	3.59714	3.89222	3.20573	3.99333	3.05562	3.5576	4.31567	3.56183
ENSG00000170161	RP11-262H14.4		lincRNA	3.00636	3.86533	1.5117	2.85196	4.43642	3.27779	3.52736	2.43291	5.33567	5.22939	5.42196	1.55275	1.83461	3.87493	3.08071	6.12066	3.61093	2.59167	3.54321
ENSG00000250333	RP11-4O3.1		lincRNA	3.2556	3.70487	3.03355	5.67335	4.25075	3.18586	1.80511	1.58498	2.03838	5.3941	4.62774	2.1592	4.7644	3.01756	3.81444	2.88896	3.01921	5.32468	3.53639
ENSG00000272140	RP11-574K11.29		lincRNA	3.21891	3.72385	2.74265	2.10306	3.01957	3.21407	3.75606	4.47804	3.71204	3.32908	3.27859	5.03995	4.66955	3.74561	3.31531	2.43972	2.9929	4.71573	3.5345
ENSG00000263860	RP11-218M11.3		lincRNA	3.47926	3.55247	3.09325	2.2923	5.19627	4.99532	4.80137	0.497039	2.13074	2.2554	8.70737	1.9346	5.6331	0.547895	1.79427	4.5298	4.30605	3.68543	3.52501
ENSG00000260219	RP11-347C12.10		lincRNA	2.89622	3.89798	2.68395	1.92551	3.4247	2.69953	2.40434	4.23931	4.40566	3.49756	3.75082	4.1876	3.70598	4.53145	3.47808	4.0001	3.40835	4.01423	3.52232
ENSG00000259783	RP11-1006G14.2		lincRNA	3.31104	3.64576	2.43942	4.52358	2.64092	1.2203	5.76537	3.27665	2.34293	3.64012	3.35237	1.57656	5.43813	2.67793	2.74501	4.98182	3.59416	6.10856	3.52024
ENSG00000259485	CTD-2147F2.1		lincRNA	2.84028	3.91766	1.75029	3.64444	4.47309	2.15077	2.6106	2.41248	2.75802	3.77548	6.70971	2.98573	4.39341	3.18991	3.61388	5.05723	3.56338	3.12982	3.51364
ENSG00000273456	RP11-686O6.2		lincRNA	3.2869	3.64063	3.73049	1.7367	3.37441	3.83371	1.55898	5.48713	3.2286	2.44106	3.45552	5.444	4.65574	3.32078	2.33037	3.59529	3.26235	4.6726	3.50798
ENSG00000236255	AC009404.2		lincRNA	4.97482	2.62396	4.90168	6.28766	4.76101	3.45306	7.12265	3.32285	2.08283	2.63279	2.44902	2.08368	1.90343	2.05944	1.91651	4.21156	5.02025	1.88009	3.50553
ENSG00000224810	RP11-538D16.2		lincRNA	3.24059	3.65374	2.11457	3.55821	2.96898	2.67405	3.91231	4.2154	2.45496	4.88617	3.48299	4.29466	3.52056	2.50076	4.94139	3.88842	3.04156	3.52596	3.49881
ENSG00000271780	RP11-1017G21.5		lincRNA	3.89999	3.25508	3.96169	3.66984	4.7796	3.48969	3.56384	3.93525	4.09344	3.01992	2.36557	4.16711	2.44462	4.21031	2.78548	2.37336	4.70027	2.39072	3.49692
ENSG00000282965	RP11-683L23.7		lincRNA	3.3126	3.59844	1.67894	4.68268	5.03798	3.02879	4.65817	0.789018	2.16108	4.50192	3.29471	2.62277	4.41223	2.95114	6.05522	3.2504	3.42755	3.30741	3.49125
ENSG00000242791	RP11-651P23.5		lincRNA	2.9816	3.77253	2.98348	2.59424	3.31207	4.47773	2.16963	2.35242	2.49352	1.14814	6.10177	4.59287	3.06694	3.85554	1.52201	4.34119	5.44076	5.16254	3.47593
ENSG00000247400	DNAJC3-AS1	DNAJC3 antisense RNA 1 (head to head) [Source:HGNC Symbol;Acc:HGNC:39808]	lincRNA	3.80261	3.25592	4.02972	2.86823	4.21208	3.68107	2.73654	5.28804	3.50832	2.28527	1.83807	6.12569	3.37273	2.77576	2.42405	2.67738	3.81769	3.73425	3.46093
ENSG00000235643	RP1-69M21.2		lincRNA	2.85417	3.77409	2.57249	3.32531	3.51882	2.73336	3.34258	1.63246	2.18783	2.95105	5.23415	2.19915	3.807	2.78526	3.39107	5.34679	5.38177	4.45687	3.42912
ENSG00000262477	AC021224.1		lincRNA	3.13062	3.60459	1.02103	1.85021	1.77668	2.16474	5.82583	6.14522	4.10565	1.69029	2.58834	1.1917	2.85456	3.9914	5.47065	4.73022	6.24372	3.17937	3.42685
ENSG00000197813	CTC-301O7.4		lincRNA	4.03719	3.05759	5.8569	2.56074	3.4684	4.09616	3.62985	4.61111	2.7432	2.51488	2.63256	4.41147	4.08131	2.3459	1.26325	3.22859	3.26541	4.08929	3.42494
ENSG00000243583	RP4-669B10.3		lincRNA	3.27224	3.51322	2.39467	2.27933	5.89543	2.80581	3.16342	3.09481	3.17815	3.61538	5.36058	2.25406	5.53897	3.01821	2.4177	1.87674	4.12443	3.74793	3.42285
ENSG00000255328	RP11-326C3.12		lincRNA	3.21059	3.52447	3.0181	3.22898	4.43045	3.57849	3.72661	1.28093	2.34938	5.84742	5.05612	0.947528	3.50204	2.43804	3.91963	4.28575	3.51439	3.38442	3.40677
ENSG00000234690	AC073283.4		lincRNA	3.2301	3.50896	3.35678	3.52035	4.4097	2.30668	3.71266	2.07445	1.87228	3.6597	5.09016	1.8925	4.75927	2.09046	2.63516	5.1565	4.91611	3.01744	3.40439
ENSG00000254990	RP11-108O10.2		lincRNA	3.15291	3.55108	2.27682	3.41445	3.68071	3.28702	3.68719	2.57127	2.81702	3.92001	4.49914	2.7039	2.1824	2.92115	4.88588	5.34775	3.12771	3.10584	3.40177
ENSG00000283674	RP11-419I17.1		lincRNA	3.12052	3.56997	2.40332	4.14639	3.91638	2.27387	3.65094	2.33221	3.78632	3.96949	3.5958	2.04144	3.34706	3.87271	3.87706	4.38459	3.71354	3.11168	3.40142
ENSG00000272168	CASC15	cancer susceptibility candidate 15 (non-protein coding) [Source:HGNC Symbol;Acc:HGNC:28245]	lincRNA	3.11655	3.54402	2.58751	4.11344	3.22381	2.43704	4.101	2.23648	2.85193	4.19772	5.20602	2.01561	2.902	3.08675	3.54437	4.75979	3.67104	3.20498	3.38372
ENSG00000225706	PTPRD-AS1	PTPRD antisense RNA 1 [Source:HGNC Symbol;Acc:HGNC:49753]	lincRNA	3.65685	3.21879	3.62915	4.01229	3.27748	3.38736	4.35651	3.27831	2.55418	2.90164	2.90831	3.41061	4.40008	2.30979	2.7927	3.07048	3.03255	4.80752	3.38306
ENSG00000226853	AC010894.3		lincRNA	2.21051	4.06813	2.09388	0.30172	3.92896	3.10818	0.315985	3.51435	4.05372	3.426	4.58436	3.56493	5.85563	3.59111	3.4638	3.57735	3.97652	4.58787	3.37152
ENSG00000249740	OSMR-AS1	OSMR antisense RNA 1 (head to head) [Source:HGNC Symbol;Acc:HGNC:50296]	lincRNA	4.60859	2.62692	5.34849	4.55728	4.51088	5.46623	5.7584	2.01022	3.19485	1.8635	2.17202	1.91397	2.67791	3.23674	1.45267	1.82891	5.74133	2.18732	3.37005
ENSG00000242282	AC108488.4		lincRNA	2.2659	4.023	3.11389	1.17561	3.2348	1.64732	1.64397	2.7798	4.57858	1.93917	3.60867	5.21273	5.85854	3.56833	1.93754	4.9851	3.63658	4.90473	3.36408
ENSG00000274678	RP11-2C24.7		lincRNA	3.02081	3.568	3.89204	3.04798	3.80208	3.05435	2.21341	2.11497	4.12719	1.72613	3.75397	2.64906	4.04667	4.42561	2.57671	4.28906	4.00647	4.07911	3.3628
ENSG00000247516	MIR4458HG	MIR4458 host gene [Source:HGNC Symbol;Acc:HGNC:49008]	lincRNA	3.65479	3.18741	3.77036	3.65578	2.43144	3.75984	3.66976	4.64155	2.6695	3.08261	2.99577	4.37599	3.95926	2.56522	3.19376	2.98061	2.32079	3.73062	3.36268
ENSG00000253317	RP11-142A23.1		lincRNA	2.91325	3.61905	2.27125	3.33543	3.49474	3.10951	3.89839	1.37016	2.29466	4.4763	4.31906	1.73865	4.20782	1.9696	4.47768	5.22052	3.70543	3.78077	3.35437
ENSG00000204241	RP11-713P17.3		lincRNA	3.42737	3.30448	1.834	4.43063	3.48814	1.07403	5.45561	4.28181	4.76388	2.14467	2.63113	4.27782	2.53214	5.10476	2.73763	2.35382	3.54253	2.95644	3.35057
ENSG00000271947	RP11-439M11.1		lincRNA	2.83714	3.65434	3.79791	4.18535	3.31954	1.36745	2.40469	1.94789	2.72333	2.78819	5.70308	2.60495	6.82977	2.41895	2.51613	4.70514	3.29401	2.95985	3.34789
ENSG00000237609	AF064858.10		lincRNA	4.97612	2.36792	8.2063	4.25698	4.34245	6.74668	4.45826	1.84608	4.45158	2.09423	1.34752	0.898174	0.951009	4.06993	2.77676	2.10305	4.49812	0.488867	3.346
ENSG00000263050	RP11-667K14.3		lincRNA	2.9525	3.56703	1.67502	1.93091	4.15819	2.86894	1.0111	6.07083	4.2627	2.37478	2.75048	5.09249	4.31364	2.99985	2.51899	2.86173	3.17377	5.32183	3.33658
ENSG00000223946	RP11-533O20.2		lincRNA	3.16101	3.43944	0.914548	3.55813	5.37714	3.75941	1.24212	4.11472	3.30736	3.50086	1.50174	3.0029	4.2394	2.26786	3.71346	6.24995	3.34195	3.2689	3.33503
ENSG00000262468	LINC01569	long intergenic non-protein coding RNA 1569 [Source:HGNC Symbol;Acc:HGNC:51380]	lincRNA	3.06162	3.49454	2.05141	3.11883	4.59347	2.08718	3.31058	3.20823	4.25579	2.36128	3.43587	3.10988	2.8703	3.99467	3.28031	3.37145	4.64212	3.6237	3.33219
ENSG00000234880	LINC00163	long intergenic non-protein coding RNA 163 [Source:HGNC Symbol;Acc:HGNC:33165]	lincRNA	2.28952	3.95232	1.26175	2.42961	2.12121	1.15259	2.27527	4.49668	4.93448	4.24072	3.51577	4.57902	3.69854	4.73127	4.42651	3.57839	2.18133	3.63715	3.32877
ENSG00000276422	RP11-144A16.8		lincRNA	2.91327	3.56638	2.72602	3.96645	4.01982	1.87783	3.14504	1.74447	2.72672	4.32813	4.4396	1.70776	3.53249	3.38445	4.64619	2.87494	3.28721	4.73631	3.32146
ENSG00000261466	RP11-23E10.2		lincRNA	2.92739	3.55542	3.73711	3.50586	3.33462	3.25152	3.12775	0.607498	2.89401	2.45516	6.66316	1.92462	3.79296	1.99824	3.13311	4.26633	4.43052	3.99606	3.31991
ENSG00000247402	CTD-2340E1.2		lincRNA	4.13696	2.81318	2.91067	6.701	4.13482	0.815836	8.15092	2.10849	1.7065	4.0491	6.62252	0.573433	2.42557	1.64008	2.88181	3.08231	2.07012	3.0804	3.3096
ENSG00000272342	RP13-539J13.1		lincRNA	2.28121	3.92315	2.28074	1.40107	1.97617	1.11024	0.978208	5.94085	9.69508	1.83802	3.548	6.96324	0	9.52538	2.27458	3.48643	1.9008	0	3.30743
ENSG00000254303	RP11-398G24.2		lincRNA	3.08066	3.44137	3.16511	2.33781	3.63653	2.82382	4.51649	2.0042	3.18359	3.10399	5.3446	1.96918	4.47984	2.60158	3.93161	3.61799	2.82828	3.35306	3.3061
ENSG00000258610	RP11-488C13.7		lincRNA	2.34229	3.87762	2.29194	0.218506	4.79094	1.94754	0.495492	4.30932	1.77496	4.3074	3.96185	5.0414	5.17208	2.51129	3.84193	4.04287	4.13348	3.98891	3.30187
ENSG00000259905	PWRN1	Prader-Willi region non-protein coding RNA 1 [Source:HGNC Symbol;Acc:HGNC:33235]	lincRNA	2.86809	3.56116	4.03738	3.00433	1.84666	4.25134	2.9141	1.15473	3.03524	6.46188	3.54932	1.12769	2.10877	4.8704	8.73843	2.08771	1.44271	2.18947	3.30126
ENSG00000260460	RP11-284F21.8		lincRNA	3.69001	3.06594	3.30803	3.43518	3.24618	3.11512	3.73113	5.30443	4.5113	1.7809	1.69406	5.33547	3.14116	4.26455	1.68498	1.72205	3.34952	3.17537	3.29996
ENSG00000249306	LINC01411	long intergenic non-protein coding RNA 1411 [Source:HGNC Symbol;Acc:HGNC:50703]	lincRNA	3.28166	3.29245	0.936621	7.78862	1.61587	0.926467	8.11399	0.308381	6.96985	2.01537	5.60115	0.29882	1.08957	7.13726	1.6673	5.3039	1.77862	1.06271	3.28841
ENSG00000231551	RP11-495P10.1		lincRNA	3.09551	3.38432	2.2535	3.18231	3.55085	2.39759	3.09077	4.09803	3.95389	3.39694	3.01933	3.85632	3.00553	3.70917	3.81064	3.37174	2.98487	2.73476	3.27602
ENSG00000256288	RP11-277P12.10		lincRNA	2.71923	3.60544	1.83414	4.24564	1.8175	3.19477	3.30207	1.92128	3.97692	3.88053	5.09142	2.17998	2.23187	2.77457	2.01615	6.57253	2.26728	5.06318	3.27311
ENSG00000254100	RP11-675F6.4		lincRNA	2.7684	3.55717	3.08898	4.00599	2.21101	2.20831	3.28336	1.81277	2.10468	6.16932	2.64641	2.49891	3.57975	2.16477	5.63508	3.67129	2.78105	4.32041	3.26138
ENSG00000228784	LINC00954	long intergenic non-protein coding RNA 954 [Source:HGNC Symbol;Acc:HGNC:48668]	lincRNA	2.94384	3.41994	2.10385	2.55098	4.03133	2.1368	2.45673	4.38336	2.20847	3.73863	2.75562	4.60268	3.98188	2.27689	3.78931	2.91544	3.88163	4.04887	3.2414
ENSG00000235770	LINC00607	long intergenic non-protein coding RNA 607 [Source:HGNC Symbol;Acc:HGNC:43944]	lincRNA	4.40284	2.51859	3.2896	7.37857	2.83712	3.34237	7.03018	2.53919	5.13417	1.61123	1.29896	2.69243	2.02025	4.82782	1.20589	1.49291	2.80655	2.09572	3.22519
ENSG00000272279	RP11-157J24.2		lincRNA	2.06562	3.91796	2.60108	1.85529	0.917591	2.00479	1.94301	3.07197	3.60583	2.65516	1.06778	3.13155	10.2487	4.03129	2.46435	1.11097	0.792073	10.0719	3.22333
ENSG00000260905	RP11-105C19.1		lincRNA	3.74485	2.9101	1.6537	3.77631	5.55399	2.92293	6.22378	2.33841	1.92663	2.34101	3.01433	0.00189409	3.05243	2.26088	4.63315	4.56971	4.88592	2.41503	3.22313
ENSG00000274104	CTD-2553L13.10		lincRNA	3.49186	3.05488	2.66235	3.97061	4.85256	2.46241	4.15834	2.84487	4.49311	1.35885	2.40445	3.20532	3.2396	4.45634	1.62154	2.04686	5.02653	2.69623	3.21875
ENSG00000269416	LINC01224	long intergenic non-protein coding RNA 1224 [Source:HGNC Symbol;Acc:HGNC:49676]	lincRNA	2.57733	3.59404	1.91008	2.00889	3.45391	2.68157	1.89026	3.51927	2.26551	4.46436	4.20356	3.00303	4.20247	2.35402	3.77025	4.41867	3.3568	3.90173	3.21278
ENSG00000224843	LINC00240	long intergenic non-protein coding RNA 240 [Source:HGNC Symbol;Acc:HGNC:18772]	lincRNA	2.99666	3.33953	3.36696	2.21319	1.97431	3.23033	2.20824	4.98693	3.32508	2.85811	3.11979	4.13151	3.94595	3.2509	3.34407	3.63259	2.37387	3.41337	3.21095
ENSG00000232035	RP11-87N24.3		lincRNA	4.63086	2.35699	1.7e-06	11.7679	4.08485	4.56851	5.95162	1.41229	1.12925	0	4.68934	1.92829	4.09202	0.485731	2.53581	1.60047	3.67571	3.43326	3.20969
ENSG00000255874	LINC00346	long intergenic non-protein coding RNA 346 [Source:HGNC Symbol;Acc:HGNC:27492]	lincRNA	2.58588	3.57897	1.96758	2.64476	1.91045	1.91829	2.51283	4.56134	4.23178	3.36147	3.83125	4.39966	3.43375	4.09496	3.45149	3.47217	1.95223	3.56096	3.20656
ENSG00000270091	RP11-78O7.2		lincRNA	2.79945	3.44174	2.83568	2.03383	1.96934	3.00423	1.71602	5.23757	1.78558	2.16007	4.14513	4.61798	5.49784	2.48823	2.74407	3.29189	2.15821	5.5284	3.20088
ENSG00000225657	RP5-843L14.1		lincRNA	2.86203	3.40299	3.85312	3.85339	2.56389	2.6197	2.8815	1.4006	2.78307	2.97991	3.68564	1.19319	4.39091	2.97517	5.5479	4.19999	2.73399	3.54014	3.20013
ENSG00000261364	RP11-59E19.4		lincRNA	2.75225	3.46859	2.41771	2.60359	2.30807	3.24725	3.16288	2.77403	2.49712	3.10035	3.38813	2.68035	3.64688	3.89495	2.58888	4.21294	3.1664	5.5099	3.19996
ENSG00000272892	RP11-57G10.8		lincRNA	2.96923	3.32735	1.41529	2.51218	2.47825	3.5923	5.73278	2.0846	2.18912	1.80233	2.00592	1.08317	2.01088	3.46155	5.16981	6.61267	3.38696	5.55109	3.19306
ENSG00000277476	RP11-147L13.13		lincRNA	2.85466	3.38066	1.93696	2.70803	3.39465	2.20265	2.68996	4.19573	3.30325	3.12523	3.31076	4.37756	3.44511	3.2392	3.0056	3.40078	3.25559	3.34354	3.18341
ENSG00000260011	RP13-20L14.1		lincRNA	2.79391	3.41662	3.14122	1.52701	2.09898	4.07093	3.89311	2.03223	1.43723	1.83402	2.89956	1.28265	1.8276	4.41894	5.14926	5.68045	5.81594	3.82056	3.18311
ENSG00000233977	RP11-310H4.2		lincRNA	3.36611	3.06001	2.99896	1.11121	4.31818	3.45932	1.08063	7.22833	1.6969	1.4838	1.50749	8.10539	4.25563	1.59358	1.57391	1.46391	4.39844	4.52106	3.1748
ENSG00000233538	AC017104.2		lincRNA	2.996	3.27608	1.74328	3.73547	4.16697	2.20894	3.98848	2.13289	1.58628	3.74235	5.16191	1.48999	2.86832	2.06533	3.79275	3.34008	5.30951	3.40425	3.17105
ENSG00000245812	RP11-175K6.1		lincRNA	3.22988	3.12803	1.94496	4.84573	5.25576	2.36067	3.37637	1.59579	2.61769	5.25549	3.10199	0.981773	2.55869	2.7286	3.60501	2.7301	4.78659	2.91432	3.16622
ENSG00000279278	CH17-264L24.1		lincRNA	2.60107	3.50326	2.15353	3.12079	3.17499	2.12547	3.08985	1.94179	2.88435	4.18373	4.33563	1.95541	3.56643	3.14175	4.03602	4.19855	3.15244	3.57833	3.16494
ENSG00000261392	RP11-473I1.6		lincRNA	2.98183	3.24999	2.71057	4.36612	2.99805	2.71498	3.63198	1.46926	2.86278	4.60482	4.13255	2.22709	3.42891	2.17649	2.46592	5.99316	3.04516	1.56305	3.14943
ENSG00000273406	RP11-114O18.1		lincRNA	2.99673	3.22068	3.99985	2.94938	2.72768	3.20277	2.28964	2.81104	2.13223	3.08055	2.99267	2.7377	5.20348	1.84047	3.66207	3.32457	1.79669	5.43635	3.1367
ENSG00000223546	LINC00630	long intergenic non-protein coding RNA 630 [Source:HGNC Symbol;Acc:HGNC:44263]	lincRNA	3.26209	3.05915	2.87507	3.1407	2.63375	3.20228	3.88867	3.83205	3.86156	3.09702	2.13698	3.31757	2.7233	3.79167	2.08791	3.79532	3.59338	2.18678	3.13525
ENSG00000248434	RP11-553P9.2		lincRNA	2.66359	3.41632	1.85952	3.8381	2.8593	2.19181	2.78866	2.44416	2.86592	4.32605	2.48432	2.97143	3.45005	2.56354	5.35621	4.13725	3.58373	2.42473	3.13405
ENSG00000229025	AP001595.1		lincRNA	2.67603	3.39277	0.996126	4.03068	3.84824	2.25425	3.0727	1.85417	2.40005	2.61486	2.65821	1.12437	3.63941	3.25434	5.0591	4.32198	5.04476	3.81061	3.12399
ENSG00000234449	RP11-706O15.3		lincRNA	3.60705	2.83403	4.25026	2.21405	6.29329	3.52072	2.03592	3.32809	3.91019	1.42116	3.13708	3.32977	1.66013	3.89488	1.86458	2.39998	4.55928	2.16326	3.12392
ENSG00000261024	GS1-279B7.1	microtubule associated protein 1 light chain 3 beta pseudogene [Source:EntrezGene;Acc:100288079]	lincRNA	3.20798	3.07182	1.49335	3.7197	5.68049	2.29349	4.88752	1.17335	2.23283	2.54882	2.2656	1.99702	5.32869	2.34411	4.03425	3.11208	3.16854	3.68621	3.12288
ENSG00000269930	RP11-932O9.9		lincRNA	3.20179	3.06718	4.31366	2.86876	3.91903	4.00232	1.95612	2.15085	3.23175	1.24517	3.43357	3.04455	3.615	3.55942	1.0921	3.26012	4.8196	3.37057	3.11766
ENSG00000282670	RP11-932O9.9		lincRNA	3.20179	3.06718	4.31366	2.86876	3.91903	4.00232	1.95612	2.15085	3.23175	1.24517	3.43357	3.04455	3.615	3.55942	1.0921	3.26012	4.8196	3.37057	3.11766
ENSG00000264964	RP11-888D10.3		lincRNA	3.08194	3.12971	3.89218	3.23642	1.61657	3.42959	1.95766	4.35922	2.80787	3.43087	3.46339	3.96279	3.34407	3.17617	2.25881	3.22036	3.27522	2.35752	3.11179
ENSG00000279240	AC063980.3		lincRNA	2.41555	3.51965	2.31866	4.0341	2.50035	1.77192	3.14916	0.719133	3.04916	5.29427	4.49963	0.71828	4.24723	3.8126	4.27944	3.30494	1.30869	4.68225	3.10561
ENSG00000177788	RP5-1061H20.4		lincRNA	2.75133	3.31592	2.27612	2.09061	3.83412	2.77535	2.18946	3.3423	3.58201	1.71136	3.45532	3.79098	4.76246	3.60032	1.81529	2.75417	3.56054	4.12678	3.1042
ENSG00000283352	GUSBP1	glucuronidase, beta pseudogene 1 [Source:EntrezGene;Acc:728411]	lincRNA	2.82325	3.26716	1.79802	3.8043	4.27155	2.06757	1.85308	3.14498	4.95737	3.7286	1.6892	3.504	3.72032	3.63869	3.31762	1.9573	2.64154	3.51698	3.1007
ENSG00000255142	AP006621.6		lincRNA	1.88342	3.82496	1.72432	1.1181	4.5622	0.886013	0.585484	2.42438	3.63755	4.95047	3.53929	3.3027	3.49698	2.13795	4.66764	3.68245	4.72575	4.10885	3.09688
ENSG00000232006	AC005537.2		lincRNA	2.5365	3.42459	2.44873	3.21082	2.5489	2.48669	3.10967	1.4142	2.72055	3.3881	5.17254	1.93934	3.03954	2.75226	3.11912	4.89999	3.63209	3.58236	3.09156
ENSG00000267761	CTD-2130O13.1		lincRNA	3.00179	3.13848	2.22905	4.25275	3.57889	3.23334	2.86966	1.84703	1.5836	3.35249	2.46995	1.43782	2.66419	4.07202	5.0111	3.69207	3.18859	3.91294	3.08722
ENSG00000279571	MIR3911	microRNA 3911 [Source:HGNC Symbol;Acc:HGNC:38962]	lincRNA	3.4945	2.84199	3.80793	2.2755	4.20797	6.52216	2.84148	1.31194	2.10904	1.80721	2.74332	4.16776	2.94195	3.14759	1.81656	2.63176	5.26804	1.78672	3.08668
ENSG00000269903	RP11-571M6.18		lincRNA	2.95566	3.16073	3.68576	3.27048	2.73735	3.78774	3.16164	1.09098	2.33845	4.20794	4.77808	1.27391	2.69769	1.68365	4.46348	4.30851	3.54435	2.31125	3.08383
ENSG00000203402	RP11-571E6.3		lincRNA	3.21866	2.99603	0.728424	6.58733	4.73797	2.54173	3.9285	0.788004	2.28681	3.30978	4.62112	0.545937	2.03231	3.01434	3.60546	5.78929	3.25793	1.49735	3.07952
ENSG00000225489	RP11-390F4.3		lincRNA	2.80359	3.23781	2.40426	3.4622	2.51441	3.18291	3.10381	2.15398	1.91374	3.77102	4.42959	2.12293	2.9587	2.94992	3.82359	4.14127	2.94803	3.31932	3.07498
ENSG00000227373	RP11-160H22.5		lincRNA	3.1772	3.00316	2.36642	4.96962	2.71038	2.94161	4.45543	1.6197	1.45902	2.4483	4.99686	2.02283	2.52532	1.50177	4.03658	2.69376	5.20928	3.13783	3.06842
ENSG00000227533	SLC2A1-AS1	SLC2A1 antisense RNA 1 [Source:HGNC Symbol;Acc:HGNC:44187]	lincRNA	3.59694	2.73781	4.3867	2.73948	3.55467	4.06338	2.78514	4.05227	3.33214	1.65338	1.98492	3.73353	2.53937	3.35944	1.91918	2.76488	3.99062	2.10068	3.05999
ENSG00000269110	CTC-513N18.7		lincRNA	2.30095	3.51378	2.34907	2.29161	2.57031	1.20048	3.85547	1.53875	5.65153	4.9508	2.59872	1.87928	3.1637	2.63749	5.03482	2.7242	3.76647	2.73084	3.05897
ENSG00000272953	RP11-1275H24.2		lincRNA	2.91341	3.14387	2.93275	2.8021	4.02879	3.01389	2.74335	1.9596	1.76766	2.94027	4.64375	1.71958	3.27731	1.7619	3.11882	4.92139	3.91859	3.36941	3.05745
ENSG00000266111	RP11-296K13.4		lincRNA	2.92701	3.13453	2.7889	4.87202	3.12138	2.7492	2.67836	1.35219	4.67157	3.60315	0.613632	0.278085	2.74024	3.89783	4.72549	4.57848	2.48489	3.7519	3.05671
ENSG00000231439	WASIR2	WASH and IL9R antisense RNA 2 [Source:HGNC Symbol;Acc:HGNC:38609]	lincRNA	2.30672	3.50171	1.4536	2.92722	3.15913	1.93628	3.22851	1.13557	1.47537	3.34136	5.04821	1.15651	3.97903	2.21973	3.29002	5.14586	4.29295	5.06811	3.05359
ENSG00000215866	LINC01356	long intergenic non-protein coding RNA 1356 [Source:HGNC Symbol;Acc:HGNC:50587]	lincRNA	3.30202	2.90301	2.46169	3.48705	3.82416	3.58276	4.53703	1.91941	1.61802	3.49764	2.89211	0.945474	2.67361	1.953	4.90393	3.2454	2.90826	4.39263	3.05264
ENSG00000258736	RP11-982M15.7		lincRNA	2.71978	3.24446	1.78659	3.64987	2.35286	2.08504	4.28364	2.16068	2.378	3.16302	5.0457	1.91621	2.36946	3.41476	3.84352	5.39437	1.46449	3.45507	3.04771
ENSG00000234810	RP11-90C4.1		lincRNA	2.8502	3.16337	2.82654	3.25488	3.01229	2.83817	2.88101	2.28831	2.89919	3.16939	4.02303	1.9414	3.25563	2.43031	3.33531	3.87528	3.09513	3.60903	3.04593
ENSG00000234509	AP000253.1		lincRNA	2.6893	3.25212	2.80265	2.62293	3.25169	2.82105	2.8284	1.80909	2.36334	3.7522	4.37129	1.36656	3.62757	2.71949	3.29874	4.32835	3.40994	3.28376	3.04107
ENSG00000268746	CTD-2571L23.8		lincRNA	2.80329	3.17694	3.2231	1.76348	4.55885	2.41339	3.52329	1.33761	1.13973	2.36401	2.96269	3.59456	2.3899	2.22692	5.10016	5.19874	3.22023	3.57247	3.03682
ENSG00000274422	LL22NC03-2H8.5		lincRNA	3.44549	2.78172	3.68338	3.12769	3.386	3.96554	3.15646	3.35389	2.80154	2.20077	1.8721	3.48751	3.50633	2.73654	2.01788	1.87291	3.52519	3.79643	3.03063
ENSG00000273001	RP11-118K6.3		lincRNA	3.87754	2.49505	4.42968	3.10524	5.49047	4.42921	3.25206	2.55857	3.89662	0.763814	1.57271	2.75171	2.77484	3.41412	0.648158	1.02271	5.39565	2.71018	3.01348
ENSG00000237414	RP11-321L2.2		lincRNA	2.93765	3.04579	2.55698	2.09357	3.40314	3.3962	2.67935	3.49669	2.87635	4.0166	4.0382	1.97128	2.88101	2.95237	2.84878	3.01378	2.82245	3.03704	3.00524
ENSG00000234318	RP4-771M4.3		lincRNA	3.57791	2.66032	5.23885	3.06569	5.16535	2.79066	4.30295	0.903985	3.11525	1.79466	2.83753	1.21303	3.20216	2.19567	1.19468	3.52012	4.93085	2.5993	3.00442
ENSG00000256725	RP11-662M24.2		lincRNA	2.13141	3.521	2.22446	0	4.22998	1.47869	0	4.85532	3.57533	3.67198	1.18136	7.08678	2.50122	3.56807	4.91912	2.49596	3.55982	2.65031	2.9999
ENSG00000224884	AC034187.2		lincRNA	2.62664	3.2226	1.10376	3.84581	2.3539	2.29585	3.67214	2.48837	3.05752	3.67992	3.48379	2.09777	2.30918	3.88349	4.86431	4.25887	2.47527	2.11586	2.99911
ENSG00000255021	RP11-536I6.2		lincRNA	2.29937	3.4146	1.48899	5.01963	0.96919	1.53765	3.99361	0.787123	4.7852	3.01028	4.25382	1.38939	3.2192	4.63689	3.78891	4.8015	2.20497	2.05585	2.99639
ENSG00000258582	RP11-44L9.1		lincRNA	3.42464	2.73846	1.61282	4.83242	4.72793	2.95052	4.28917	2.13496	1.43518	2.18705	3.21082	1.29368	3.41992	1.99762	2.92687	3.05688	3.91461	3.94198	2.99578
ENSG00000264968	RP11-387H17.4		lincRNA	3.7305	2.54896	3.47146	3.58409	3.82636	4.5456	3.77139	3.1841	4.26299	0.912671	2.35305	3.26788	2.842	2.2701	2.49486	1.37035	4.04187	1.67379	2.99204
ENSG00000255046	RP11-297N6.4		lincRNA	2.74641	3.13444	2.43048	3.25132	2.59552	1.99589	3.99663	2.20862	2.08108	2.9553	5.58756	2.2401	3.03809	2.67515	4.09468	3.63709	2.72442	2.3109	2.98893
ENSG00000261218	RP11-960L18.1		lincRNA	2.46994	3.28919	1.68566	3.43501	3.21721	2.14775	3.00649	1.32753	2.77481	2.71039	4.2178	2.97006	3.84403	3.02231	2.21271	4.88378	2.18807	4.06793	2.98197
ENSG00000231671	LINC01307	long intergenic non-protein coding RNA 1307 [Source:HGNC Symbol;Acc:HGNC:50494]	lincRNA	2.6351	3.18638	2.52252	2.97061	3.58539	2.30791	2.99842	1.42578	2.24363	3.66278	4.68322	1.30066	4.28869	1.89278	2.50235	4.0738	2.99152	4.22437	2.97965
ENSG00000267838	AC008746.12		lincRNA	2.5653	3.22611	2.49439	1.63901	4.7713	2.49505	1.89718	2.0949	4.08938	3.7345	1.47453	2.14767	3.3532	4.08242	3.60117	1.591	4.7398	3.44743	2.97831
ENSG00000275797	AC008746.12		lincRNA	2.5653	3.22611	2.49439	1.63901	4.7713	2.49505	1.89718	2.0949	4.08938	3.7345	1.47453	2.14767	3.3532	4.08242	3.60117	1.591	4.7398	3.44743	2.97831
ENSG00000259577	RP11-430B1.2		lincRNA	2.53872	3.22788	1.3621	1.8505	2.67579	1.43758	2.10503	5.80129	3.61889	2.37115	3.04601	4.9732	3.57456	3.46874	2.93139	2.28927	2.8467	3.15888	2.96944
ENSG00000272180	RP11-481J13.1		lincRNA	2.26088	3.3945	1.07676	2.02919	2.30056	1.31729	1.89385	4.94764	4.62287	3.25741	1.66664	5.18859	4.14282	4.49765	2.84632	1.35218	2.3443	4.0262	2.96939
ENSG00000271889	RP11-493E12.1		lincRNA	3.11916	2.87736	2.02115	5.8049	4.38597	0.886347	4.00979	1.60682	2.87656	4.48927	1.90261	1.2103	5.21182	2.77506	3.37283	1.42818	2.18479	3.32222	2.96804
ENSG00000236204	LINC01376	long intergenic non-protein coding RNA 1376 [Source:HGNC Symbol;Acc:HGNC:50637]	lincRNA	2.85121	3.0257	2.28687	2.95389	2.60064	2.38153	3.70895	3.17539	3.00545	1.89136	6.043	2.99821	2.69995	2.53299	1.78223	4.02225	2.14012	3.14146	2.96027
ENSG00000229671	LINC01150	long intergenic non-protein coding RNA 1150 [Source:HGNC Symbol;Acc:HGNC:49469]	lincRNA	2.66854	3.13487	1.22844	1.56865	3.35637	2.56659	3.67942	3.61178	1.93386	1.82101	3.51516	2.73349	4.42534	1.32711	2.70654	4.87647	2.17294	5.83681	2.96
ENSG00000272221	XXbac-BPG181B23.7		lincRNA	2.63008	3.14823	1.57315	2.86872	3.45815	1.66389	2.93329	3.28329	2.87067	3.67687	2.59128	3.04738	3.43482	2.59215	3.89003	2.8887	3.06324	3.4272	2.95393
ENSG00000223511	RP13-297E16.4		lincRNA	2.79306	3.04979	2.15154	3.62948	3.83038	3.18506	2.41612	1.54581	1.72162	3.9709	2.41203	0	3.44706	1.6397	6.32117	3.66128	4.47947	2.8447	2.95352
ENSG00000260884	AC009120.5		lincRNA	2.45143	3.25338	2.74761	0.937704	2.0406	3.12086	0.98204	4.87974	4.53241	3.50592	0.949839	4.90655	3.85449	4.48251	4.11028	0.988261	1.58531	3.61821	2.95265
ENSG00000271860	RP11-436D23.1		lincRNA	2.59803	3.15218	1.82073	3.0866	3.24835	2.37752	3.19387	1.86114	1.44334	3.78097	3.20757	1.25809	3.85836	3.39118	4.56271	3.48586	2.98555	3.54812	2.94437
ENSG00000271811	RP1-79C4.4		lincRNA	3.47541	2.61765	2.18102	3.71835	6.48377	2.26655	3.69446	2.50833	1.21118	0.469039	3.42041	2.44076	3.54991	1.30653	0.53069	3.18196	6.35801	3.70806	2.93931
ENSG00000235314	LINC00957	long intergenic non-protein coding RNA 957 [Source:HGNC Symbol;Acc:HGNC:22332]	lincRNA	2.80195	3.02122	2.63701	2.38843	3.34979	2.38565	2.28164	3.76919	1.92862	2.39004	3.96205	3.92659	3.19773	2.44404	2.72904	3.60111	3.14398	2.88903	2.939
ENSG00000234520	HRAT17	heart tissue-associated transcript 17 [Source:EntrezGene;Acc:101928036]	lincRNA	2.16782	3.39269	2.49712	1.75988	1.87603	2.26964	1.74003	2.8642	2.569	2.07203	4.61227	6.27196	3.3047	1.04374	3.04841	3.86913	3.71015	3.42555	2.93336
ENSG00000233907	FLJ31662	uncharacterized LOC440594 [Source:EntrezGene;Acc:440594]	lincRNA	2.48145	3.19713	1.90571	3.13709	3.43926	1.78321	2.93412	1.68932	2.68412	3.93775	3.96453	2.45416	2.93444	2.6724	3.19896	3.41025	3.07831	3.63642	2.92875
ENSG00000270022	RNU12		lincRNA	2.32478	3.28814	0.292532	0.421428	1.52849	0.200417	0.662186	10.8436	1.41055	1.10572	2.66801	10.4329	5.39776	1.20902	0.733041	2.66552	1.45135	5.80756	2.92688
ENSG00000275180	RP11-631N16.4		lincRNA	3.89336	2.33712	4.04417	2.01721	8.23083	4.15607	2.11258	2.7993	1.50003	1.58779	1.27707	2.89413	2.34335	1.54286	1.47369	1.32873	7.19965	2.22388	2.92071
ENSG00000280708	RP5-1135M2.2		lincRNA	2.73579	3.0067	2.73346	2.1412	4.66042	2.25987	2.28189	2.33789	1.74245	1.18739	3.93975	5.1063	2.50055	2.00262	1.91496	5.74793	3.90887	2.01618	2.90511
ENSG00000261790	AC005606.14		lincRNA	1.71593	3.60941	0.233445	1.76965	2.85988	1.49417	1.21207	2.72636	4.60259	3.06681	4.86093	2.85695	2.48025	4.9895	3.45773	5.32653	1.54894	2.90383	2.89935
ENSG00000278766	AC159540.2		lincRNA	2.5903	3.08184	2.0832	2.47998	1.97239	1.89179	2.50455	4.60989	3.45086	3.35579	2.09229	4.87314	2.83958	3.23772	2.98956	2.7665	2.42406	2.78886	2.89751
ENSG00000231028	LINC00271	long intergenic non-protein coding RNA 271 [Source:HGNC Symbol;Acc:HGNC:32526]	lincRNA	2.59459	3.07475	2.28059	1.91165	3.98222	2.17839	2.55946	2.6552	2.62311	4.87144	0.756271	2.85352	3.03828	2.89099	5.3132	2.08548	3.59086	2.72433	2.89469
ENSG00000223768	LINC00205	long intergenic non-protein coding RNA 205 [Source:HGNC Symbol;Acc:HGNC:16420]	lincRNA	1.41606	3.7813	0.759348	0.984771	1.74121	0.74134	1.2376	3.0321	5.40066	3.82724	3.05489	2.90886	4.61995	5.03703	4.21381	2.78926	1.61864	4.34266	2.89434
ENSG00000230844	ZNF674-AS1	ZNF674 antisense RNA 1 (head to head) [Source:HGNC Symbol;Acc:HGNC:44266]	lincRNA	2.96044	2.8331	4.04322	2.7242	3.46144	2.97649	2.53392	2.02336	2.99196	3.33555	2.64407	3.16495	1.87099	2.88034	2.74269	3.08404	3.31414	2.30228	2.88085
ENSG00000226380	MIR29A	microRNA 29a [Source:HGNC Symbol;Acc:HGNC:31616]	lincRNA	3.50023	2.49973	4.01637	2.932	4.86292	4.91796	2.51094	1.76117	1.45946	2.48665	2.77572	1.23385	4.64335	1.40478	1.83907	2.48747	5.18049	1.48643	2.87491
ENSG00000237879	LINC00398	long intergenic non-protein coding RNA 398 [Source:HGNC Symbol;Acc:HGNC:42727]	lincRNA	2.49694	3.09871	1.34538	1.41244	3.46545	1.51428	1.47922	5.76488	4.55652	2.12543	1.3676	6.10041	2.89553	4.05114	1.90765	1.64183	3.74575	2.59525	2.87305
ENSG00000266970	RP11-806H10.4		lincRNA	2.45344	3.12227	3.06038	3.53777	2.53402	2.90413	1.84138	0.842969	2.28568	4.928	4.75766	1.05317	2.31501	2.03418	4.411	5.55124	1.76456	2.1222	2.87146
ENSG00000255362	RP11-619A14.3		lincRNA	1.80077	3.51256	1.43067	0.618463	2.80391	1.22521	0.971556	3.75483	3.73669	4.25956	1.17462	4.17563	4.14493	3.84337	4.84095	1.22214	2.61398	5.1137	2.87064
ENSG00000260448	LCMT1-AS1	LCMT1 antisense RNA 1 [Source:HGNC Symbol;Acc:HGNC:51177]	lincRNA	2.85808	2.87773	1.97323	4.21611	2.50931	1.71586	3.17504	3.55891	2.16106	4.30295	2.4365	2.50148	2.02118	2.65695	3.39918	3.75409	1.84415	3.69979	2.87036
ENSG00000237063	RP4-550H1.5		lincRNA	3.12136	2.71435	4.92791	1.71712	4.83569	3.42824	1.68375	2.13547	2.26257	2.92449	2.57546	1.33368	2.02971	2.27566	3.40993	2.03609	4.7256	3.57027	2.86698
ENSG00000256321	RP11-153K16.1		lincRNA	3.63402	2.39667	3.41059	2.23246	5.89987	3.3927	2.46612	4.40239	2.18105	2.02208	0.723432	4.37294	2.17774	2.24406	1.97882	0.871704	5.15651	2.23833	2.86067
ENSG00000259747	RP11-275I4.2		lincRNA	2.55027	3.03229	1.40275	3.03197	4.84588	1.20131	3.17533	1.64437	1.86755	2.56468	4.22291	0.69095	3.15006	2.89875	3.48076	6.09255	2.84775	2.50695	2.85153
ENSG00000249803	RP11-114H21.2		lincRNA	3.08608	2.70594	3.11946	5.12109	2.159	2.14939	4.02572	1.94184	1.43991	2.10524	3.4372	0.56874	3.9551	1.56023	3.97522	2.81928	2.45595	4.74257	2.8485
ENSG00000267321	RP11-1094M14.11		lincRNA	2.72934	2.91716	1.98052	2.5163	3.45626	2.15446	3.03179	3.23674	2.56421	2.89507	3.14217	2.91827	3.16753	2.71569	3.1712	2.93314	2.77457	2.88971	2.84673
ENSG00000260999	RP11-521L9.1		lincRNA	2.26395	3.18931	2.40368	0.172699	4.23915	0.0614481	1.3712	5.33555	4.51175	3.82568	3.60546	5.01652	3.10159	3.42438	0.758222	4.76828	0.840494	2.04077	2.8423
ENSG00000248538	RP11-10A14.5		lincRNA	1.9319	3.38763	1.61887	1.42989	3.17067	3.19796	0.675456	1.49858	1.21823	5.76825	4.59085	2.24563	3.8027	3.44961	4.00273	2.24056	2.10841	4.44934	2.84173
ENSG00000248802	RP11-184M15.2		lincRNA	2.67659	2.93899	1.75314	2.91997	4.68129	2.46007	2.88778	1.35726	3.59776	2.87635	3.82812	1.15478	2.15904	1.59255	4.19477	3.12742	3.04423	3.81489	2.84059
ENSG00000253361	RP11-675F6.3		lincRNA	2.47419	3.05067	1.7465	2.91212	2.34713	1.53842	2.37207	3.92892	2.70688	2.86524	4.09695	3.82308	3.18055	1.85611	2.36385	5.11521	1.82345	2.67539	2.83449
ENSG00000259002	RP11-671J11.7		lincRNA	2.98346	2.74422	2.19243	3.18763	3.34087	2.75957	4.80963	1.61066	2.24463	3.37506	1.79528	2.1364	2.55527	1.5809	3.78613	3.97733	3.1326	2.85863	2.83394
ENSG00000260261	RP11-480A16.1		lincRNA	3.20176	2.60918	2.75857	2.57697	4.13331	2.74759	2.53804	4.45611	2.39853	2.11773	1.68462	4.00258	2.58665	2.48485	2.13809	1.66837	4.32025	2.69009	2.8314
ENSG00000272094	RP4-665J23.4		lincRNA	2.44284	3.05312	1.76669	2.21465	3.49544	2.32922	3.4533	1.39775	2.49703	3.39282	4.28707	1.35039	3.42733	1.98248	2.54809	4.38415	2.89268	3.76911	2.82426
ENSG00000270933	CTD-2227E11.1		lincRNA	2.65312	2.91969	2.97731	2.14509	3.69556	3.14468	1.90954	2.04653	3.58904	3.27138	2.03705	1.90088	2.97112	3.58897	3.13422	2.11945	3.7273	2.85754	2.81973
ENSG00000270755	RP11-138E2.1		lincRNA	2.90434	2.76877	1.98268	1.8049	4.09876	2.77563	4.2521	2.51198	1.26008	3.92746	4.94315	0.781762	2.32168	2.54325	4.72749	0.656637	4.48913	2.03709	2.81961
ENSG00000281903	AF127936.7		lincRNA	2.99589	2.71222	2.54513	4.22558	3.07065	1.76872	4.33827	2.02699	3.42791	2.92355	1.84419	2.22834	3.13172	3.88941	2.82198	1.8552	2.68154	2.31834	2.8186
ENSG00000230555	RP11-517P14.2		lincRNA	2.20108	3.18486	1.80633	3.18886	2.15335	1.58539	1.9516	2.52093	1.83145	4.01286	3.78454	2.41978	3.52401	2.25184	4.38412	4.13585	2.3702	3.13399	2.81594
ENSG00000225975	LINC01534	long intergenic non-protein coding RNA 1534 [Source:HGNC Symbol;Acc:HGNC:51281]	lincRNA	2.95344	2.72575	2.53395	1.49798	3.03909	2.38722	2.08974	6.17264	2.93299	2.20748	1.26682	5.86124	2.30306	3.01673	2.07645	2.04077	3.5718	1.9802	2.81113
ENSG00000272933	RP11-47A8.5		lincRNA	3.11199	2.62641	3.54202	3.72585	2.59162	3.35691	3.15368	2.30189	3.8428	2.5611	2.71423	2.75678	2.32603	3.65974	2.23722	2.0844	2.25309	1.82872	2.80851
ENSG00000265728	RP11-883A18.3		lincRNA	2.50684	2.9833	2.51242	3.21097	2.50418	2.55668	2.95845	1.29834	2.62571	3.04391	3.72443	1.63452	3.16523	2.62648	3.81083	2.92703	3.36115	2.91369	2.80463
ENSG00000260141	RP11-19N8.4		lincRNA	2.43679	3.0231	1.89387	2.07823	4.11142	1.57199	2.67115	2.29408	2.65793	2.88128	2.87062	2.47145	3.55846	2.43848	2.85907	2.73785	3.81519	3.94065	2.80323
ENSG00000271792	CTB-35F21.5		lincRNA	2.19495	3.16355	0.877002	2.27471	2.06255	2.7038	2.29229	2.95935	3.17159	0	5.6492	3.8395	3.04901	3.14709	1.187	7.36584	2.1365	2.0898	2.80033
ENSG00000282393	CTD-3113P16.11		lincRNA	2.72263	2.84486	2.10991	2.83915	2.64099	2.2772	2.81308	3.65545	2.84716	2.24597	2.95912	3.42138	3.12133	3.07661	2.15869	2.99016	2.48881	3.13941	2.79903
ENSG00000230417	LINC00856	long intergenic non-protein coding RNA 856 [Source:HGNC Symbol;Acc:HGNC:45111]	lincRNA	2.80831	2.78562	3.7228	3.20905	3.57203	3.16794	2.54463	0.633419	1.26819	3.416	3.66653	0.798664	3.75884	1.32237	3.6272	3.7562	2.9549	3.28733	2.79413
ENSG00000265443	CTD-2349P21.6		lincRNA	2.53791	2.94279	2.26252	2.93418	3.47915	1.6097	1.41827	3.52367	3.14699	1.55451	3.71519	4.57166	2.2186	3.02105	2.35559	2.97344	2.9679	2.90302	2.79096
ENSG00000278642	RP11-159D12.11		lincRNA	2.45987	2.98688	0.821156	3.19478	3.86243	1.68775	3.34584	1.84727	0.989874	3.14336	1.34839	0.898751	4.7581	3.05441	4.44566	1.40293	2.00045	7.82689	2.78925
ENSG00000241180	RP11-54O7.2		lincRNA	2.86973	2.72996	2.58865	2.67387	2.71233	3.59879	4.66752	0.977245	1.65869	2.42141	5.33577	1.03602	3.08696	1.55789	2.85741	6.10752	1.11136	2.12659	2.78238
ENSG00000228980	LINC01205	long intergenic non-protein coding RNA 1205 [Source:HGNC Symbol;Acc:HGNC:49636]	lincRNA	2.11897	3.17639	2.01887	2.57299	2.56447	2.17769	2.36634	1.01346	1.86713	3.98832	5.1196	0.745204	3.89054	1.98037	4.25767	4.36119	2.55685	2.99705	2.77986
ENSG00000280944	CH17-132F21.5		lincRNA	2.71326	2.81473	2.66523	2.42792	3.33978	2.57898	2.614	2.65365	2.71539	2.68432	1.81097	2.69772	3.88211	2.92562	2.49808	1.7482	3.34043	3.84446	2.77668
ENSG00000261087	KB-1460A1.5		lincRNA	2.97038	2.65148	2.74429	2.68645	3.74725	2.60637	2.82076	3.21717	2.626	2.19174	2.0498	3.10975	2.94142	2.67069	2.00055	2.23401	3.5909	3.09995	2.77107
ENSG00000278611	CTC-543D15.8		lincRNA	2.64989	2.82731	2.57397	1.76491	3.94133	2.38789	1.79221	3.43903	2.74698	2.53288	2.21922	3.50309	3.99154	3.00618	1.85992	1.38501	3.40733	3.6209	2.76077
ENSG00000258701	LINC00638	long intergenic non-protein coding RNA 638 [Source:HGNC Symbol;Acc:HGNC:28325]	lincRNA	2.5965	2.8568	2.17789	2.11207	3.36242	2.23933	2.13461	3.55269	3.08507	2.14842	2.50966	3.50139	3.09467	3.2882	2.18715	2.40212	3.3329	3.01841	2.75919
ENSG00000274367	LA16c-380H5.6		lincRNA	3.61964	2.24124	2.03735	6.03024	3.65341	3.785	4.39007	1.8218	2.72825	1.93452	4.05689	1.52328	2.62329	2.45232	0.652254	1.33334	2.09435	3.01387	2.75814
ENSG00000242622	RP11-18H7.1		lincRNA	2.51773	2.90235	1.96312	3.3481	3.12003	1.97852	3.3796	1.31702	2.96671	2.615	3.14845	1.72038	3.02797	2.50253	2.71171	3.76349	3.68171	2.88551	2.75812
ENSG00000270093	AP000473.8		lincRNA	2.40184	2.96938	1.96156	1.44738	2.70432	2.05059	1.37801	4.8692	2.89459	2.33032	1.72157	4.70101	4.19368	2.85143	2.3345	1.67565	2.76007	4.23094	2.75655
ENSG00000258170	RP11-263K4.5		lincRNA	3.00634	2.6051	3.06001	5.25954	1.58734	2.04985	5.15554	0.925781	2.16978	3.80337	2.85964	0.743706	2.71864	1.66575	3.04292	5.92341	1.39919	1.72459	2.75557
ENSG00000258698	RP11-589M4.3		lincRNA	2.72485	2.77288	2.14191	6.75599	3.93626	2.4895	0	1.02541	0	4.60298	6.73507	1.15759	1.37418	2.13977	3.18294	6.00028	1.00569	1.53029	2.75487
ENSG00000267114	CTB-129P6.11		lincRNA	3.6407	2.20822	4.24121	3.11742	4.10612	4.70474	3.78606	1.88867	2.56356	1.59941	2.16542	0.408892	2.02291	3.17002	3.5305	0.517047	5.10491	0.999499	2.7454
ENSG00000281404	LINC01176	long intergenic non-protein coding RNA 1176 [Source:HGNC Symbol;Acc:HGNC:49548]	lincRNA	3.63946	2.19929	3.26049	5.30629	2.47438	4.33576	4.09301	2.36682	1.90242	0.447494	1.72763	2.75625	2.79391	1.73932	0.593336	3.94047	3.89838	2.19368	2.73935
ENSG00000249951	RP11-554D13.1		lincRNA	2.80878	2.69453	3.5306	5.97964	1.80827	3.61735	1.91684	0	4.16132	1.62919	3.07092	0	2.9915	2.58106	3.316	7.01405	2.18122	0	2.73737
ENSG00000234665	RP11-262H14.3		lincRNA	2.66995	2.76707	0.177516	5.83438	0.461292	0.0559298	2.80155	6.68901	4.48603	0.596181	3.0743	7.58993	0.611136	5.14735	0.37317	4.07729	0.762688	0.952634	2.73065
ENSG00000267788	CTD-2534I21.9		lincRNA	2.04024	3.13639	1.00707	2.61206	3.55267	0.517466	3.41945	1.13275	3.64195	6.42504	2.4805	0	2.33414	3.74593	4.08913	2.58084	3.06669	2.99966	2.72533
ENSG00000278869	CITF22-49E9.3		lincRNA	2.56677	2.8145	1.87073	1.99286	4.16394	1.78517	1.9056	3.68234	3.38265	1.87553	1.64564	3.87564	3.09707	3.39639	1.71814	2.05464	4.31322	2.78609	2.7216
ENSG00000261889	RP11-473M20.16		lincRNA	2.03409	3.12527	1.4213	2.18071	3.04992	2.16035	1.85327	1.53899	1.52068	1.34579	6.75659	1.70688	3.21783	1.29447	1.6958	5.94657	4.04925	3.71879	2.71607
ENSG00000282851	BISPR	BST2 interferon stimulated positive regulator (non-protein coding) [Source:HGNC Symbol;Acc:HGNC:51290]	lincRNA	2.52929	2.82216	1.7425	2.39254	3.69089	2.01156	3.53118	1.80707	1.98313	3.60018	2.59595	1.40834	2.80676	2.15714	4.20814	3.08038	2.30158	4.07998	2.71233
ENSG00000267212	CTD-2659N19.9		lincRNA	2.76593	2.67973	2.6229	1.85539	3.64508	2.45043	2.26697	3.75483	2.87437	2.43403	0.391541	4.17563	3.31595	2.6608	2.58184	2.0369	3.48531	2.84094	2.71206
ENSG00000272462	U91328.19		lincRNA	2.94417	2.57256	2.9714	2.83047	3.17159	2.60028	2.67101	3.42025	2.58377	1.98396	2.32655	3.34014	2.49535	2.7016	2.12041	2.68746	3.15726	2.32911	2.71191
ENSG00000282661	GS1-57L11.1		lincRNA	2.01444	3.12681	1.09106	2.27294	3.5851	1.70936	0.966965	2.46124	0.39586	3.69119	5.4896	3.75902	2.10142	1.56948	2.67821	5.61501	3.13046	2.83788	2.70967
ENSG00000280623	PCAT14	prostate cancer associated transcript 14 (non-protein coding) [Source:HGNC Symbol;Acc:HGNC:48977]	lincRNA	2.50825	2.82457	2.22247	2.18288	2.98168	2.41568	2.52745	2.71935	2.7789	2.35215	2.75177	3.0637	3.23792	2.39754	2.36693	3.1542	2.86304	3.27953	2.70595
ENSG00000259672	RP11-69G7.1		lincRNA	2.66867	2.72142	3.23912	3.18285	2.88083	2.3651	2.44213	1.90202	1.74381	3.07731	4.24233	3.2241	3.36437	2.15334	1.88645	3.69821	0.508656	3.31561	2.70164
ENSG00000237212	RP11-569G13.2		lincRNA	2.14057	3.0372	1.59895	2.4268	3.34157	1.82829	1.73288	1.91492	5.03899	2.75305	2.61588	1.94487	2.75175	4.86178	2.30127	1.92803	3.10253	3.07383	2.70096
ENSG00000273702	RP11-758H9.2		lincRNA	2.55234	2.78805	2.11719	1.96199	2.3996	2.2006	2.03447	4.60022	3.19736	1.89709	2.19651	5.24806	2.76464	3.38865	2.14885	2.25299	2.1838	2.60251	2.69966
ENSG00000220161	FLJ35934	FLJ35934 [Source:EntrezGene;Acc:400579]	lincRNA	1.74707	3.26186	1.64088	1.91793	1.84512	1.85196	1.7666	1.45994	2.17165	9.98357	1.34613	1.56439	1.19298	1.99218	10.2255	1.63092	1.37231	1.13898	2.69381
ENSG00000271576	RP11-486G15.2		lincRNA	2.61059	2.73983	2.1624	1.67423	4.17473	1.95689	1.66572	4.02956	2.91794	2.18265	2.06687	4.16827	2.58076	2.92122	2.18414	1.98506	3.89195	2.49947	2.69137
ENSG00000258636	CTD-2298J14.2		lincRNA	2.41131	2.8515	1.64587	3.02382	3.87078	1.1276	2.79423	2.00553	1.98403	1.75009	3.60348	1.65127	2.96236	1.87062	2.22764	4.68655	4.51075	3.26826	2.68643
ENSG00000256790	RP11-429A20.3		lincRNA	1.70389	3.26638	1.3441	0.726296	1.71225	1.49639	0.912764	4.03156	2.83546	3.43011	4.23025	4.04554	3.11529	2.3609	3.94161	4.40136	1.50077	2.80248	2.68045
ENSG00000254837	AP001372.2		lincRNA	1.93619	3.12333	1.68723	0.936656	2.4419	1.86729	0.961471	3.7226	3.05085	2.73252	2.13118	3.33821	4.66263	3.29888	2.63495	2.21739	2.45038	4.71634	2.67816
ENSG00000241599	RP11-34P13.9		lincRNA	3.18511	2.37076	3.51664	4.29336	2.3463	5.42408	2.34514	1.18511	0.423102	1.91767	2.41144	1.83843	3.62531	1.67812	2.02107	5.7546	2.99716	1.0407	2.67614
ENSG00000179935	LINC00652	long intergenic non-protein coding RNA 652 [Source:HGNC Symbol;Acc:HGNC:25003]	lincRNA	2.25275	2.90777	2.02561	2.1421	3.18052	1.74635	2.2802	2.1417	2.65091	2.89538	3.2757	1.76946	2.99908	2.84045	2.98891	3.58257	3.01301	3.06226	2.66214
ENSG00000267505	CTC-296K1.3		lincRNA	2.40691	2.81282	2.99365	1.9552	4.08974	2.4357	1.52818	1.43897	2.11099	3.02954	1.9548	1.26047	4.72767	1.34623	4.28193	2.31941	3.13271	3.96442	2.6606
ENSG00000249429	CTD-2050E21.1		lincRNA	2.54699	2.72567	1.66217	2.78381	2.29741	2.40009	4.55442	1.58403	1.4829	3.38734	3.90426	1.76235	4.05046	1.09757	3.20029	3.99476	3.23658	1.1402	2.65867
ENSG00000260804	PKI55	DKFZp434H1419 [Source:EntrezGene;Acc:150967]	lincRNA	2.15047	2.96332	1.80864	1.96981	2.06921	1.78641	2.03404	3.2347	2.53664	2.97542	3.32472	3.15279	3.33269	2.61562	3.04761	3.26001	2.09885	3.28887	2.6585
ENSG00000228636	RP5-1051H14.2		lincRNA	2.62705	2.66323	3.31418	3.97952	1.11543	4.62934	2.04603	0.677777	2.54235	3.21227	2.31563	1.68945	1.96278	2.24138	4.85492	4.52946	0.816872	2.46717	2.64966
ENSG00000244041	LINC01011	long intergenic non-protein coding RNA 1011 [Source:HGNC Symbol;Acc:HGNC:33812]	lincRNA	2.35063	2.82282	2.00746	1.55177	2.98706	1.92108	1.50542	4.131	2.74324	1.55866	2.33959	4.45127	3.83157	2.55034	1.24677	2.42618	2.90775	4.17288	2.64575
ENSG00000258994	RP11-26L16.1		lincRNA	3.16447	2.33417	5.55006	4.49855	1.6316	2.13886	2.82675	2.34101	0.8363	1.77046	0	1.51863	1.60796	3.44071	5.63391	3.55582	0.845044	4.13286	2.64553
ENSG00000232140	AC073257.1		lincRNA	2.90595	2.48562	3.22667	2.21981	4.84182	1.89949	3.58854	1.65935	1.85815	2.68495	4.1561	0.993293	2.28011	1.26096	3.86002	2.64544	2.64724	2.46996	2.64324
ENSG00000250934	RP11-71E19.1		lincRNA	3.04913	2.39547	2.99673	2.52776	5.03353	2.90701	2.22035	2.60938	2.03831	0.575644	1.30454	3.72117	3.25866	2.17279	0.610601	1.28459	5.41793	3.57043	2.64059
ENSG00000235888	AF064858.8		lincRNA	3.99937	1.82307	4.92483	4.35466	3.59754	4.90773	4.15517	2.0563	2.92338	0.618882	0.980226	2.20508	1.68624	2.82181	0.605967	1.01988	3.63562	1.73363	2.63918
ENSG00000277825	CTD-2013N17.7		lincRNA	2.80004	2.54221	3.58974	2.74467	2.44129	2.72914	4.18069	1.11472	2.31687	3.11636	2.2344	1.31801	1.47805	2.01801	3.42265	3.22326	2.58501	3.70946	2.6389
ENSG00000281912	LINC01144	long intergenic non-protein coding RNA 1144 [Source:HGNC Symbol;Acc:HGNC:49460]	lincRNA	2.37908	2.78964	2.37731	1.53795	2.75922	2.04289	1.44803	4.10909	2.60614	1.68117	2.46029	3.9037	3.63779	2.77737	1.81906	2.66027	2.6626	3.68802	2.63568
ENSG00000267123	CTD-2357A8.3		lincRNA	2.32767	2.81144	1.67069	2.87511	3.48649	2.09708	2.83708	0.999589	2.56182	2.36066	3.53125	1.26611	2.88716	2.47217	2.73662	3.57277	3.98769	2.73818	2.63003
ENSG00000259673	IQCH-AS1	IQCH antisense RNA 1 [Source:HGNC Symbol;Acc:HGNC:44104]	lincRNA	2.53222	2.65944	3.32758	1.61048	2.16631	3.00502	2.31408	2.76987	1.58824	1.51664	1.27591	3.54185	6.34166	2.99948	1.56547	1.0583	3.07653	3.63036	2.61174
ENSG00000268205	CTC-444N24.11		lincRNA	2.27398	2.81256	2.06774	2.3645	3.01203	2.07501	2.27121	1.85336	2.85823	2.43983	3.31035	1.818	2.99531	2.91338	2.37818	3.27038	3.14384	2.99806	2.61059
ENSG00000275964	RP11-61K9.3		lincRNA	2.08773	2.90355	0.867031	3.13654	2.0391	0.89102	2.97495	2.61773	3.30055	2.67846	4.04635	2.74699	2.48551	3.11189	2.34701	3.97614	2.16779	2.17477	2.59761
ENSG00000223714	RP5-1172N10.2		lincRNA	1.96501	2.97483	2.92059	1.01619	3.01554	2.78179	0.77399	1.28198	2.23262	4.18112	3.62608	1.48134	2.39399	2.29636	4.24219	4.13787	2.95011	2.20665	2.59615
ENSG00000273344	PAXIP1-AS1	PAXIP1 antisense RNA 1 (head to head) [Source:HGNC Symbol;Acc:HGNC:27328]	lincRNA	2.92418	2.38718	2.7741	2.38966	3.4776	2.59305	2.55019	3.76046	2.46075	1.90692	1.97482	3.64297	2.22615	2.54721	1.86216	1.82753	3.2955	2.12777	2.58855
ENSG00000223597	CTD-2296D1.5		lincRNA	2.92404	2.384	2.72916	5.04946	2.77194	2.48096	3.51937	0.993366	1.59189	0.982975	3.68354	0.375537	3.14054	2.0903	3.28874	3.72428	2.55655	2.40564	2.58652
ENSG00000260911	RP11-196G11.2		lincRNA	2.16652	2.8373	0.983992	3.26087	3.52913	1.07816	2.4413	1.70566	2.83811	3.4256	2.9013	3.04156	2.69307	1.88306	2.37447	2.39835	3.38445	3.43303	2.58576
ENSG00000270265	RP11-731D1.4		lincRNA	1.98791	2.9366	1.89491	2.437	2.11331	0.711584	2.79138	1.97927	2.2834	1.48713	4.07933	1.98021	3.40532	2.59226	4.20381	2.95657	2.46157	3.91635	2.58084
ENSG00000235119	RP11-9M16.2		lincRNA	2.44173	2.65719	5.10699	0	5.00447	2.62414	0	1.91477	1.02605	0	4.19299	2.79478	2.95919	0	1.15203	0	11.4045	3.04234	2.57639
ENSG00000274312	RP11-167B3.2		lincRNA	1.35881	3.30251	0.773647	2.00663	1.21299	0.662544	2.62688	0.870195	5.59562	5.75846	2.11729	0.705627	1.94255	5.75538	5.41008	2.64352	1.09941	1.99714	2.57362
ENSG00000248605	CTD-2306M5.1		lincRNA	2.63808	2.52327	2.86506	3.54749	3.19092	1.6286	3.24012	1.35629	2.111	2.58446	3.26056	0.827427	2.02197	1.94589	1.72153	2.71603	5.21582	2.82805	2.56633
ENSG00000176840	MIR7-3HG	MIR7-3 host gene [Source:HGNC Symbol;Acc:HGNC:30049]	lincRNA	3.14366	2.21948	2.89464	3.79237	4.50036	1.35214	4.18884	2.13362	1.3904	3.53944	2.28923	1.24044	2.31532	0.734384	2.97461	2.58176	3.36125	1.76793	2.56605
ENSG00000236039	AC017060.1		lincRNA	2.23411	2.76201	1.7996	2.79091	2.57906	1.85771	2.90938	1.46798	2.50564	2.79131	3.82646	1.29395	3.25228	2.02689	2.17168	4.03816	3.01001	2.70371	2.56405
ENSG00000225913	RP11-57C13.6		lincRNA	2.058	2.85649	1.07406	2.78581	0.902141	1.7345	2.91753	2.93395	3.32933	2.54519	3.27538	1.84729	3.7341	3.80487	3.1151	2.88358	0.373793	3.65623	2.55705
ENSG00000254227	RP11-622O11.4		lincRNA	2.02648	2.86636	2.40464	2.89691	4.09283	0.542995	0.688092	1.53344	1.72547	3.62479	3.46358	2.171	2.02174	0	0.707254	2.9459	7.97949	4.02441	2.55141
ENSG00000269877	MIR371B	microRNA 371b [Source:HGNC Symbol;Acc:HGNC:41863]	lincRNA	2.14654	2.78793	1.28707	2.38451	3.02697	1.32268	2.9967	1.86132	1.77316	3.28458	3.92497	1.40869	3.62236	1.82379	3.48404	3.45547	2.91152	2.19068	2.54741
ENSG00000231081	RP4-760C5.3		lincRNA	2.32857	2.66614	2.64676	2.91762	3.89045	3.26399	0.359478	0.89312	2.55246	4.39041	3.0423	1.44843	3.22064	1.969	2.32851	1.80878	3.06274	2.83812	2.53955
ENSG00000275496	CH507-24F1.2		lincRNA	1.48555	3.16776	1.36637	0.939786	1.23067	2.11272	1.84956	1.41421	1.76788	6.67129	1.76559	1.28886	4.98719	2.12501	4.58608	3.79713	1.42878	3.25974	2.53693
ENSG00000274956	UG0898H09	uncharacterized LOC643763 [Source:EntrezGene;Acc:643763]	lincRNA	2.25785	2.70136	1.83481	2.52387	3.10008	2.15581	2.56961	1.36289	1.9242	3.12222	3.34661	1.19912	2.91961	2.09044	3.2493	3.38059	2.52577	3.25575	2.53504
ENSG00000258123	RP11-314D7.2		lincRNA	2.18057	2.74167	1.71526	2.94593	2.32387	1.64777	2.38393	2.06666	3.20155	2.65751	3.18818	1.91986	2.59074	1.73378	1.89757	4.18115	2.21057	3.8358	2.53126
ENSG00000251611	RP11-610P16.1		lincRNA	2.58076	2.49336	2.50887	1.44608	3.93362	2.00534	1.51445	4.07618	3.02436	1.0671	1.83099	4.88168	2.26137	3.11071	1.1319	1.90505	3.39553	2.32492	2.52613
ENSG00000231189	AC013448.1		lincRNA	2.22996	2.70036	2.07076	2.37364	2.17245	2.23678	2.52456	2.00156	1.36646	3.47283	3.11928	1.49768	2.64683	2.56599	1.60927	4.75142	3.12471	2.84914	2.52396
ENSG00000260896	PRCAT47	prostate cancer-associated 47 [Source:EntrezGene;Acc:100996425]	lincRNA	2.23055	2.69867	2.65965	2.4693	2.14127	2.13202	2.9987	0.982366	1.78004	2.9192	3.87093	0.211431	3.11291	3.48397	2.74663	2.97184	2.85981	3.02998	2.52313
ENSG00000230733	AC092171.4		lincRNA	1.85657	2.91486	1.63594	1.67094	2.05356	1.58507	1.66456	2.52935	2.52428	3.86798	3.39712	2.53235	2.38255	2.4863	4.03029	3.6495	1.7794	2.49887	2.518
ENSG00000236130	PTCSC2	papillary thyroid carcinoma susceptibility candidate 2 (non-protein coding) [Source:HGNC Symbol;Acc:HGNC:44086]	lincRNA	2.04994	2.78432	1.41299	1.83245	4.98464	0.726041	0.959546	2.38398	0	4.50739	4.64042	0.773253	2.45622	2.6279	1.91244	2.41406	4.30279	4.20873	2.50893
ENSG00000246283	CTD-2036P10.3		lincRNA	2.4821	2.5186	1.60747	3.19082	2.11649	1.47141	3.57804	2.92839	3.11269	1.37973	3.77215	1.8965	3.47184	2.71875	1.94465	3.8896	1.38469	1.61536	2.50491
ENSG00000273258	RP11-394I13.3		lincRNA	2.03432	2.78392	3.90269	1.80759	2.29461	1.43238	1.51445	1.25421	2.35228	2.4899	5.95071	1.22042	2.58442	2.41944	1.5092	4.28636	2.03732	2.98918	2.50282
ENSG00000259639	RP11-184D12.1		lincRNA	2.52076	2.48364	1.52267	3.18521	3.45745	1.51423	4.10499	1.34004	1.62238	1.59077	3.39928	1.23856	2.32731	1.34807	3.84877	1.97123	5.54442	1.94564	2.49756
ENSG00000238039	AF011889.2		lincRNA	2.16444	2.68832	1.3628	1.95686	2.29208	1.26355	1.73899	4.37235	5.74987	1.17365	1.23657	3.65045	3.30349	3.58082	1.16329	1.19595	2.15246	3.67661	2.49186
ENSG00000274213	RP11-670E13.6		lincRNA	2.97054	2.18566	4.71342	1.14612	2.77128	4.54109	2.00052	2.65082	1.06535	1.50357	2.90239	2.25698	1.70696	2.19153	2.79103	3.52309	2.5118	1.40394	2.47999
ENSG00000182586	LINC00334	long intergenic non-protein coding RNA 334 [Source:HGNC Symbol;Acc:HGNC:16425]	lincRNA	1.7174	2.92168	1.92018	0.355744	3.68502	2.39616	0.558846	1.38845	2.64538	1.9251	2.02696	1.65127	5.88101	1.87062	1.67073	2.34328	3.48299	5.71945	2.47007
ENSG00000270761	RP11-385F7.1		lincRNA	2.00421	2.74105	1.30604	2.11719	2.68762	2.01326	1.33038	2.5708	2.36157	1.66649	4.28918	3.21627	2.64869	2.429	1.76769	3.90485	3.18169	1.94509	2.46474
ENSG00000256092	RP13-942N8.1		lincRNA	2.49594	2.43884	2.20696	2.71787	3.445	2.35047	2.48808	1.76727	1.57646	2.84461	3.0855	1.9503	2.16627	1.763	2.73171	3.21552	3.1805	1.87458	2.46026
ENSG00000226240	LINC00381	long intergenic non-protein coding RNA 381 [Source:HGNC Symbol;Acc:HGNC:42708]	lincRNA	2.45791	2.45902	2.99935	4.12423	2.17401	2.00217	2.52716	0.92056	2.59131	3.74567	2.04205	0.511886	1.92955	1.77789	3.86821	4.09429	1.9207	2.10864	2.4586
ENSG00000224141	MIR548XHG	MIR548X host gene [Source:HGNC Symbol;Acc:HGNC:52006]	lincRNA	2.34179	2.5193	2.19002	2.97122	3.11516	1.82272	2.32515	1.62647	1.67994	2.62033	3.249	1.57467	2.8211	1.44226	2.60078	2.58915	3.5124	3.10336	2.45273
ENSG00000229160	AC009229.6		lincRNA	1.78515	2.85117	1.59637	1.8479	2.30047	0.597566	2.24536	2.12325	2.58081	3.17855	2.54977	3.03975	2.43956	0.03245	3.49974	4.27316	4.76778	2.1501	2.45141
ENSG00000233521	RP5-1172A22.1		lincRNA	2.17073	2.61798	0.955577	2.09112	3.12754	1.27652	3.43926	2.13439	2.30211	2.69212	2.85436	2.01521	2.46596	2.93309	2.30358	3.4711	2.96492	2.17738	2.45027
ENSG00000260558	RP11-63M22.1		lincRNA	2.87476	2.19489	2.37081	3.94583	3.61307	1.84237	3.7663	1.71017	0.895696	3.10977	3.33943	0.766864	1.81762	1.19644	2.19886	4.01976	2.42101	2.18341	2.44984
ENSG00000270066	SCARNA2	small Cajal body-specific RNA 2 [Source:EntrezGene;Acc:677766]	lincRNA	1.42762	3.06145	0	8.56571	0	0	0	0	8.39685	0	0	0	0	0	8.93962	0	0	13.278	2.44876
ENSG00000178440	LINC00843	long intergenic non-protein coding RNA 843 [Source:HGNC Symbol;Acc:HGNC:45009]	lincRNA	2.92174	2.15726	2.87911	1.30225	4.22705	3.23447	2.28536	3.60221	2.36954	2.73577	0.805212	3.91807	1.87788	1.88196	2.33218	1.42235	2.08907	2.14059	2.44394
ENSG00000260626	RP11-23E10.3		lincRNA	3.16127	2.01315	2.63075	3.12323	3.03121	2.4285	5.69405	2.05986	0.919032	2.31249	1.68209	1.66564	2.76348	2.03183	0.889177	1.33945	2.78735	3.74098	2.44369
ENSG00000260646	LA16c-385E7.1		lincRNA	1.80665	2.81725	2.12421	2.17933	1.5207	1.43235	2.48955	1.09379	2.37773	4.11367	4.27764	1.0517	2.31542	2.22914	3.50035	2.65955	3.24764	2.39965	2.43828
ENSG00000234396	RP11-181G12.4		lincRNA	2.13435	2.60909	1.38918	1.3004	1.84351	2.38073	2.26981	3.62245	4.51997	3.15286	1.64654	2.0853	2.24762	3.5136	4.76228	2.05616	1.70833	0.398232	2.43106
ENSG00000231714	RP11-476H20.1		lincRNA	2.20458	2.56439	1.2993	3.54578	2.78265	2.30486	2.01193	1.28297	0.962798	3.31699	5.64033	1.67406	1.22494	1.55564	3.39015	3.99468	1.42007	2.46429	2.42946
ENSG00000260755	RP11-403P17.3		lincRNA	1.72106	2.83768	2.58322	3.3998	0.212282	1.2896	1.44025	1.40122	1.78692	5.00542	6.40112	2.51327	0	3.78452	2.04039	5.52599	1.13752	0.181641	2.41895
ENSG00000266651	RP11-138I1.3		lincRNA	3.29437	1.88065	1.05885	5.53292	3.73136	1.65505	5.49857	2.28946	1.0216	3.1103	3.98339	1.05602	1.94523	1.18038	0.661144	1.5982	2.55998	1.69022	2.41079
ENSG00000226762	RP11-298E9.6		lincRNA	2.0004	2.65109	1.50583	2.43497	2.55958	1.74937	2.25994	1.49269	2.00815	4.81567	2.70599	1.04854	2.15287	2.63462	2.57755	4.04022	1.97896	2.54831	2.40708
ENSG00000230839	RP5-968J1.1		lincRNA	3.0323	2.02035	1.78747	3.09081	5.25477	2.14308	3.23694	2.68072	2.15473	1.90066	0.978377	2.28244	2.76194	2.955	1.61287	0.508977	3.62877	1.41978	2.39983
ENSG00000262223	RP11-1055B8.3		lincRNA	2.11448	2.56935	1.81002	1.29996	4.38155	2.76726	1.13088	1.2972	3.14841	2.48331	3.19589	1.08595	1.64882	2.70151	2.84829	3.53208	2.98838	2.06091	2.39877
ENSG00000219445	RP11-3B12.3		lincRNA	1.9952	2.63992	1.55534	2.45106	2.4811	1.7569	2.47162	1.25516	1.94822	3.22825	3.42582	1.31131	3.00152	1.56938	3.58266	2.90316	2.76641	2.66249	2.39815
ENSG00000250427	HNCAT21	head and neck cancer-associated transcript 21 [Source:EntrezGene;Acc:100505811]	lincRNA	2.47816	2.34984	2.54595	2.51176	2.75433	2.89073	2.96898	1.19721	1.74661	3.41338	2.33654	0.930755	2.19602	1.36386	3.7572	2.4914	2.8049	2.45776	2.39796
ENSG00000273270	RP11-212P7.2		lincRNA	2.20138	2.51286	1.86258	2.48447	2.51223	1.86873	2.43184	2.04841	2.36618	2.37515	3.31525	2.15537	2.30904	2.51058	2.12955	3.0526	2.50158	2.41329	2.39605
ENSG00000227308	AC009502.4		lincRNA	2.35043	2.42204	2.78431	2.31478	2.68106	1.84789	2.27689	2.19766	1.53862	2.65861	2.76281	3.22529	2.03654	1.4503	3.06269	3.0007	2.31513	2.16975	2.39519
ENSG00000260496	RP11-161M6.3		lincRNA	1.74138	2.78486	1.01928	0.660934	0.821582	0.864726	0.536079	6.54565	2.8381	3.635	1.95324	6.88396	2.02023	2.26997	3.5938	1.80316	0.852321	1.99885	2.39355
ENSG00000261159	RP11-723O4.9		lincRNA	1.73751	2.78042	1.85085	0.864109	2.17644	1.97814	1.30717	2.24838	2.23113	2.64507	3.28234	2.67398	3.00287	2.01946	3.1063	3.41512	2.16428	3.26367	2.38933
ENSG00000239774	RP11-496B10.3		lincRNA	2.06365	2.57466	1.35942	1.29519	2.61005	2.70664	2.74804	1.66259	2.16823	2.17872	4.03732	2.05197	3.57143	2.4231	2.59001	3.1228	1.13475	2.46832	2.38304
ENSG00000282395	LINC01606	long intergenic non-protein coding RNA 1606 [Source:HGNC Symbol;Acc:HGNC:51656]	lincRNA	2.63926	2.22262	1.65185	3.85362	4.37457	0.937191	4.13612	0.882223	3.57251	3.93815	0.206069	1.74123	1.99315	1.01134	5.91348	1.07616	1.8506	0.923501	2.37886
ENSG00000226397	C12orf77	chromosome 12 open reading frame 77 [Source:HGNC Symbol;Acc:HGNC:27282]	lincRNA	2.6661	2.2046	2.08035	2.76651	2.82822	2.9925	3.68442	1.64461	1.4658	2.34218	2.26711	1.14408	2.88485	2.53818	1.73705	2.62521	2.65407	2.38745	2.37766
ENSG00000275799	AP001059.7		lincRNA	2.30546	2.40623	1.5513	3.06522	2.54211	1.34191	3.79008	1.54215	1.41682	4.20073	4.01642	1.31898	0.971735	1.66926	2.76181	2.65798	1.85695	3.19161	2.36844
ENSG00000226051	ZNF503-AS1	ZNF503 antisense RNA 1 [Source:HGNC Symbol;Acc:HGNC:27370]	lincRNA	2.4384	2.32265	2.38508	3.14334	2.2573	2.52555	3.1526	1.16656	1.61816	3.32957	2.12428	1.42502	3.54094	2.18085	2.61795	1.24147	1.66904	3.47923	2.36606
ENSG00000254202	RP11-120I21.2		lincRNA	2.72175	2.13747	2.83378	3.36008	2.1915	1.81034	3.81281	2.32198	2.46256	2.48742	2.67101	1.55393	1.34894	2.67591	1.90285	1.8969	1.6674	2.70781	2.35658
ENSG00000254802	AC022182.3		lincRNA	2.07292	2.51674	1.63965	1.77924	4.26211	1.85432	1.74726	1.15495	1.98835	2.47643	3.6824	0.781307	2.18256	2.43138	2.68732	2.90676	3.8066	2.22425	2.35031
ENSG00000251637	RP11-119D9.1		lincRNA	2.09888	2.49648	1.57674	2.79543	2.25755	1.68726	3.28731	0.988997	1.60832	1.81245	1.99964	1.42009	3.94293	1.87481	2.79178	3.72513	2.50858	3.28111	2.34738
ENSG00000271646	RP11-326I11.3		lincRNA	2.73367	2.10569	2.83824	2.83557	2.66243	2.49897	2.53229	3.03451	2.45426	1.11387	1.79015	3.04018	2.40319	2.17992	1.25047	1.75076	2.7718	2.30232	2.34118
ENSG00000254605	RP11-626H12.2		lincRNA	2.18146	2.43128	2.37152	2.43881	2.29556	2.55277	2.54329	0.886787	2.39424	2.93434	3.47818	1.00531	1.40047	2.4841	3.04221	3.14291	2.24075	2.19033	2.3376
ENSG00000276144	ABC12-49244600F4.4		lincRNA	1.75617	2.68498	2.22197	1.18286	3.52786	1.84149	0.492983	1.26984	3.69816	2.19207	2.64016	0.981652	1.75924	4.97266	1.84602	3.52739	3.77325	1.4592	2.33668
ENSG00000246223	LINC01550	long intergenic non-protein coding RNA 1550 [Source:HGNC Symbol;Acc:HGNC:20111]	lincRNA	1.82815	2.64142	1.93731	1.97586	2.08521	0.639217	2.42264	1.90869	1.66343	2.79343	2.7711	2.40851	3.15874	2.43348	3.05136	3.57657	1.92859	2.62897	2.33644
ENSG00000273847	RP11-846E15.2		lincRNA	2.11877	2.46216	1.65326	2.26483	1.82455	1.58501	2.32121	3.06377	3.86953	1.77077	1.34662	3.11452	2.41994	4.13221	1.82351	1.4011	2.21189	2.53153	2.33339
ENSG00000197251	LINC00336	long intergenic non-protein coding RNA 336 [Source:HGNC Symbol;Acc:HGNC:33813]	lincRNA	2.09128	2.47052	2.48738	2.24875	2.31745	2.2514	2.35125	0.891421	1.55705	3.14834	3.64201	0.726621	2.75188	1.55264	2.94165	3.70812	2.2053	2.47154	2.3283
ENSG00000228750	RP11-242F24.1		lincRNA	2.18966	2.40799	1.82692	1.75002	2.31197	1.96692	4.69962	0.582522	1.91579	2.11286	4.55754	0.80155	1.30066	1.92173	2.53933	3.10047	3.82332	2.00663	2.32612
ENSG00000247373	RP11-486O12.2		lincRNA	2.39651	2.28368	2.38988	2.53102	2.97595	2.4182	2.70879	1.35523	2.00486	2.26772	2.49801	1.29786	2.41634	2.00864	2.36651	2.74744	2.8852	2.34417	2.32599
ENSG00000198468	FLVCR1-AS1	FLVCR1 antisense RNA 1 (head to head) [Source:HGNC Symbol;Acc:HGNC:39077]	lincRNA	1.87561	2.59521	2.1192	1.25994	2.02641	1.82623	1.33598	2.6859	1.65274	2.72271	4.04863	2.90632	2.04282	1.73738	2.98356	3.63689	2.42169	1.7994	2.32536
ENSG00000236022	RP11-160E2.16		lincRNA	2.76736	2.0467	2.3366	4.21467	3.64565	2.25375	3.94769	0.205782	2.10649	2.32255	1.84615	0.299753	2.59464	1.42536	2.42041	2.80505	2.16264	2.48391	2.31694
ENSG00000235813	RP11-308B5.2		lincRNA	1.83935	2.57093	1.91518	1.83099	2.1425	1.58213	2.36221	1.20306	2.31684	2.86278	4.35152	1.18947	2.48607	1.61489	3.32841	4.10623	1.70877	1.74432	2.29659
ENSG00000255689	RP11-136I14.5		lincRNA	1.67891	2.66537	1.26687	1.97155	0.893837	2.79559	1.72064	1.42497	1.14242	5.98396	2.0413	0.554633	4.37264	3.10696	4.39361	0	2.75769	2.30046	2.29545
ENSG00000254337	RP11-865I6.2		lincRNA	1.87171	2.54414	1.18532	2.97659	2.66545	0.95501	3.13227	0.315632	0.518806	2.62085	5.12056	1.34326	1.75266	1.82815	2.77248	4.38783	2.68546	2.4113	2.29198
ENSG00000260858	RP11-558A11.1		lincRNA	1.88437	2.5315	2.40891	1.56201	3.23733	1.76826	1.16848	1.16123	1.24451	3.95195	3.10795	1.31827	1.99402	1.28004	3.95905	2.64573	3.35339	2.46007	2.28883
ENSG00000235523	RP11-63P12.7		lincRNA	2.64353	2.07277	2.91213	3.94626	2.16894	2.33581	3.93254	0.565514	1.64415	3.58575	1.08682	0	1.41426	0.671818	4.17157	4.06022	1.85542	2.2377	2.28681
ENSG00000261938	RP11-461A8.1		lincRNA	1.49291	2.75029	1.8928	0.720726	1.62084	0.579801	1.84968	2.2936	1.05499	1.31397	2.44293	1.77825	6.3362	1.66804	4.41604	3.314	0.117419	5.06102	2.27877
ENSG00000233539	AC011294.3		lincRNA	1.86171	2.52386	1.34045	2.23217	2.83811	1.30215	2.55634	0.901048	1.87599	2.19813	3.60524	1.25561	2.72992	1.84988	2.26905	4.2094	2.53842	2.70697	2.27556
ENSG00000260126	RP11-14N9.2		lincRNA	2.23685	2.29788	1.83388	2.16721	3.17936	1.78761	2.50869	1.94437	1.08932	2.66048	3.15775	1.23313	1.8477	1.9671	2.57428	3.81793	2.7873	1.84379	2.27499
ENSG00000282744	RP11-14N9.2		lincRNA	2.23685	2.29788	1.83388	2.16721	3.17936	1.78761	2.50869	1.94437	1.08932	2.66048	3.15775	1.23313	1.8477	1.9671	2.57428	3.81793	2.7873	1.84379	2.27499
ENSG00000267886	CTD-2291D10.4		lincRNA	1.89531	2.49739	1.46653	1.40363	3.11549	1.31089	2.14286	1.93247	2.17616	2.15757	2.60911	2.00542	2.52716	2.37449	3.06437	2.43102	2.88468	2.74396	2.27161
ENSG00000272369	RP11-446N19.1		lincRNA	1.4411	2.76842	1.45919	0.473093	1.07242	2.43679	0.743192	2.46194	4.39751	2.56013	2.9951	3.19415	2.53654	3.16614	2.22185	3.11625	0.888697	2.60781	2.27068
ENSG00000273107	RP11-165A20.3		lincRNA	1.86625	2.50834	1.38457	0.598532	2.17084	2.37146	0	4.67207	2.78174	4.12229	2.27354	1.5154	1.60454	2.86116	3.1233	2.36551	1.6865	2.74939	2.26755
ENSG00000256923	RP11-449P1.1		lincRNA	1.37273	2.80247	0.806504	1.83037	2.60804	1.03602	0.821535	1.13394	2.67358	3.60182	3.31082	1.32407	4.43954	3.2499	3.00186	2.06685	1.47357	2.88271	2.26632
ENSG00000256955	RP11-417L19.2		lincRNA	2.26146	2.26162	1.70859	3.4994	2.89305	1.63953	3.38186	0.446338	1.14804	4.45574	1.69415	0.95549	2.11537	0.984011	4.29666	1.76268	3.0292	2.17481	2.26156
ENSG00000267147	CTC-548K16.1		lincRNA	2.24573	2.26681	1.9731	1.99023	3.6854	2.53152	2.70197	0.592154	2.04633	2.96258	2.34735	0.903751	2.93748	1.39733	2.91844	2.43584	2.29824	2.4208	2.25891
ENSG00000260077	RP11-254F7.2		lincRNA	2.25879	2.25643	2.28873	1.39301	3.05957	2.29038	1.5196	3.00147	2.51312	1.42741	1.82549	2.69588	2.47466	2.35719	1.51933	2.00487	3.22116	2.52519	2.25732
ENSG00000232118	BACH1-AS1	BACH1 antisense RNA 1 [Source:HGNC Symbol;Acc:HGNC:40008]	lincRNA	2.45849	2.13565	1.53744	3.35589	3.29567	1.50482	3.50097	1.55614	0.662069	2.31001	3.46995	1.87478	2.1999	1.4952	2.7394	2.7343	2.03785	1.83302	2.25671
ENSG00000242516	LINC00960	long intergenic non-protein coding RNA 960 [Source:HGNC Symbol;Acc:HGNC:48710]	lincRNA	2.32092	2.21729	2.30362	2.77598	2.23684	2.68516	2.40028	1.52363	1.69236	2.04299	3.16497	1.3893	2.02664	1.88914	2.37042	3.09601	2.06196	2.43909	2.25615
ENSG00000272799	RP11-474N24.6		lincRNA	2.18789	2.29531	2.93325	1.42882	2.04862	2.91016	1.78477	2.02171	2.15519	2.08908	1.10408	2.35935	2.92462	1.6841	2.22969	3.16193	2.02214	3.22296	2.25503
ENSG00000275216	RP11-54H7.4		lincRNA	2.08098	2.35945	2.20965	2.09161	2.19305	2.14747	2.32398	1.5201	2.19724	2.44532	2.40019	1.41268	2.65548	2.20148	2.65811	2.51407	2.3996	2.71035	2.25502
ENSG00000246095	LINC01096	long intergenic non-protein coding RNA 1096 [Source:HGNC Symbol;Acc:HGNC:27739]	lincRNA	1.84355	2.50074	1.06804	1.21374	3.13979	0.823192	1.81324	3.00332	2.10255	2.65982	2.52111	2.63017	2.16919	2.16258	2.70618	2.28091	2.91174	2.86314	2.25429
ENSG00000234840	LINC01239	long intergenic non-protein coding RNA 1239 [Source:HGNC Symbol;Acc:HGNC:49796]	lincRNA	1.71363	2.57717	1.42563	1.72007	1.29454	1.58981	1.88609	2.36562	1.36101	2.55434	1.94416	2.83589	4.70318	1.61756	2.39465	2.31133	1.45841	4.59121	2.25334
ENSG00000273954	LINC01194	long intergenic non-protein coding RNA 1194 [Source:HGNC Symbol;Acc:HGNC:37171]	lincRNA	2.89335	1.86805	4.412	2.90225	1.10634	1.92177	4.50054	2.51718	2.79248	2.45608	0	0.0163422	0.864484	2.82589	4.9688	2.48833	0	2.26813	2.25254
ENSG00000266913	CTC-548K16.2		lincRNA	2.14493	2.31025	2.12928	2.11597	2.92163	1.90017	2.45506	1.34746	1.55323	3.38776	3.48603	0.575259	1.24283	1.7326	3.51152	3.35744	2.24253	2.0133	2.24825
ENSG00000204802	RP11-111F5.4		lincRNA	2.11269	2.32124	2.18954	1.09016	2.91096	1.31878	2.48184	2.68486	3.55934	1.1929	1.21585	3.00477	4.25726	1.48974	1.02691	0.332567	5.45628	1.67679	2.24303
ENSG00000259967	RP11-2E17.2		lincRNA	2.34138	2.18314	2.79104	2.5656	2.62699	1.83202	2.40848	1.82413	1.84219	2.03852	3.15989	1.32784	1.5505	1.81639	2.84417	2.6481	2.98946	1.61429	2.24248
ENSG00000233117	LINC00702	long intergenic non-protein coding RNA 702 [Source:HGNC Symbol;Acc:HGNC:44676]	lincRNA	2.39737	2.1439	2.37905	1.23768	2.67501	2.83416	1.34449	3.91385	3.28096	0.649142	0.936878	4.69956	1.90815	3.00832	0.992258	1.18514	2.03945	2.73913	2.23895
ENSG00000237844	AC092684.1		lincRNA	1.88171	2.44406	0.827405	3.03303	3.04211	1.07427	1.85149	1.46194	2.12733	3.19709	3.52056	0.732516	2.51763	1.81167	3.03527	1.96466	3.1248	2.4091	2.23318
ENSG00000261310	RP11-354I13.1		lincRNA	1.87609	2.44542	1.10008	3.94621	1.81891	1.51047	2.27521	0.60564	1.35694	2.44305	2.75893	0.916352	2.5739	1.51231	2.4343	4.09406	4.09333	2.27099	2.23192
ENSG00000238290	RP11-431K24.1		lincRNA	2.42877	2.11353	1.54398	2.4513	2.897	1.81067	2.52476	3.34492	1.96184	1.75787	1.86897	3.44809	1.87003	1.93467	1.76869	1.91608	2.45942	2.14961	2.23174
ENSG00000259240	RP11-108K3.1		lincRNA	1.88911	2.4355	3.05657	1.68927	1.55953	2.12004	1.95818	0.951071	1.55943	2.4689	2.14796	1.30714	2.96868	1.95412	3.67751	3.22243	2.37778	2.67109	2.23061
ENSG00000237613	FAM138A	family with sequence similarity 138 member A [Source:HGNC Symbol;Acc:HGNC:32334]	lincRNA	2.00731	2.36375	0.745219	4.91919	1.14119	2.94923	1.44032	0.848697	1.27617	2.43127	3.70352	0.687754	1.80256	1.26439	3.22108	5.03278	0.952708	3.26532	2.23009
ENSG00000272913	RP11-440D17.3		lincRNA	2.02694	2.34832	1.42722	2.60711	1.8064	1.29385	2.2193	2.80775	2.78782	2.99123	2.06351	2.65302	1.76674	2.49145	3.00911	1.99404	2.0277	1.69863	2.22781
ENSG00000181798	LINC00471	long intergenic non-protein coding RNA 471 [Source:HGNC Symbol;Acc:HGNC:28668]	lincRNA	2.41747	2.10514	2.13062	2.99612	2.58552	2.31669	2.51147	1.96442	2.55956	1.52717	1.8278	1.98764	2.76826	2.1445	1.80438	1.90568	2.21404	2.31235	2.22226
ENSG00000273014	RP11-225B17.2		lincRNA	1.78728	2.48064	0.86834	2.43323	4.58697	1.1069	0.507913	1.22034	2.00785	1.15556	3.03737	1.00785	3.18346	1.7848	1.46154	4.10951	4.78941	2.26907	2.22063
ENSG00000198221	AFDN-AS1	AFDN antisense RNA 1 (head to head) [Source:HGNC Symbol;Acc:HGNC:21236]	lincRNA	2.53349	2.03122	1.82729	1.8958	4.25144	1.87786	2.47106	2.87747	1.309	2.43639	2.59547	1.99996	1.08236	2.00002	2.96784	1.06336	3.11608	1.74169	2.21957
ENSG00000230197	RP11-160E2.17		lincRNA	2.11547	2.27509	1.84578	2.20157	3.64565	2.25375	2.54026	0.205782	2.10649	2.32255	4.13006	0.299753	2.59464	1.42536	2.42041	2.80505	2.16264	2.48391	2.21523
ENSG00000270607	RP11-359E10.1		lincRNA	2.60492	1.9786	2.25167	1.46005	3.04135	2.50159	1.44643	4.92843	1.39383	0.81534	1.59886	5.09539	1.79837	1.43363	0.864853	1.71552	3.07625	1.99392	2.21347
ENSG00000276791	CTD-2270P14.5		lincRNA	2.0444	2.31422	1.02679	1.47086	2.06542	1.02068	1.67455	5.00813	2.60162	0.949518	1.49068	4.95576	2.67306	2.6955	0.987996	1.72997	2.25545	2.80267	2.21304
ENSG00000196634	LUADT1	lung adenocarcinoma associated transcript 1 [Source:HGNC Symbol;Acc:HGNC:51845]	lincRNA	1.95943	2.36493	1.16945	0.651794	3.21047	1.54988	3.74971	1.42526	0.907302	2.87819	4.40073	1.59496	2.04304	2.54323	1.11427	3.89021	2.5182	1.75914	2.21286
ENSG00000259108	LINC01595	long intergenic non-protein coding RNA 1595 [Source:HGNC Symbol;Acc:HGNC:51586]	lincRNA	2.02586	2.32388	2.08656	2.08153	2.42985	2.30924	2.90017	0.347796	0.967412	4.71044	0.851433	0.351342	3.23872	1.19404	4.56201	1.37109	2.93258	3.0597	2.21212
ENSG00000271992	RP11-42O15.3		lincRNA	2.44827	2.06995	1.84167	3.0349	4.92527	2.01855	2.18346	0.685751	2.65417	2.64376	1.06133	0.552102	1.31473	2.18287	2.72153	1.84989	4.40621	1.31286	2.21182
ENSG00000258125	RP11-1041F24.1		lincRNA	3.04567	1.70795	1.62764	6.66333	0	0.829651	4.95043	4.20295	0	1.38456	0	1.48569	1.513	1.03259	1.04193	4.56905	3.14182	2.91088	2.2096
ENSG00000227606	AC005392.13		lincRNA	1.8424	2.42394	0.911761	1.88313	3.12826	0.775272	2.86891	1.48707	1.36932	0.962606	3.8782	1.65137	2.02515	1.12244	3.18804	4.89773	2.69406	2.4505	2.20586
ENSG00000213888	LINC01521	long intergenic non-protein coding RNA 1521 [Source:HGNC Symbol;Acc:HGNC:26029]	lincRNA	1.67098	2.52538	1.34257	2.13749	1.84407	1.06555	1.87475	1.76148	2.77729	2.69759	2.83336	1.69762	2.82599	2.44761	2.14018	2.74025	2.1218	2.97215	2.20498
ENSG00000272236	XXbac-BPG170G13.32		lincRNA	2.71799	1.89381	1.66854	3.60645	3.92411	1.7147	2.26618	3.12794	2.01136	0.709679	1.82656	2.43494	1.93363	2.06879	0	1.90044	4.06478	1.98797	2.20288
ENSG00000267627	RP11-905K4.1		lincRNA	2.22035	2.19146	1.68969	3.23303	2.02316	1.31878	2.91479	2.14267	1.63294	1.60873	2.76676	1.51058	3.68226	1.64559	1.4512	3.24565	2.594	1.77691	2.2023
ENSG00000185186	LINC00313	long intergenic non-protein coding RNA 313 [Source:HGNC Symbol;Acc:HGNC:16416]	lincRNA	1.97596	2.33551	2.64794	1.32855	0.943284	4.47542	0.985836	1.47472	1.025	4.20291	2.60318	0.412833	2.54457	4.51402	1.93108	1.01909	3.303	1.79937	2.20068
ENSG00000232265	XXyac-YX155B6.5		lincRNA	2.32479	2.12587	1.89147	3.20888	1.79682	2.23234	2.9543	1.86492	2.42515	2.69839	1.79701	1.21494	1.62101	1.47708	2.33522	4.33587	1.47623	1.87785	2.20047
ENSG00000262877	RP11-1055B8.4		lincRNA	2.73418	1.87895	1.6863	3.78048	2.47867	1.56596	3.68928	3.20437	1.52458	1.6062	0.761529	3.33558	2.03462	2.35216	1.3899	0.848929	3.08104	1.85499	2.19966
ENSG00000251615	RP11-774O3.3		lincRNA	1.81421	2.42929	1.70517	1.13453	1.88307	1.67616	1.06734	3.41898	2.35938	2.28929	2.16694	3.44047	2.64623	2.38997	2.3079	2.12794	1.93252	2.63226	2.19863
ENSG00000235127	AC068286.1		lincRNA	2.0483	2.28296	1.877	1.7776	3.04671	2.62106	2.44292	0.524525	1.63689	2.69468	3.28098	1.43776	1.933	1.00382	3.09784	3.49384	2.14564	2.10515	2.19496
ENSG00000229625	RP11-44N12.2		lincRNA	1.8865	2.37469	2.10885	2.41029	1.10165	2.39421	3.04721	0.256799	0.620017	3.28661	4.84031	0.235544	3.53523	1.00586	3.05061	2.72052	2.80326	1.64892	2.19162
ENSG00000265485	RP11-449D8.1		lincRNA	1.59371	2.54988	0.709164	0.592788	1.075	0.469741	0.77602	5.93957	3.93508	1.18625	2.2175	5.62587	2.11886	4.20033	1.01476	1.95678	1.47345	1.76995	2.19132
ENSG00000231560	AC091814.3		lincRNA	1.64031	2.51279	1.55666	1.79793	2.12951	1.52845	2.11826	0.711073	1.11443	5.12886	2.97163	0.792109	2.01816	1.7477	4.25386	3.00651	1.912	2.18263	2.18561
ENSG00000226996	AP000477.3		lincRNA	2.07325	2.25188	1.37068	2.30168	2.25554	2.18554	2.56205	1.76398	1.42786	2.51971	2.98521	1.85358	1.20341	1.72775	3.77249	2.14758	2.38968	2.49148	2.18489
ENSG00000228906	RP13-216E22.4		lincRNA	2.13208	2.21318	1.31133	3.18654	3.11169	0.59362	2.48983	2.09946	2.11662	3.42519	3.67205	2.13215	3.00991	1.17723	2.1376	0.59493	1.94277	1.92334	2.18277
ENSG00000272473	AC006273.4		lincRNA	2.13304	2.20369	1.37834	2.53696	3.05183	1.73845	3.1309	0.961732	1.54316	1.48665	3.69775	0.676496	1.93902	1.56763	2.9399	3.06505	2.73895	2.38232	2.1772
ENSG00000228265	RALY-AS1	RALY antisense RNA 1 [Source:HGNC Symbol;Acc:HGNC:50743]	lincRNA	2.06206	2.2442	1.89364	1.70499	2.39796	1.94603	1.7856	2.64412	2.60574	1.21555	1.18274	2.75705	3.60812	2.60718	1.22064	1.19683	2.48393	3.56418	2.17589
ENSG00000262213	AC144836.1		lincRNA	1.9275	2.32379	1.23284	1.59882	3.9867	1.26695	2.09302	1.38669	0.743071	3.93272	2.53049	1.34933	2.14306	1.14643	3.33723	2.10628	3.37878	2.5705	2.17518
ENSG00000245468	RP11-367J11.3		lincRNA	2.10028	2.2201	2.45502	1.77434	1.58328	2.26334	1.71286	2.81283	0.99526	0.897168	2.32442	2.43148	4.58973	1.53949	1.26612	2.71156	2.10823	3.33756	2.17517
ENSG00000261066	RP11-483K5.3		lincRNA	1.92353	2.3205	0	2.06385	4.38767	2.00476	1.1537	1.93122	0	2.43168	4.29232	1.01093	6.3629	1.08414	1.6243	0.22008	4.2033	1.97533	2.17164
ENSG00000264016	CTC-297N7.9		lincRNA	1.28605	2.70181	1.12319	0.906677	2.15355	0.739821	1.40222	1.39087	3.73857	3.17888	1.36627	1.76848	2.34604	4.89966	2.78113	1.86942	2.0756	2.99401	2.1709
ENSG00000278668	RP11-227G15.11		lincRNA	2.16981	2.1682	1.921	2.09488	3.01342	2.01531	1.6984	2.27587	2.11287	2.75822	1.56983	2.59874	1.77638	2.42132	2.33445	1.35763	2.48058	2.27196	2.1688
ENSG00000268536	AC005523.3		lincRNA	1.82281	2.37554	2.07034	1.87946	1.94763	1.48933	1.68713	1.86296	3.99314	2.11338	1.69981	1.81278	1.91941	3.59376	3.36258	1.76857	1.76527	1.72668	2.16826
ENSG00000228862	RP11-91I20.3		lincRNA	2.3099	2.07578	1.99764	1.9407	3.83578	1.99854	2.46306	1.6237	1.33019	1.94352	3.33715	0.676697	2.27176	1.16907	1.7637	2.3936	2.90508	2.96701	2.16357
ENSG00000258765	RP11-692C24.2		lincRNA	2.34456	2.04616	1.5316	3.38668	3.1661	1.76111	1.70855	2.51331	2.09769	1.38757	2.62952	0.540524	2.42266	1.79402	2.41528	2.4445	2.71257	2.01727	2.15806
ENSG00000254757	RP13-726E6.1		lincRNA	1.95632	2.27885	1.72528	2.23452	2.12784	1.71277	2.05138	1.88611	2.06281	2.13377	3.39226	1.41823	2.66539	2.65844	3.06419	1.85493	1.92395	1.61456	2.1579
ENSG00000234225	RP4-704D21.2		lincRNA	0.94128	2.87876	0.472565	1.6498	1.06825	0.525263	1.44367	0.488134	5.74126	0.536684	1.69471	0.514892	4.83337	6.89948	0.379984	1.30694	2.39911	4.48117	2.15221
ENSG00000268751	SCGB1B2P	secretoglobin family 1B member 2, pseudogene [Source:HGNC Symbol;Acc:HGNC:20741]	lincRNA	1.35856	2.62071	1.33061	1.23325	1.16236	1.13952	0.903601	2.38202	2.67333	1.82186	3.64155	2.18451	2.78609	2.87971	2.1011	4.16774	1.08051	2.87073	2.1474
ENSG00000267198	RP11-798G7.6		lincRNA	2.19385	2.10705	2.69409	1.57168	2.00824	3.02917	1.83877	2.02116	4.34216	0.911572	1.13639	1.9381	1.85274	3.46008	1.87688	1.01554	2.5126	2.02445	2.1396
ENSG00000282491	RP11-798G7.6		lincRNA	2.19385	2.10705	2.69409	1.57168	2.00824	3.02917	1.83877	2.02116	4.34216	0.911572	1.13639	1.9381	1.85274	3.46008	1.87688	1.01554	2.5126	2.02445	2.1396
ENSG00000269873	CTD-2587H19.3		lincRNA	1.82295	2.3288	1.54676	1.28012	3.50517	1.75471	1.77021	1.0807	2.02655	0.549916	4.21291	1.31934	2.80065	2.22658	1.61546	3.63834	2.72383	2.1744	2.1391
ENSG00000274045	CTD-2587H19.3		lincRNA	1.82295	2.3288	1.54676	1.28012	3.50517	1.75471	1.77021	1.0807	2.02655	0.549916	4.21291	1.31934	2.80065	2.22658	1.61546	3.63834	2.72383	2.1744	2.1391
ENSG00000230978	LINC00160	long intergenic non-protein coding RNA 160 [Source:HGNC Symbol;Acc:HGNC:1294]	lincRNA	3.70407	1.19546	4.40495	3.6894	4.20861	4.52683	4.3624	1.03222	1.3275	0.234195	0.904148	1.10486	0.744449	1.3654	0.372624	0.783935	4.02414	1.09338	2.13619
ENSG00000232850	PTGES2-AS1	PTGES2 antisense RNA 1 (head to head) [Source:HGNC Symbol;Acc:HGNC:48711]	lincRNA	1.77286	2.35345	1.47517	1.75286	2.28829	1.61156	1.6844	1.82489	2.42835	3.04218	2.79118	1.82925	2.12317	2.02961	2.84972	2.37866	2.17827	1.88412	2.13573
ENSG00000226423	AC093642.4		lincRNA	2.19761	2.09601	1.61187	1.12559	3.91012	1.40163	0.673604	4.46283	2.24198	3.1642	1.01799	2.71413	1.72427	1.3836	2.18163	1.90651	2.11439	2.51136	2.13411
ENSG00000231231	LINC01423	long intergenic non-protein coding RNA 1423 [Source:HGNC Symbol;Acc:HGNC:50732]	lincRNA	3.39713	1.37561	3.824	3.82817	3.381	3.72648	4.56853	1.05463	2.04604	0.658318	1.29509	0.686068	0.676641	1.6977	1.20535	1.28617	3.62199	0.582689	2.13368
ENSG00000259031	CTD-2062F14.3		lincRNA	2.96684	1.63139	4.67826	2.13556	1.50986	4.34932	2.25902	2.86902	1.69392	0.355464	2.07475	1.88356	1.78502	2.37112	0.673369	1.81828	2.01626	1.64212	2.13218
ENSG00000235475	LINC01372	long intergenic non-protein coding RNA 1372 [Source:HGNC Symbol;Acc:HGNC:50623]	lincRNA	2.42077	1.95865	2.69838	3.50562	2.23481	2.2979	2.38646	1.40148	2.36374	1.65184	2.42897	1.52668	1.41445	2.66648	1.59384	0.740942	2.2893	2.91022	2.13194
ENSG00000230834	AC068580.7		lincRNA	0.604592	3.04514	0.311754	0.404303	1.46638	0.32038	0.423419	0.701319	2.63066	7.16031	3.58343	0.682426	1.08385	3.0923	5.48537	3.72838	1.51895	1.48575	2.12994
ENSG00000273117	AC144652.1		lincRNA	2.03843	2.17811	1.46064	1.52364	2.50171	1.4358	1.38005	3.92874	2.06697	1.37757	2.08562	3.78815	2.50226	2.08662	1.07443	1.79024	2.43668	2.57258	2.12573
ENSG00000261720	RP11-161M6.5		lincRNA	2.08109	2.14991	0.07494	3.32138	0	0.249461	3.5285	5.31223	0.438414	1.9795	1.08969	4.72815	3.12895	1.45085	2.85049	0	2.91119	2.92187	2.1241
ENSG00000258001	RP11-756H6.1		lincRNA	2.09666	2.13331	1.18308	3.16957	3.00046	1.06897	2.02607	2.13182	1.79682	2.36304	1.8132	2.10054	2.31534	1.56017	2.85227	2.14581	1.55819	2.82772	2.11957
ENSG00000275703	U47924.32		lincRNA	2.04677	2.16015	2.42727	1.79877	1.42713	3.02896	1.64834	1.95013	1.881	4.42454	1.42347	1.51808	1.60738	1.9347	3.98924	1.48106	1.68948	1.65255	2.11763
ENSG00000278058	RP11-70D24.2		lincRNA	2.72183	1.75359	2.09699	3.20515	3.69882	2.15502	3.15325	2.02174	2.34729	0.382249	1.59872	2.04924	1.56225	2.41431	0.304096	1.53543	3.55775	1.78461	2.11668
ENSG00000234977	AC074389.7		lincRNA	1.53076	2.46793	1.425	1.84803	1.67568	1.09832	1.93541	1.20213	1.71779	3.40929	3.5099	0.974784	3.3028	1.54598	2.89306	3.04323	1.73575	2.54671	2.11649
ENSG00000260179	RP5-902P8.12		lincRNA	1.84556	2.27483	0.893313	2.09555	2.80269	1.0939	2.5206	1.66729	1.93742	2.95583	1.72319	1.66046	2.89174	2.17507	2.90891	1.85224	2.30172	2.34169	2.11385
ENSG00000267559	RP11-383M4.6		lincRNA	2.32515	1.98249	2.10787	2.41016	2.98132	2.03485	2.71045	1.70622	2.00926	1.62564	2.35708	1.45714	1.9775	1.86816	1.54063	1.99455	2.9845	2.01044	2.11099
ENSG00000231528	FAM225A	family with sequence similarity 225 member A (non-protein coding) [Source:HGNC Symbol;Acc:HGNC:27855]	lincRNA	1.40007	2.53649	1.01632	1.61948	1.34523	0.966383	1.79506	1.65793	3.61389	3.09938	2.48167	1.78311	2.00428	3.80392	3.05871	2.20781	1.21875	2.09342	2.11033
ENSG00000271973	RP11-572O6.1		lincRNA	2.08068	2.12662	2.22321	1.15328	2.6143	2.28472	1.20781	3.00079	2.144	1.70208	0.730128	3.40661	2.06114	2.20521	1.80544	0.759663	4.33283	2.11906	2.10939
ENSG00000243701	DUBR	DPPA2 upstream binding RNA [Source:HGNC Symbol;Acc:HGNC:48569]	lincRNA	1.74387	2.32216	1.42791	1.33978	2.34059	1.38221	1.71453	2.25818	2.30657	2.73311	2.24301	2.26276	1.8904	2.26839	2.4057	2.13001	2.32781	2.65387	2.1053
ENSG00000273416	RP4-597N16.4		lincRNA	1.5158	2.45043	1.17884	2.03839	2.31035	1.21146	2.13477	0.220992	2.60526	3.76047	1.93572	0.215039	2.73226	2.92324	3.45698	1.67835	2.15386	3.04313	2.09994
ENSG00000223623	RP3-425P12.1		lincRNA	1.66599	2.35981	0.982366	2.54799	2.07932	1.41337	1.86792	1.10496	1.89473	2.00558	1.93572	1.29023	4.09839	2.43603	2.12737	4.02805	1.67522	2.10678	2.09963
ENSG00000267373	CTD-2231E14.5		lincRNA	1.88502	2.22032	0.988617	2.41602	1.80889	2.32375	2.11385	1.65902	1.53509	2.96337	2.2602	2.6076	1.64538	1.62132	1.51717	1.51042	3.48773	3.05495	2.09459
ENSG00000251138	RP11-81H3.2		lincRNA	1.85446	2.23743	1.30631	1.7922	3.17891	1.43402	1.65952	1.75582	2.09111	2.09499	1.66472	1.87619	2.31101	2.39616	1.67784	2.33304	3.17795	2.75129	2.09382
ENSG00000277631	PGM5P3-AS1	PGM5P3 antisense RNA 1 [Source:HGNC Symbol;Acc:HGNC:51194]	lincRNA	2.05726	2.11517	2.69743	2.75007	1.68271	2.00039	2.52317	0.68978	2.6891	2.60067	1.89974	1.90871	2.67094	1.65395	2.21585	1.11755	1.69351	2.70165	2.09345
ENSG00000251417	RP11-1348G14.4		lincRNA	1.95144	2.17579	1.39749	2.33523	2.31709	1.84319	2.78563	1.02999	1.89967	1.66307	1.68149	0.799517	2.16241	2.4813	2.32966	3.11325	2.92535	2.70216	2.09166
ENSG00000274828	RP11-567M16.6		lincRNA	2.56555	1.80042	2.19786	2.59975	3.02471	2.20903	2.50945	2.85248	2.12538	0.939953	0.793191	2.78885	2.29515	2.1112	0.980688	0.784013	2.9125	2.27332	2.08735
ENSG00000282330	RP11-567M16.6		lincRNA	2.56555	1.80042	2.19786	2.59975	3.02471	2.20903	2.50945	2.85248	2.12538	0.939953	0.793191	2.78885	2.29515	2.1112	0.980688	0.784013	2.9125	2.27332	2.08735
ENSG00000223379	RP11-374M1.4		lincRNA	1.76016	2.28328	1.55013	2.3801	2.73422	1.59302	1.78043	0.523073	1.12117	2.96692	1.9666	1.01796	2.51497	0.960986	3.74816	2.38353	2.64342	3.50909	2.08711
ENSG00000226029	RP4-798A10.2		lincRNA	1.95175	2.16476	1.44023	2.14688	2.34125	1.4479	2.08059	2.25367	2.06934	1.89689	2.19086	2.1464	2.14202	2.27219	2.12125	2.19919	2.24319	2.36631	2.08488
ENSG00000232453	RP4-794H19.1		lincRNA	1.91891	2.18091	2.18821	1.12476	3.37992	3.07179	0.512415	1.23634	1.11862	2.46841	2.11771	3.52883	1.9202	1.05195	0.569613	3.55452	1.22696	4.25233	2.08266
ENSG00000259611	LINC01582	long intergenic non-protein coding RNA 1582 [Source:HGNC Symbol;Acc:HGNC:51416]	lincRNA	1.49825	2.43312	1.70504	1.39694	1.63953	1.74454	1.4938	1.00966	1.29849	2.29076	5.7596	0.589478	2.28856	1.78075	2.21136	3.19005	1.31207	3.61011	2.08255
ENSG00000232104	RFX3-AS1	RFX3 antisense RNA 1 [Source:HGNC Symbol;Acc:HGNC:51197]	lincRNA	1.65663	2.33319	0.845227	1.17175	1.45005	1.06507	1.49026	3.91744	2.90202	1.56646	1.74771	2.95145	3.278	2.33327	2.06784	0.884984	2.17023	3.42994	2.07948
ENSG00000225226	AC007250.4		lincRNA	1.90013	2.1842	1.97995	2.61504	2.22978	1.10054	2.16707	1.3084	2.80331	2.3157	2.36696	1.27445	3.04702	1.94438	2.07287	2.54866	1.64305	1.82565	2.07768
ENSG00000269635	AC004257.1		lincRNA	2.47062	1.83097	2.04903	2.27823	2.98677	2.68075	3.78	1.04893	2.13238	0.726839	0.760573	1.98665	2.07143	1.76309	0.779339	0.89749	2.26073	4.93117	2.07084
ENSG00000227456	LINC00310	long intergenic non-protein coding RNA 310 [Source:HGNC Symbol;Acc:HGNC:16414]	lincRNA	1.82697	2.21034	2.09737	1.50577	2.40031	2.19764	1.0562	1.70451	2.34094	1.4822	1.80574	1.86799	2.81818	1.81015	1.80787	1.94616	2.61608	3.60804	2.06657
ENSG00000272142	RP11-428J1.5		lincRNA	1.96999	2.1234	1.3776	2.40912	2.15324	1.23303	2.71211	1.93482	0.589613	2.04284	2.62328	1.38367	3.38193	1.03312	2.01385	2.85228	2.74522	2.56816	2.06587
ENSG00000253424	CTC-436K13.3		lincRNA	1.64025	2.31577	0.858616	2.64284	0.417377	1.49999	2.59066	1.83199	1.2151	2.83045	7.39379	0.720745	4.51212	1.03119	1.29032	0.876944	0.829964	2.45711	2.06245
ENSG00000263603	CTD-2349P21.5		lincRNA	1.9183	2.14784	1.29861	2.21035	2.43405	2.07349	1.97672	1.51658	1.20356	2.02199	2.82356	1.59232	3.24218	1.12893	3.0527	1.9177	2.74907	1.74642	2.06177
ENSG00000197291	RAMP2-AS1	RAMP2 antisense RNA 1 [Source:HGNC Symbol;Acc:HGNC:44358]	lincRNA	1.72163	2.26096	1.06388	2.35476	2.16497	1.27271	2.39144	1.08202	1.45047	3.82255	2.50157	1.0362	1.72309	1.27781	3.84327	2.69608	2.2128	2.04577	2.05871
ENSG00000241168	RP11-10O22.1		lincRNA	1.87216	2.16631	1.14626	2.03084	2.0451	1.7286	2.45298	1.8292	1.81122	1.93297	2.79713	1.99957	2.16294	1.63612	2.40946	2.23555	1.89387	2.78423	2.056
ENSG00000276500	BMS1P14	BMS1, ribosome biogenesis factor pseudogene 14 [Source:HGNC Symbol;Acc:HGNC:49159]	lincRNA	2.38964	1.85556	2.22911	2.69097	2.35912	2.70409	2.72479	1.62974	1.13009	1.84881	1.83017	1.58584	2.8416	1.24373	1.35767	2.28504	2.30793	2.12469	2.05584
ENSG00000267612	CTD-3116E22.7		lincRNA	2.03526	2.06752	0.521504	3.21761	2.84934	2.01862	2.92533	0.67913	2.02148	1.348	2.20397	0.396197	2.2943	1.57429	2.9163	2.08993	3.16354	2.6672	2.05542
ENSG00000253880	RP11-124B13.1		lincRNA	1.53574	2.36682	1.0191	1.79767	2.11571	1.19994	1.74557	1.33647	2.10257	2.61518	2.90087	2.20403	2.82689	1.04948	2.50355	1.83234	2.50638	3.12692	2.05517
ENSG00000261126	RP11-795F19.1		lincRNA	1.81847	2.19185	1.12737	1.37667	2.11324	1.0899	1.55703	3.64658	1.68468	2.06781	2.42463	3.29565	2.00482	2.47885	2.20006	2.20505	1.93275	1.62418	2.05183
ENSG00000280145	CH507-154B10.1		lincRNA	2.22486	1.94767	0.401259	2.07808	6.97551	0.615271	2.44487	0.834199	1.09936	2.03331	2.2092	1.22709	1.24779	0.913298	1.83391	2.25221	5.51008	1.15043	2.05162
ENSG00000277767	RP11-365P13.5		lincRNA	1.97711	2.08731	1.69021	1.95939	2.7256	2.14735	1.70226	1.63787	1.99421	2.03559	2.13036	1.70923	1.99314	2.1416	2.43824	1.86789	2.68088	1.88198	2.04599
ENSG00000250791	RP11-55L3.1		lincRNA	2.2392	1.93001	1.96806	3.97026	3.08569	1.34834	2.07899	0.983853	1.58162	1.39513	1.79537	0.718011	3.29441	1.08452	1.47985	3.736	2.13087	2.0843	2.04595
ENSG00000277425	RP5-1116H23.3		lincRNA	2.13356	1.98982	1.95765	2.56729	2.74999	1.35118	1.72287	2.4524	1.7176	2.68247	2.38896	1.50118	1.4071	0.984243	2.14575	3.21341	2.24347	1.61405	2.04373
ENSG00000203605	RP11-335E6.2		lincRNA	2.02461	2.0513	1.7139	3.13681	2.64541	1.64395	1.9038	1.10378	1.8755	2.1006	1.90838	0.972148	3.27211	0.793125	1.71719	3.46399	2.05459	2.35537	2.04129
ENSG00000271420	RP5-1057J7.7		lincRNA	1.89642	2.12472	1.44461	2.54519	3.00695	1.40076	1.59283	1.3882	1.78462	2.01494	2.73928	1.58318	2.04367	1.99303	2.18801	1.9428	2.83928	2.11842	2.03911
ENSG00000283012	RP5-1057J7.7		lincRNA	1.89642	2.12472	1.44461	2.54519	3.00695	1.40076	1.59283	1.3882	1.78462	2.01494	2.73928	1.58318	2.04367	1.99303	2.18801	1.9428	2.83928	2.11842	2.03911
ENSG00000242440	RP11-501O2.5		lincRNA	1.56737	2.31971	1.41991	1.62615	1.21402	0.813464	4.02849	0.302213	1.6617	3.54687	3.38758	1.02871	1.38132	0.970518	4.00812	2.65883	2.44375	2.10968	2.03758
ENSG00000225077	LINC00337	long intergenic non-protein coding RNA 337 [Source:HGNC Symbol;Acc:HGNC:28620]	lincRNA	1.78795	2.18675	2.52089	1.27618	2.96987	2.05393	1.43559	0.471244	2.04689	2.66259	2.36364	0.675833	2.9076	1.72259	2.43254	1.61586	3.00282	2.4371	2.0372
ENSG00000226383	AC093375.1		lincRNA	1.84212	2.15297	1.73696	2.2601	1.57477	1.63007	1.51343	2.33739	2.02206	1.78273	2.548	1.96441	1.66836	1.65273	2.93212	2.71319	2.46491	1.78122	2.0364
ENSG00000230438	SERPINB9P1	serpin family B member 9 pseudogene 1 [Source:HGNC Symbol;Acc:HGNC:28590]	lincRNA	1.60086	2.29625	1.58048	1.33817	2.25084	1.90406	1.72656	0.805028	2.45805	2.71232	2.55492	0.512736	3.13673	2.21712	2.38251	2.14182	2.61824	2.22803	2.03547
ENSG00000244215	RP11-88I21.2		lincRNA	1.86729	2.13506	1.86391	1.75293	2.19785	1.83548	2.78402	0.769567	1.76284	1.77492	2.39485	1.18706	2.58526	2.20753	2.59974	2.18902	2.65308	1.99628	2.03465
ENSG00000248478	RP11-3G20.2		lincRNA	1.50966	2.34796	0.759134	1.57409	1.87795	2.11678	1.68401	1.04597	2.93387	3.60494	2.58632	1.3379	2.73974	3.82275	0.862768	4.14763	0.453906	0.989808	2.0336
ENSG00000228573	RP11-279N8.1		lincRNA	2.32546	1.84451	2.08674	2.76981	2.39062	1.90319	3.18415	1.61826	2.54368	0.788106	2.11138	0.915884	1.27627	1.23872	1.61182	4.84257	1.51081	1.60581	2.02486
ENSG00000233013	FAM157B	family with sequence similarity 157 member B [Source:HGNC Symbol;Acc:HGNC:34080]	lincRNA	2.75609	1.5849	4.34401	1.85219	1.41278	3.5867	2.19335	3.14749	2.61987	0.565356	0.864322	2.66201	1.95399	1.8196	1.32754	0.880334	1.08977	2.06621	2.02409
ENSG00000233215	AP000472.2		lincRNA	1.56126	2.29995	1.56893	0.800037	1.91966	1.77192	1.77501	1.53202	1.96875	3.44287	3.0096	1.79973	1.91304	1.63436	3.24312	2.02891	2.69311	1.26598	2.02294
ENSG00000203279	RP11-498P14.5		lincRNA	1.75086	2.18319	1.76586	1.67962	1.30106	1.97307	1.36663	2.41895	0.91731	3.31463	2.48687	1.89753	2.0695	1.19533	3.56786	1.44596	1.89755	3.03935	2.02107
ENSG00000241316	SUCLG2-AS1	SUCLG2 antisense RNA 1 (head to head) [Source:HGNC Symbol;Acc:HGNC:49643]	lincRNA	1.96277	2.05592	1.13142	1.8075	3.22173	1.26762	2.34293	2.00544	1.76579	1.47467	1.79203	2.19557	2.68137	1.94835	1.87822	1.61698	2.77308	2.4331	2.02099
ENSG00000273218	LLNLR-246C6.1		lincRNA	2.10315	1.96993	2.11269	2.76108	2.51705	2.01755	1.97867	1.23187	1.26013	2.77932	2.62468	0.975844	1.52011	0.982177	2.25413	3.02644	2.39997	1.87652	2.01989
ENSG00000266951	AD000091.2		lincRNA	2.20765	1.90097	2.23999	1.9428	2.20136	1.21536	4.04226	1.60414	1.31033	1.30683	2.07337	0.964688	2.92713	1.99461	1.53492	2.6579	2.86594	1.37395	2.01597
ENSG00000269038	AP001462.6		lincRNA	2.33757	1.81666	1.43623	3.49236	2.11109	1.10697	3.65748	2.22126	1.08207	2.74891	1.17918	2.35791	1.66441	1.11297	2.67286	1.22688	2.62413	1.49728	2.012
ENSG00000260517	RP11-426C22.5		lincRNA	1.50558	2.3139	0.955766	1.58248	1.36148	1.12721	1.72549	2.28108	1.86058	3.44202	1.89691	2.10638	1.75817	1.72629	4.109	1.89629	2.13315	2.21016	2.01078
ENSG00000224790	AP000704.5		lincRNA	2.2957	1.83539	4.13111	1.64067	1.2758	4.10824	1.5763	1.04209	0.403705	4.04356	1.02491	1.88977	3.35945	0.575649	2.31943	1.18141	2.15864	1.39737	2.00801
ENSG00000273659	RP11-58C22.2		lincRNA	2.06819	1.97182	1.92583	1.60851	2.0878	1.96318	3.6861	1.13773	1.03419	1.10847	3.17031	1.18968	2.83285	2.1256	1.43769	2.66765	3.01487	1.13691	2.00796
ENSG00000269945	RP6-91H8.5		lincRNA	1.63861	2.22643	1.30314	1.57093	2.41433	1.45122	1.81457	1.27749	2.76222	2.08912	1.65583	1.56798	2.07454	3.10129	1.99768	2.02956	2.69079	2.2953	2.006
ENSG00000267201	AC005624.2		lincRNA	1.2365	2.4672	1.07133	0.693704	1.32399	1.38013	1.12187	1.82799	3.01044	3.09019	3.16525	0.610996	0.311083	1.63429	3.84354	5.3677	1.98614	1.65233	2.00569
ENSG00000246379	RP11-461O7.1		lincRNA	1.64936	2.20845	1.74716	1.94549	2.38361	1.34354	1.43196	1.04441	2.10063	1.99049	2.96753	1.11868	1.87907	2.33092	3.21163	1.90621	1.81017	2.76915	1.99879
ENSG00000225807	RP11-44M6.1		lincRNA	1.89681	2.05595	1.51193	3.3817	1.88947	1.34433	2.48799	0.765463	0.576463	1.97171	4.7485	0.162533	1.67483	0.876697	1.90894	3.72669	3.75741	1.15575	1.99628
ENSG00000223839	FAM95B1	family with sequence similarity 95 member B1 [Source:HGNC Symbol;Acc:HGNC:32318]	lincRNA	1.93149	2.0331	1.02914	1.59264	3.1871	0.987275	1.16989	3.62289	1.98789	2.01621	0.936787	2.80084	2.41053	1.52825	1.79104	1.39539	3.30394	2.16007	1.99499
ENSG00000275294	RP11-428O18.6		lincRNA	1.86826	2.07052	1.61165	2.36764	2.26874	1.44829	1.64911	1.86416	1.69839	2.52209	0.415375	1.14232	2.74544	2.09866	2.31813	3.01932	2.32306	2.42239	1.99467
ENSG00000270105	RP11-326C3.14		lincRNA	2.0046	1.98849	0.823476	1.57946	3.73443	1.61702	1.7214	2.55183	1.15114	2.45838	1.73827	4.20809	2.1943	1.3134	0.559815	1.27888	1.16318	3.8194	1.99453
ENSG00000247982	LINC00926	long intergenic non-protein coding RNA 926 [Source:HGNC Symbol;Acc:HGNC:27514]	lincRNA	1.98409	2.00009	2.59568	1.60082	2.47075	2.23929	1.90382	1.09419	0.783629	2.64255	2.45206	0.610663	2.07025	1.28067	2.44159	3.17294	2.44303	2.10348	1.99409
ENSG00000234350	AC007405.4		lincRNA	2.27586	1.82349	3.86	2.75459	1.56391	1.49626	2.41496	1.56543	1.62142	1.38799	1.727	0.785408	1.45045	2.93559	3.02216	1.40439	1.69578	2.20472	1.99313
ENSG00000272537	GS1-166A23.1		lincRNA	1.47181	2.30297	1.5375	0	4.5199	0	1.0441	1.72937	0.926699	3.92366	1.26233	1.68278	2.67266	1.90631	4.16193	0	3.74555	2.74776	1.99128
ENSG00000277369	RP11-486I11.2		lincRNA	2.08423	1.93514	2.60399	1.15783	2.18718	2.59958	1.11153	2.84527	2.86995	0.949331	1.83253	2.93148	1.63818	2.58291	0.906283	1.77955	2.26559	1.59557	1.99105
ENSG00000248358	AE000658.31		lincRNA	1.82548	2.085	1.39788	2.5585	1.43219	2.52245	2.11039	0.931469	1.85277	2.5779	2.38063	0.566218	1.33765	1.39261	3.25063	3.18735	2.06216	2.24206	1.98768
ENSG00000276077	CH507-254M2.2		lincRNA	0.818939	2.68836	0.0902551	0.150567	2.19277	0.038837	0.56889	1.87231	0	3.79429	4.68696	0.15452	1.71933	0	9.14785	5.34882	0.901444	1.13039	1.98733
ENSG00000266877	RP1-41C23.1		lincRNA	1.94836	2.01066	1.5895	2.58635	2.3753	0.899093	3.01403	1.22587	1.02743	0.830637	1.99803	1.4302	3.00658	2.25036	1.58973	2.13274	3.25934	2.58153	1.9873
ENSG00000283445	RP11-63G10.4		lincRNA	1.53836	2.25383	1.07201	1.73426	1.85979	1.04833	1.2796	2.23619	1.96203	1.42449	1.7521	2.46907	3.06447	2.43497	2.31143	2.16822	2.14268	2.80879	1.98553
ENSG00000231327	AC016700.5		lincRNA	1.70633	2.14845	1.95866	1.77809	1.61225	2.21414	1.46312	1.2117	1.77083	2.87412	2.73381	1.28625	2.26985	2.06424	2.25336	2.34244	1.78934	2.10027	1.98265
ENSG00000231156	AC093702.1		lincRNA	1.76104	2.11463	0.531189	2.06664	1.87389	0.818829	2.8858	2.38992	2.88148	3.05006	0.872244	2.03484	1.23117	2.96375	3.23528	1.36129	1.61756	1.89864	1.98204
ENSG00000175773	RP11-121M22.1		lincRNA	1.48597	2.27297	1.59779	1.39789	2.86418	0.703219	1.76402	0.588742	2.18648	1.61638	2.88716	1.1857	2.84394	2.24657	1.61695	3.58018	2.19311	2.37325	1.97785
ENSG00000214942	AC113167.1		lincRNA	1.96165	1.98406	1.01495	3.21894	2.95483	1.30214	2.36412	0.91491	1.60443	1.72266	1.48795	0.720681	2.25619	2.12255	2.77744	0.832859	4.27783	2.038	1.97565
ENSG00000229649	RP11-107I14.4		lincRNA	1.78433	2.08988	1.79899	1.74702	2.63162	1.85645	1.89084	0.78107	1.40777	2.68637	2.3669	0.593619	2.29708	1.44267	2.79093	2.5033	2.58317	2.22696	1.9753
ENSG00000272716	RP11-563N4.1		lincRNA	2.09776	1.90033	1.80046	3.15439	2.09607	1.43791	2.89972	1.198	1.25543	2.08482	2.75214	1.00386	1.57679	1.4981	2.12593	2.04778	3.10921	1.54927	1.97437
ENSG00000229981	LINC01435	long intergenic non-protein coding RNA 1435 [Source:HGNC Symbol;Acc:HGNC:50753]	lincRNA	1.85317	2.04407	1.50808	2.39332	1.82482	2.46298	2.52637	0.403471	2.13086	1.31552	2.91706	0.970315	3.11105	2.53978	2.46063	2.01688	1.71178	1.26685	1.97248
ENSG00000254991	RP13-631K18.3		lincRNA	1.73399	2.11449	1.53341	1.9313	1.71119	1.74019	2.41439	1.07344	2.0676	1.77834	2.73618	1.44049	2.71571	1.91502	2.04791	1.98715	1.96299	2.49349	1.9718
ENSG00000283662	RP11-57A19.7		lincRNA	1.63284	2.17138	1.42094	1.58184	2.1328	1.39432	1.48703	1.78011	2.05951	2.76264	2.07194	1.30897	2.27602	1.76716	2.61782	2.3067	2.40612	2.13689	1.96943
ENSG00000282828	RP11-443F4.1		lincRNA	1.22455	2.41252	1.14784	0.868349	1.91216	2.03858	0.51966	0.860727	2.16622	2.19696	3.76965	0.628154	3.65808	1.89759	3.10716	2.77818	2.21374	1.70949	1.96703
ENSG00000254366	RP11-38H17.1		lincRNA	1.41283	2.2995	0.675804	0.890419	2.23739	1.31985	0.763413	2.59008	3.15852	0.957933	0.152864	2.77805	4.46061	2.86063	1.12548	1.17991	2.31944	4.00157	1.967
ENSG00000260257	RP5-1085F17.3		lincRNA	1.78723	2.07463	1.5305	2.03194	2.13134	1.40793	2.10235	1.51929	1.5544	1.95174	2.68686	1.3845	2.40913	1.42817	2.10444	2.9273	1.9609	2.33888	1.96685
ENSG00000224477	RP1-81D8.3		lincRNA	2.20487	1.82289	2.06796	1.50214	2.41247	3.05476	0.557282	3.63463	0	2.6387	1.91039	3.82004	0.830662	1.12154	4.72395	0.701015	0.242474	2.24014	1.96614
ENSG00000275484	CTC-1337H24.4		lincRNA	2.47859	1.65557	1.99899	3.33311	2.01483	2.49451	3.10285	1.92725	1.72122	0.910961	1.87569	1.56277	2.15111	1.59333	0.386512	1.70762	2.43491	2.21156	1.9642
ENSG00000226994	AC012593.1		lincRNA	1.8185	2.05036	1.37925	3.28781	2.77121	0.773208	1.78834	0.911176	2.38557	2.27104	1.45985	1.45136	1.34712	1.96784	1.77012	3.51277	2.94597	1.39192	1.96341
ENSG00000250697	CTD-2066L21.3		lincRNA	1.82787	2.04349	1.59129	2.10642	1.41564	1.56719	3.20796	1.07875	0.822063	1.16611	1.78761	0.621245	2.89777	2.26093	2.76513	3.87051	2.7508	1.49277	1.96264
ENSG00000228592	D21S2088E	D21S2088E [Source:EntrezGene;Acc:266917]	lincRNA	1.73446	2.09872	1.5818	1.39357	2.47393	1.75198	1.66889	1.53658	1.71825	2.22559	2.36109	1.42282	2.76543	1.87362	1.90837	1.9404	2.49142	2.28018	1.96212
ENSG00000250899	RP11-253E3.3		lincRNA	2.39039	1.7041	2.50791	2.33364	2.97281	2.69754	2.47248	1.35793	1.29393	1.17431	2.21176	1.47094	1.56675	1.33755	1.07225	2.3791	2.92315	1.61129	1.96146
ENSG00000274414	RP5-965G21.4		lincRNA	1.81121	2.04997	1.69073	2.0542	2.09231	1.57406	1.92884	1.52714	1.69959	2.30858	1.97435	1.33085	2.43825	1.78165	2.22232	2.40338	2.01257	2.32817	1.96044
ENSG00000267416	CTD-2319I12.2		lincRNA	1.94873	1.96634	1.43229	2.42891	2.53578	1.863	2.01838	1.41401	1.947	1.14952	2.34497	1.35159	1.609	2.44218	2.09325	2.22496	2.03106	2.46989	1.95974
ENSG00000203364	RP11-370F5.4		lincRNA	1.63444	2.15463	1.42392	2.18593	2.37617	1.05396	0.988542	1.77814	1.09422	2.25886	2.79256	2.19899	3.61258	0.980698	2.2382	2.336	2.14773	1.88647	1.95956
ENSG00000265514	RP11-92G19.2		lincRNA	2.1228	1.84732	1.08955	2.34086	3.41817	1.24057	2.72114	1.92653	1.97963	1.46913	1.56919	1.7763	1.53985	1.8107	2.32619	2.6542	1.57338	1.77458	1.95062
ENSG00000275874	PICSAR	P38 inhibited cutaneous squamous cell carcinoma associated lincRNA [Source:HGNC Symbol;Acc:HGNC:19725]	lincRNA	1.90593	1.97553	1.69754	1.21082	3.49328	1.57006	1.26806	2.1958	1.73938	1.84114	1.67248	2.22954	1.57379	2.10475	1.72319	1.74013	3.41174	1.71915	1.94943
ENSG00000269842	MIR519A2	microRNA 519a-2 [Source:HGNC Symbol;Acc:HGNC:32132]	lincRNA	1.66917	2.11268	1.39366	1.79317	1.97065	2.25073	2.02292	0.583892	1.51713	2.61163	2.58023	0.693066	1.72561	1.4025	2.58125	3.24522	2.63625	2.13396	1.94637
ENSG00000274670	RP13-820C6.4		lincRNA	2.07835	1.86222	2.26646	2.93929	0	2.91146	3.07826	1.27465	1.36607	2.89198	3.72166	1.86047	1.31327	0.702535	3.0676	0.968051	1.38035	1.35018	1.94327
ENSG00000229960	RP11-278H7.4		lincRNA	2.02806	1.88994	1.68868	2.40898	1.98574	2.42956	1.37612	2.2793	2.03564	1.07737	2.77291	1.29377	2.15267	1.25626	2.97126	2.30806	0.617077	2.41436	1.94173
ENSG00000235493	AC092415.1		lincRNA	1.62409	2.13028	1.3123	2.43363	0.962805	1.33476	1.58289	2.11818	2.28346	1.95112	2.85574	1.91074	2.30062	2.01851	0.820061	1.75416	2.43605	2.97236	1.94046
ENSG00000223396	RP11-134G8.5		lincRNA	1.82127	2.00416	1.56515	2.12988	2.03551	1.61324	2.00648	1.57737	2.06324	1.99617	2.22291	1.40728	2.30624	1.73865	1.96742	2.14968	1.83837	2.3516	1.93557
ENSG00000235885	AC023115.2		lincRNA	1.86784	1.97243	2.21365	2.88447	1.0769	1.02769	2.58455	1.4198	2.51838	1.73452	2.31243	2.25004	2.53637	1.44493	1.84064	1.47589	1.18228	2.42879	1.93321
ENSG00000272755	RP11-326G21.1		lincRNA	1.81209	2.00296	1.36389	2.09038	2.47862	1.27421	1.85241	1.81302	1.04626	1.74031	1.22159	1.76418	3.87961	0.768664	1.84599	1.05917	2.56748	4.13636	1.93138
ENSG00000249550	LINC01234	long intergenic non-protein coding RNA 1234 [Source:HGNC Symbol;Acc:HGNC:49757]	lincRNA	1.76153	2.02971	2.03014	1.73401	1.08766	1.52345	2.72764	1.46629	1.14518	1.73752	2.05794	1.16651	2.55533	1.21309	1.35959	2.10136	2.79045	4.17012	1.92914
ENSG00000278467	RP11-504P24.9		lincRNA	1.30813	2.29732	0	2.48213	1.65582	0	1.76855	1.94229	3.37019	0.990803	3.68713	1.19513	1.26954	3.72645	1.80636	3.70991	0.806877	2.41086	1.92638
ENSG00000278546	RP1-41C23.4		lincRNA	1.33525	2.27166	1.49498	0.969396	2.63695	1.72839	0.761423	0.420388	1.12634	3.81517	2.76171	0.613594	2.38219	1.3902	4.55271	2.23488	2.50387	1.33589	1.92051
ENSG00000266313	RP11-173M1.4		lincRNA	2.31641	1.68212	1.28513	1.74145	2.87711	2.18554	2.4845	3.32475	1.72455	1.16805	0.363012	4.50685	0.447029	1.07877	2.8288	1.36963	1.20038	2.1341	1.91998
ENSG00000228251	AC012442.6		lincRNA	1.52652	2.15102	1.10058	1.24889	1.29419	0.706896	1.86849	2.94008	2.65342	1.75541	0.677708	3.01145	3.50746	2.55861	1.86201	0.705121	1.17301	3.60602	1.91683
ENSG00000279215	RP11-490M8.1		lincRNA	5.10977	4.21e-10	0	0	14.6812	0	15.9774	0	0	4.21e-09	0	0	0	0	0	0	0	0	1.91616
ENSG00000251359	WWC2-AS2	WWC2 antisense RNA 2 [Source:HGNC Symbol;Acc:HGNC:26390]	lincRNA	1.76175	2.00575	1.86961	1.65584	1.68909	1.82761	1.5793	1.94905	1.9789	2.35651	1.94683	2.09618	2.00811	2.00713	2.28359	1.86977	1.52746	1.98305	1.91425
ENSG00000231876	AC009158.1		lincRNA	1.14303	2.37277	0.645276	0.531259	0.628378	0.493928	2.61706	1.94228	2.88065	1.5064	5.19453	1.89636	1.82884	0.159964	2.26419	3.9511	1.07425	2.97145	1.91162
ENSG00000242375	RP11-498P14.3		lincRNA	1.49754	2.15898	1.59827	0	1.85224	2.89758	0.689212	1.94793	2.30456	1.15972	3.37249	0.248048	3.34008	3.31343	1.63759	1.75879	2.06903	2.38603	1.91094
ENSG00000245975	RP11-30K9.6		lincRNA	1.75608	2.0038	1.58582	1.79677	2.42255	1.51861	1.73898	1.47377	1.96466	1.53934	2.08864	1.37607	2.47609	2.05822	1.52638	2.12701	2.52916	2.35243	1.91091
ENSG00000260057	LINC01571	long intergenic non-protein coding RNA 1571 [Source:HGNC Symbol;Acc:HGNC:51384]	lincRNA	1.68927	2.04093	1.99892	2.20828	1.47998	1.67381	1.60883	1.16582	1.78491	1.79487	2.43137	1.45854	3.08867	1.15446	2.10427	2.15026	1.44286	2.99905	1.90906
ENSG00000272764	RP11-318E3.9		lincRNA	1.5862	2.10244	1.59739	1.53626	3.19612	1.1493	0	2.03813	2.1843	0	3.46155	1.71335	2.62485	2.04076	0	3.09576	3.20527	2.69861	1.90885
ENSG00000266258	RP11-41O4.1		lincRNA	1.46797	2.16806	0.819457	1.61738	0.853337	1.50816	2.23847	1.77102	1.13396	2.32263	2.6644	0.999936	2.17952	0.965925	1.51126	4.41729	3.24954	2.2361	1.90552
ENSG00000253507	CTD-2501M5.1		lincRNA	1.75998	1.98794	1.25266	2.10922	2.39876	0.500744	2.3453	1.9532	1.15911	1.94609	2.18122	1.76479	1.83238	1.93829	3.05572	2.55448	1.98107	1.46625	1.90245
ENSG00000232930	AC083864.3		lincRNA	1.80341	1.95805	1.81217	2.6462	1.26849	1.25683	3.15947	0.677277	1.73017	2.00267	1.68814	0.907885	3.13384	2.01143	2.37758	1.28403	0.962243	3.48253	1.90006
ENSG00000235887	RP11-763B22.6		lincRNA	2.03731	1.81648	1.70458	2.10147	3.14772	3.34563	1.59008	0.334375	0.856243	1.68811	1.28041	2.55916	3.0075	0.713245	3.69255	1.31497	1.46443	1.58821	1.89929
ENSG00000254615	RP11-395G23.3		lincRNA	1.40315	2.19597	0.792962	1.67773	1.09997	0.70278	1.33657	2.80889	2.41237	1.43836	2.54141	3.19539	2.55782	2.18232	1.71877	2.40188	1.06284	2.4485	1.89866
ENSG00000267890	CTD-2126E3.4		lincRNA	1.69687	2.01716	2.22258	2.84298	0.672094	1.74775	2.50482	0.190966	1.56363	2.60435	3.21893	0	2.56061	0.731082	1.91319	3.3458	2.11555	2.11843	1.89705
ENSG00000279669	RP11-717F1.1		lincRNA	1.84693	1.92633	0.715336	2.47385	2.52352	1.7153	0.971556	2.68202	1.14975	1.82552	1.56617	1.82684	1.9343	2.06951	1.93638	1.22214	2.32354	3.40913	1.89655
ENSG00000267108	RP11-861E21.1		lincRNA	1.3292	2.2367	0	0	3.09383	2.7038	1.19113	0.986449	2.11439	5.27554	0	3.8395	2.03268	4.34952	2.374	0	2.38137	0	1.89639
ENSG00000275383	RP11-615I2.6		lincRNA	1.79305	1.95418	1.97534	2.05963	2.34636	1.57607	1.77131	1.02958	1.73444	1.92014	2.72734	1.27808	2.10003	1.42579	1.78031	2.5277	2.14237	1.90557	1.89375
ENSG00000249894	RP11-434D9.2		lincRNA	1.53708	2.10338	1.47343	1.96094	1.64468	1.16217	2.27531	0.705927	3.68613	1.68552	3.97794	1.5321	0.832076	1.56267	3.21174	1.90695	0.756816	1.88186	1.89102
ENSG00000249267	LINC00939	long intergenic non-protein coding RNA 939 [Source:HGNC Symbol;Acc:HGNC:48631]	lincRNA	1.71951	1.99376	1.38807	2.04451	2.42976	1.27114	2.02835	1.15519	1.32254	2.34673	2.74	1.15047	2.14447	1.47135	1.73513	3.03562	1.99521	1.99607	1.89091
ENSG00000225857	RP11-46A10.2		lincRNA	1.87267	1.89823	2.8383	1.11504	2.89532	3.19783	1.04114	0.148419	1.17782	2.49746	1.83222	0.608622	2.46255	1.21145	2.68314	2.22892	1.90252	2.37759	1.88865
ENSG00000249747	RP11-308K2.1		lincRNA	1.42214	2.16684	1.79288	1.44216	1.29709	1.38066	1.81126	0.808817	1.8317	1.68667	3.78463	1.04913	2.1246	0.619876	2.98382	3.86154	1.03793	2.68851	1.88758
ENSG00000232300	FAM215B	family with sequence similarity 215 member B (non-protein coding) [Source:HGNC Symbol;Acc:HGNC:43639]	lincRNA	1.15934	2.3218	2.38057	1.28577	0.82916	1.20701	1.18993	0.0636048	0	3.17704	3.90736	2.04524	3.34421	0	3.55496	5.29807	4.13e-08	1.89109	1.88588
ENSG00000272328	RP4-594A5.1		lincRNA	1.24251	2.27184	1.30445	1.99571	1.02705	1.75329	0.988419	0.386113	2.17913	3.89626	3.24645	0.714559	1.1791	1.65788	3.83136	4.26423	0.834332	0.915114	1.88584
ENSG00000254804	RP11-674C21.9		lincRNA	1.40372	2.16744	0.707237	2.09733	1.4931	0.900328	2.463	0.761346	1.53654	3.82357	2.28166	0	1.54521	0.832901	3.21552	2.25896	1.60031	4.5797	1.88104
ENSG00000282112	RP11-638L3.1		lincRNA	1.33223	2.21027	0.168856	1.2369	3.07621	0	0	3.51142	0.345045	2.66732	2.61884	5.69349	2.1072	0	2.97677	2.80752	2.34339	0.543116	1.881
ENSG00000261069	RP11-701H24.4		lincRNA	1.77305	1.93193	0.916655	1.92469	1.28322	0.852301	1.9564	3.70504	3.84117	2.22789	0.731742	3.58312	0.354097	3.95084	2.24502	0.692175	1.32922	0.364047	1.87235
ENSG00000233502	AC104794.4		lincRNA	1.67702	1.98901	1.0898	1.88442	3.41734	1.86658	0.98676	0.817199	1.75161	1.85409	5.36853	1.98796	1.68392	0.900812	1.96668	0	2.21241	2.16405	1.87201
ENSG00000237851	RP1-67K17.4		lincRNA	1.862	1.87684	0.868453	2.26241	2.50181	1.06585	3.42731	1.04617	0.544378	0.336963	1.64863	1.58693	3.43287	0.495199	2.54567	3.39475	2.66625	2.11678	1.87128
ENSG00000238358	RP5-1121E10.2		lincRNA	2.02227	1.77603	1.96956	1.43453	3.54536	2.00653	1.23221	1.94541	1.1594	1.87144	1.12826	1.28909	2.15492	0.969643	1.67534	1.16706	4.18982	2.15529	1.86837
ENSG00000249125	RP11-381N20.2		lincRNA	1.79465	1.91181	2.27345	2.43231	1.04604	1.72041	2.59298	0.702733	0.337843	2.95403	4.30718	0.471479	0.81267	0.898976	2.42813	3.8322	2.03957	1.03603	1.86788
ENSG00000253508	RP1-170O19.14		lincRNA	1.22774	2.248	0.635641	1.09586	0.958542	0.783874	0.986476	2.90602	2.23799	2.53454	1.9691	3.24318	2.27757	2.20034	2.41416	1.97557	1.25734	2.37019	1.8654
ENSG00000248550	OTX2-AS1	OTX2 antisense RNA 1 (head to head) [Source:HGNC Symbol;Acc:HGNC:43906]	lincRNA	1.68686	1.97207	1.37651	2.15988	1.76619	1.28176	2.35671	1.18014	1.34702	2.12728	2.10134	1.01411	2.19444	1.42821	2.17222	2.58563	2.34589	2.40458	1.86512
ENSG00000236173	RP1-182D15.2		lincRNA	1.02508	2.35675	0.503711	0.712631	1.45388	0.800002	0.310969	2.3693	3.42243	2.86307	2.48137	2.20524	1.48588	3.34982	2.66507	2.50351	1.22711	1.36396	1.85737
ENSG00000281249	RP1-182D15.2		lincRNA	1.02508	2.35675	0.503711	0.712631	1.45388	0.800002	0.310969	2.3693	3.42243	2.86307	2.48137	2.20524	1.48588	3.34982	2.66507	2.50351	1.22711	1.36396	1.85737
ENSG00000267053	CTD-3162L10.1		lincRNA	1.818	1.87919	2.50814	0.989341	1.54737	1.9308	2.95447	0.97787	1.03781	2.89438	0.86237	1.66162	2.02622	1.78625	2.83248	1.19703	2.85863	1.63509	1.85624
ENSG00000272382	CTD-2035E11.4		lincRNA	1.44489	2.09061	0.879471	1.87377	1.69901	1.09748	1.7064	1.41318	1.66598	2.9658	2.26937	1.2376	2.3296	1.71355	2.97586	1.82454	1.45385	2.46991	1.84846
ENSG00000203684	IBA57-AS1	IBA57 antisense RNA 1 (head to head) [Source:HGNC Symbol;Acc:HGNC:32062]	lincRNA	2.10643	1.69219	1.83867	1.0568	2.70209	2.95636	1.18926	2.89538	1.93833	0.234613	1.43782	3.01789	1.53831	1.99367	0.49772	1.22349	2.8144	2.22565	1.84753
ENSG00000215244	RP11-563J2.2		lincRNA	2.2936	1.57922	2.94559	1.83025	2.25436	2.82529	1.57498	2.33116	2.0377	1.13068	1.02434	2.24824	1.31148	2.05179	0.943078	1.22383	2.40479	1.41626	1.84711
ENSG00000261390	MAFTRR	MAF transcriptional regulator RNA [Source:HGNC Symbol;Acc:HGNC:51525]	lincRNA	1.34104	2.14979	0.961828	1.65224	1.36278	1.24918	1.45484	1.36539	2.14651	2.56011	1.98383	1.53801	1.57906	1.97467	2.8128	2.68745	1.99791	2.21758	1.84651
ENSG00000281357	ARRDC3-AS1	ARRDC3 antisense RNA 1 [Source:HGNC Symbol;Acc:HGNC:44145]	lincRNA	1.65784	1.95688	1.05949	2.08107	1.80561	1.51891	1.99188	1.49011	1.52244	2.91716	1.79835	1.22214	1.94055	1.35197	2.14436	2.88676	2.23482	1.55028	1.84474
ENSG00000258791	LINC00520	long intergenic non-protein coding RNA 520 [Source:HGNC Symbol;Acc:HGNC:19843]	lincRNA	1.86756	1.82351	1.45074	0.954206	2.4842	1.97867	2.15489	2.18266	1.08997	1.31627	2.69799	0.190227	2.08516	1.04638	1.18646	1.76207	3.79555	3.065	1.84003
ENSG00000277232	GTSE1-AS1	GTSE1 antisense RNA 1 (head to head) [Source:HGNC Symbol;Acc:HGNC:27163]	lincRNA	1.94929	1.77147	1.88335	1.46548	1.77172	2.32255	2.55793	1.69471	1.81625	0.393987	2.47406	2.06132	2.61908	0.978363	0.464347	1.93061	1.83524	3.14147	1.83815
ENSG00000254427	RP11-430H10.1		lincRNA	2.37661	1.51484	2.88055	1.82754	3.21336	2.72531	1.87626	1.73666	1.48919	1.0628	1.55285	1.81217	1.8599	2.1176	0.604902	1.04125	1.82875	1.77904	1.83801
ENSG00000266950	CTD-2623N2.5		lincRNA	1.67878	1.93297	2.16653	1.12388	2.03812	2.00383	1.76553	0.974763	1.56701	2.21158	2.4903	0.948503	1.75752	1.61175	2.34588	2.22089	2.11119	2.06504	1.83764
ENSG00000267337	LINC01478	long intergenic non-protein coding RNA 1478 [Source:HGNC Symbol;Acc:HGNC:51121]	lincRNA	1.89522	1.80195	2.17769	0.659177	4.01272	2.03965	0.821375	1.6607	1.50012	1.66687	0.635912	1.81898	2.2371	1.61414	1.47418	0.620283	4.24503	2.20688	1.83692
ENSG00000272432	RP3-465N24.6		lincRNA	1.86361	1.81805	1.9058	3.08946	1.86755	1.30569	1.94132	1.07182	2.10593	1.01324	1.56472	0.869121	2.94479	1.57531	1.50468	1.62802	2.51485	2.45988	1.83514
ENSG00000243179	AC110769.3		lincRNA	1.31468	2.14411	1.20797	1.37184	2.28253	1.22036	1.17772	0.627632	1.27138	2.20008	2.55487	0.804659	2.66314	1.45098	2.46168	2.52957	2.66762	2.83715	1.83307
ENSG00000270087	RP11-399K21.11		lincRNA	1.05565	2.29695	0.658867	0.731477	1.81163	0.966475	0.681406	1.48405	2.3779	0.837939	3.01803	2.19139	2.62303	3.0862	0.745045	4.56178	1.04389	2.48427	1.83146
ENSG00000270154	RP11-419I17.2		lincRNA	1.99674	1.73013	1.96292	2.16379	2.53904	1.81551	1.7329	1.76631	1.65636	1.00187	1.45045	2.04098	1.95811	2.06872	0.464933	2.17985	2.84298	1.63709	1.83011
ENSG00000278107	RP11-162A12.4		lincRNA	1.7768	1.86085	1.75856	1.97653	2.34363	1.32529	2.06998	1.18681	2.96783	1.04715	2.11761	0.898207	1.4945	2.76184	1.74545	1.60238	2.85605	1.11745	1.82933
ENSG00000273030	RP11-285F16.1		lincRNA	1.05468	2.29225	1.10015	1.22292	0.554434	0.969077	1.06729	1.41422	2.84184	3.20864	1.54844	1.54814	3.46055	3.11784	2.55262	1.07405	0.57431	2.99604	1.82816
ENSG00000231412	CTC-490G23.2		lincRNA	1.3553	2.11027	2.3195	1.08866	1.01299	1.38109	1.13327	1.19628	3.11454	1.10169	4.78312	1.55169	0.980137	1.54472	0	3.74376	1.54925	2.73375	1.82715
ENSG00000279714	CTA-212A2.2		lincRNA	1.7609	1.8642	1.33217	2.35128	2.03952	1.58771	2.11338	1.14136	1.55781	1.97172	2.5115	0.622613	1.93673	1.72536	2.20087	2.62795	1.75222	1.73525	1.82547
ENSG00000272121	RP4-555D20.4		lincRNA	1.54414	1.99349	1.8215	1.41734	2.14192	1.60449	1.34299	0.936602	1.38019	2.39062	2.90556	0.91137	1.80934	1.48412	2.39492	2.57852	2.2821	1.79818	1.82499
ENSG00000260418	RP3-406A7.7		lincRNA	2.00843	1.71136	2.04809	2.32408	2.10733	2.10476	1.73855	1.72776	0.925837	2.61334	1.26116	1.96142	2.37348	0.317423	1.73253	1.31217	1.87103	2.74521	1.82276
ENSG00000280191	CH507-42P11.5		lincRNA	1.79595	1.83804	0.93772	3.40115	1.92198	1.07312	3.25661	0.185113	1.4806	1.95125	1.65326	0.902301	3.00825	1.21697	1.05638	3.88939	2.11606	1.10591	1.82225
ENSG00000268362	CTD-2017D11.1		lincRNA	1.75668	1.8614	1.56785	2.28742	2.0821	1.17786	1.80647	1.61837	2.2306	1.50947	1.77031	1.64129	1.44653	2.33588	1.80879	1.94189	2.20623	1.72304	1.82213
ENSG00000234255	AC012370.3		lincRNA	1.90219	1.77317	1.36731	2.76375	2.35005	1.39608	2.47503	1.06094	1.73955	2.21547	1.7373	0.872572	2.13734	1.32107	1.47681	2.19609	2.26283	1.77264	1.82155
ENSG00000228526	MIR34A	microRNA 34a [Source:HGNC Symbol;Acc:HGNC:31635]	lincRNA	1.38356	2.08403	1.24738	1.15056	2.23004	1.24767	1.28592	1.13978	1.77785	1.99734	2.09757	1.54661	2.42549	1.95956	1.76542	2.05956	2.36214	2.84876	1.82135
ENSG00000258354	MIR3180-1	microRNA 3180-1 [Source:HGNC Symbol;Acc:HGNC:38382]	lincRNA	1.98385	1.72284	1.25866	2.22e-09	5.98378	4.10804	6.8e-09	0.552632	2.32731	5.88e-05	1.69981	0.453821	1.5465	0.827779	1.29064	1.45099	6.18809	1.44337	1.82072
ENSG00000179136	LINC00670	long intergenic non-protein coding RNA 670 [Source:HGNC Symbol;Acc:HGNC:44338]	lincRNA	1.75031	1.86126	1.45389	2.01394	1.98502	1.76859	1.74355	1.53688	1.39711	1.7336	1.83874	1.48125	2.00684	1.75448	1.70939	2.3742	2.07396	2.24303	1.81965
ENSG00000251409	AC008592.4		lincRNA	3.62067	0.739035	4.66884	5.2793	3.18005	4.28019	4.31566	0	0.497331	0.358216	0.760735	0.208061	0.249301	0.236515	0.300656	0.704372	4.07516	0	1.81965
ENSG00000259071	RP11-247L20.4		lincRNA	1.76423	1.85136	3.27624	0	1.93753	3.19206	0.0545412	2.12502	2.29324	0.559229	1.36516	1.63401	3.72225	1.41353	0	1.67016	3.66234	2.19373	1.81869
ENSG00000229246	LINC00377	long intergenic non-protein coding RNA 377 [Source:HGNC Symbol;Acc:HGNC:42703]	lincRNA	1.76601	1.83618	1.7821	1.32399	3.13254	1.75584	1.23159	1.37003	2.38696	0.797539	1.95088	1.2332	1.90768	2.19305	1.28002	1.69149	2.68066	2.2403	1.80987
ENSG00000244952	RP11-1000B6.5		lincRNA	1.92201	1.73761	2.08155	2.55168	1.95447	1.54773	1.57721	1.81943	1.78663	1.35325	1.65966	1.38242	2.18764	1.81335	1.32919	1.79074	2.21873	1.8545	1.80676
ENSG00000260808	CTD-2007L18.5		lincRNA	2.22488	1.5554	1.74152	2.12207	3.79724	1.01123	2.41902	2.25822	1.94312	0.369249	2.12741	0.964606	0.937715	2.01915	0	2.63942	3.31237	1.24094	1.80645
ENSG00000261248	AC009120.10		lincRNA	1.78346	1.81677	0.509146	3.64552	2.07327	1.57892	2.01133	0.882569	1.87361	2.21341	2.24222	0.914393	1.87796	0.811514	1.97209	2.43998	2.22311	1.59943	1.80428
ENSG00000266961	RP11-973H7.5		lincRNA	1.76777	1.82333	0.399707	1.64749	2.78903	2.57488	2.3173	0.878226	1.60595	1.48519	2.44002	2.57568	2.21956	0	1.01228	2.39269	0.977726	3.52416	1.80249
ENSG00000280707	RP11-568A7.4		lincRNA	1.63437	1.89092	1.88096	0.259838	2.96101	1.37692	1.71257	1.61493	1.30306	1.75295	1.02369	0.822917	1.12343	1.41374	3.53269	3.093	2.47192	2.37175	1.79471
ENSG00000254164	CTB-33O18.2		lincRNA	1.81125	1.77687	0.528179	2.51158	2.6914	0.723724	2.63033	1.78228	1.9101	0.673951	0.578201	2.11966	2.85644	1.96464	0.714878	0.60159	2.57343	3.77577	1.78976
ENSG00000253505	CTA-398F10.1		lincRNA	2.30807	1.47803	1.75476	1.84335	3.25658	2.21594	2.3508	2.42699	0.898752	2.61172	1.71627	0.809526	0.805194	1.40932	0.935587	2.34152	2.06366	1.1888	1.7893
ENSG00000268401	CTC-344H19.4		lincRNA	1.74641	1.8142	0.891193	2.36965	2.81032	0.515933	3.01871	0.872647	1.66091	1.95019	0.504091	1.20867	2.60598	1.17637	1.46795	1.00224	3.26021	3.30537	1.78878
ENSG00000269246	CTC-246B18.10		lincRNA	2.78677	1.18823	4.25582	1.10384	2.00179	4.37357	1.15604	3.82954	1.02605	0	0	3.72638	1.97279	1.05534	0	0	2.07355	2.02823	1.78768
ENSG00000258402	RP11-516J2.1		lincRNA	1.68116	1.85044	1.43853	2.36908	2.49419	0.916511	2.29766	0.570994	0.641803	1.33633	3.60769	0.65577	0.774853	1.91544	0.731665	2.72911	2.34065	3.77113	1.78696
ENSG00000229983	RP11-15I11.2		lincRNA	1.50803	1.95139	1.55128	2.69762	1.96898	0.560376	1.46862	0.801294	1.48854	2.48114	2.12083	1.81039	1.32531	1.22084	1.93632	3.73346	1.61434	1.78273	1.78513
ENSG00000273507	RP11-50D16.4		lincRNA	1.3725	2.03107	0.849822	1.42755	1.62762	1.28277	1.68494	1.36232	1.77115	2.89105	1.70567	1.44888	1.90162	1.10512	2.85775	2.7978	2.14076	1.6909	1.78411
ENSG00000223720	RP5-1024N4.2		lincRNA	1.29873	2.07084	1.2026	0.792751	1.79954	1.41521	1.35737	1.22488	2.38632	1.68792	2.98412	1.51909	2.10854	0.981329	2.95353	2.96934	1.81106	1.30719	1.7813
ENSG00000273424	CTA-223H9.9		lincRNA	1.98629	1.65583	1.49498	2.42349	2.41721	1.87004	2.03046	1.68155	2.44242	0.840141	2.70295	2.04531	2.07717	2.02326	0.252928	1.61496	1.55105	1.00808	1.77975
ENSG00000269729	AC006262.4		lincRNA	1.21479	2.11753	0.549154	2.12535	1.93727	0.677218	1.62915	0.370612	1.44597	2.80286	3.06593	1.20209	2.28105	1.48726	2.67576	4.11343	0.802689	1.29829	1.77901
ENSG00000240875	LINC00886	long intergenic non-protein coding RNA 886 [Source:HGNC Symbol;Acc:HGNC:48572]	lincRNA	1.55976	1.9079	1.06879	1.30324	2.53948	1.43312	1.63538	1.37854	1.70015	1.99596	1.80964	1.30819	2.1655	1.80913	1.94981	2.68968	2.29079	1.36016	1.77735
ENSG00000223685	LINC00571	long intergenic non-protein coding RNA 571 [Source:HGNC Symbol;Acc:HGNC:43721]	lincRNA	1.97667	1.64111	1.46365	3.20685	1.84941	1.50628	3.31932	0.514495	0.716537	1.84012	0.529213	0.514083	3.01697	0.940734	2.28075	2.3572	2.28031	1.93516	1.76694
ENSG00000255094	RP11-406D1.2		lincRNA	1.42297	1.96827	1.56755	1.06485	1.66775	1.4575	1.52073	1.25941	2.24956	2.19067	2.2063	2.20587	1.55709	2.03613	1.61649	1.40283	1.72754	2.4902	1.76378
ENSG00000258952	SALRNA1	senescence associated long non-coding RNA 1 [Source:HGNC Symbol;Acc:HGNC:49001]	lincRNA	1.86397	1.6991	1.32802	2.63544	2.68457	1.54111	2.20752	0.787135	1.48162	1.32994	1.27614	0.579367	2.29824	1.30994	2.15453	1.43894	2.64528	2.47704	1.76093
ENSG00000269814	CTC-273B12.10		lincRNA	2.27889	1.44897	2.31563	2.31004	2.30405	2.56275	2.17734	2.00354	1.93251	1.591	0.584984	1.75461	1.44498	1.98769	1.44653	0.304323	2.16969	1.27336	1.76019
ENSG00000255384	RP11-770J1.4		lincRNA	1.6587	1.81856	1.59281	1.87044	1.96894	1.06182	2.45203	1.00613	1.48882	1.82277	1.94302	0.671911	1.86468	1.39209	2.4025	2.70592	1.86125	2.03259	1.75861
ENSG00000235151	AC114730.2		lincRNA	1.90687	1.66404	1.68971	1.96776	2.80066	1.9084	1.5019	1.57278	1.03164	1.85782	1.80645	1.40873	1.11412	1.44827	1.89865	1.71673	3.33822	1.01982	1.7551
ENSG00000281648	AC114730.2		lincRNA	1.90687	1.66404	1.68971	1.96776	2.80066	1.9084	1.5019	1.57278	1.03164	1.85782	1.80645	1.40873	1.11412	1.44827	1.89865	1.71673	3.33822	1.01982	1.7551
ENSG00000280224	CTA-722E9.1		lincRNA	1.644	1.82175	1.49281	2.22279	2.01548	1.25002	1.57695	1.30597	2.06613	1.19933	2.54207	1.27079	1.60184	1.91946	1.34699	2.07814	1.95304	2.23972	1.7551
ENSG00000257748	RP11-966I7.3		lincRNA	1.41971	1.95518	2.29496	1.42968	0.448537	1.17613	2.21263	0.956319	1.58868	1.16647	2.03207	2.05406	4.02953	0.708254	2.78445	2.21729	0.929834	2.04117	1.75438
ENSG00000261455	LINC01003	long intergenic non-protein coding RNA 1003 [Source:HGNC Symbol;Acc:HGNC:48957]	lincRNA	1.74677	1.7525	1.70569	1.4622	2.58367	1.60433	1.53134	1.59337	1.6728	1.77067	1.80393	1.64538	1.50764	1.68471	1.72168	1.8769	2.39458	1.44667	1.75035
ENSG00000272335	RP11-53O19.3		lincRNA	1.77628	1.72758	1.55893	1.53608	2.35101	1.66024	1.72368	1.82771	1.73618	1.53757	0.927661	1.76538	2.16336	1.68847	1.61271	1	2.48011	2.36439	1.74584
ENSG00000260088	RP11-92G12.3		lincRNA	1.87053	1.66958	1.7476	2.00896	1.91656	1.16669	2.74634	1.63703	1.62522	1.14916	2.34057	1.51404	1.356	2.12251	1.71216	2.48239	1.22442	1.16931	1.74493
ENSG00000280721	AC133644.2		lincRNA	1.42283	1.93772	1.67659	1.60194	0.889445	1.38715	2.84171	0.140149	0.455899	3.15231	2.38535	1.35631	1.72368	0.468915	2.83187	3.18728	2.19364	1.62192	1.74463
ENSG00000267547	RP11-686D22.4		lincRNA	1.50564	1.88113	1.99105	1.78342	1.97142	1.04213	1.42315	0.822655	1.2669	1.81833	2.51112	1.09025	2.23155	1.19686	2.41721	2.69067	2.20221	1.38619	1.74032
ENSG00000272541	XXbac-BPGBPG55C20.1		lincRNA	1.48573	1.88745	0	1.85079	1.87181	0.780714	1.28258	3.12846	1.13509	1.70432	0.904986	3.21621	4.17174	0.242183	1.0219	1.22835	1.54005	3.7097	1.73681
ENSG00000267058	RP11-15A1.3		lincRNA	1.91749	1.62507	2.1836	0.389633	2.18969	1.98118	1.47982	3.28104	0.6393	1.62594	1.27842	2.40538	2.46399	1.06537	1.11645	1.40383	1.73596	2.51607	1.73473
ENSG00000255366	RP11-1134I14.8		lincRNA	1.44571	1.90515	0.907778	1.0493	1.9957	0.892334	1.09891	2.73024	1.80796	1.73747	1.65265	2.67828	1.89818	1.81065	1.76285	1.68578	2.01917	1.99854	1.73286
ENSG00000228634	RP4-534N18.2		lincRNA	1.97587	1.58475	1.72674	1.71813	2.57583	1.88081	2.24347	1.71023	1.69054	1.50417	1.64123	1.12898	1.45923	1.49449	2.18779	1.23741	1.94936	1.55435	1.73142
ENSG00000236385	RP11-114M1.2		lincRNA	1.62781	1.78791	0.667056	1.37429	2.91765	0.656831	2.40786	1.74318	1.77947	2.63257	1.86397	1.14905	1.12372	1.5295	2.44601	1.71872	1.41823	2.21782	1.72787
ENSG00000231873	RP11-761N21.1		lincRNA	1.76602	1.70474	1.46842	2.23597	1.39974	0.949058	3.67147	0.871455	1.1567	1.2019	1.85039	0.823022	0.778463	0.997165	2.63685	3.44906	1.59674	2.55709	1.72772
ENSG00000249994	CTD-2383I20.1		lincRNA	1.71615	1.7329	1.20595	2.64227	1.03843	1.99415	2.63241	0.783706	1.07259	1.48765	1.50227	0.349976	2.15595	1.25726	1.81869	3.28239	3.12436	1.27786	1.72662
ENSG00000225793	RP1-234P15.4		lincRNA	1.79304	1.68596	1.12865	3.00184	1.9636	1.31479	1.66578	1.68356	2.48362	1.33241	1.2288	1.26088	1.39333	2.53034	1.69958	2.11058	1.85512	0.964979	1.72612
ENSG00000235840	AC012363.13		lincRNA	1.74952	1.70829	2.09781	2.3861	2.35743	1.7916	1.52698	0.337185	1.17283	2.12317	2.51173	0.424462	1.21969	1.10919	2.169	2.21125	2.47545	1.6661	1.72375
ENSG00000226053	RP5-1070A16.1		lincRNA	1.62914	1.7725	1.21776	1.9582	1.62952	1.22	2.29529	1.45408	1.19894	1.66823	2.52309	1.0604	2.0273	1.45116	2.00766	2.41179	1.74663	1.62985	1.71874
ENSG00000278743	RP11-707G18.1		lincRNA	1.54976	1.81912	1.5815	0.946614	0.858328	1.75028	0.330457	3.83141	1.61315	0.310459	3.19621	3.4619	2.11473	1.96088	0.329312	2.28628	0.889099	2.02922	1.71811
ENSG00000261848	CTD-2309O5.3		lincRNA	1.58636	1.79541	1.54956	1.69028	2.37779	0.907927	1.91708	1.07551	1.5592	2.43756	2.04173	0.691033	1.98771	0.38981	2.87301	2.20421	2.67469	1.09514	1.71702
ENSG00000234147	RP3-460G2.2		lincRNA	1.17274	2.0415	0.475648	1.91515	0.446378	1.00442	2.37573	0.819117	2.13272	2.81687	1.39743	0.391444	1.66386	2.91637	3.15555	2.08545	1.53349	2.3218	1.71571
ENSG00000268480	CTD-2586B10.1		lincRNA	1.95023	1.57403	1.30248	1.68914	3.0632	1.67315	2.87463	1.09877	1.17757	1.24646	1.8714	1.06917	3.01883	1.21119	1.98323	0.834473	1.38819	1.93979	1.7151
ENSG00000205786	LINC01531	long intergenic non-protein coding RNA 1531 [Source:HGNC Symbol;Acc:HGNC:51270]	lincRNA	1.35814	1.92301	1.10017	0.946951	2.42084	1.18063	2.04744	0.452811	1.0316	2.74492	1.99586	0.792377	1.39918	1.75236	3.06068	2.86669	1.91427	1.67212	1.71118
ENSG00000258520	RP11-363J20.2		lincRNA	0.354062	2.52179	0	0.223819	0.763694	0	0.710268	0.42659	2.95239	4.56653	3.42568	0.388969	0.948345	2.51497	4.324	2.98614	1.14045	1.97045	1.70889
ENSG00000256218	RP11-1038A11.2		lincRNA	1.32382	1.92991	0.835292	1.58677	1.15211	1.31895	1.98383	1.06596	1.97217	2.06659	2.26351	1.04731	1.35053	1.70995	2.34307	3.46933	1.26231	1.8143	1.70262
ENSG00000270419	CAHM	colon adenocarcinoma hypermethylated (non-protein coding) [Source:HGNC Symbol;Acc:HGNC:42860]	lincRNA	1.99203	1.52607	2.66446	1.51703	1.98689	2.47105	1.41222	1.90052	2.03682	1.07799	1.28055	1.92045	1.50624	1.93382	1.0555	0.99926	1.97896	1.47114	1.70081
ENSG00000257239	RP11-630C16.2		lincRNA	1.54806	1.78858	0.606903	1.30759	2.28554	1.29084	2.68353	1.11396	0.487363	0.887637	2.44422	2.01106	0.724608	1.53842	2.33627	2.78334	2.41638	2.25653	1.69839
ENSG00000273313	RBAKDN	RBAK downstream neighbor (non-protein coding) [Source:HGNC Symbol;Acc:HGNC:33770]	lincRNA	1.46696	1.83658	0.471246	2.62574	1.78445	0.36438	3.55592	0	0	1.98151	2.04091	1.23141	3.00694	1.2647	2.61574	2.77805	2.2826	1.16395	1.69797
ENSG00000271771	RP11-1250I15.3		lincRNA	1.55159	1.78563	1.13114	1.40853	1.58198	1.94681	2.24435	0.996706	1.00051	1.80377	2.6054	0.852551	0.208713	1.00827	1.70875	2.59872	3.63654	2.4331	1.69786
ENSG00000265478	CTD-2145A24.5		lincRNA	1.81813	1.62561	1.38276	1.86797	1.626	1.3026	1.87804	2.85142	1.38905	1.47032	0.378428	3.02684	2.67074	1.42871	1.48163	0.393736	1.61411	2.40257	1.69781
ENSG00000214145	LINC00887	long intergenic non-protein coding RNA 887 [Source:HGNC Symbol;Acc:HGNC:48574]	lincRNA	1.69472	1.69939	1.57749	1.89636	2.04347	1.13567	2.34054	1.17482	1.50887	2.13239	1.31845	1.43436	1.69459	1.3697	1.41367	1.70612	2.5727	1.84303	1.69764
ENSG00000247363	RP11-637A17.2		lincRNA	1.72406	1.68129	1.14246	2.0284	1.6604	2.18163	1.80912	1.52234	1.44404	1.00252	1.12516	1.37119	2.45372	2.36147	1.8546	2.07238	1.21085	1.91695	1.69733
ENSG00000234622	RP13-297E16.5		lincRNA	1.6592	1.71872	1.6907	0.843311	3.21157	2.27209	1.05982	0.877705	1.56775	1.65947	1.81734	1.13875	1.65788	1.12876	2.28832	1.99975	2.53463	1.39457	1.6964
ENSG00000275542	RP11-455O6.9		lincRNA	1.49667	1.81565	1.31836	1.49284	2.21907	1.2043	1.15577	1.5897	3.17846	0.690665	2.64589	2.08424	0.679028	2.54272	0.793051	2.75292	1.7424	1.04716	1.69604
ENSG00000227888	FAM66A	family with sequence similarity 66 member A [Source:HGNC Symbol;Acc:HGNC:30444]	lincRNA	1.75737	1.65359	1.81324	2.0701	1.40054	1.81473	1.8449	1.60072	2.08657	1.36624	1.60472	1.38689	1.67983	2.62905	2.86761	0.471285	1.44341	1.00035	1.69251
ENSG00000281706	LINC01012	long intergenic non-protein coding RNA 1012 [Source:HGNC Symbol;Acc:HGNC:48986]	lincRNA	1.7092	1.67288	2.10148	1.83289	2.41431	1.46669	1.50694	0.932925	1.3021	1.4734	1.295	1.18925	1.77381	1.00646	1.46736	2.12152	2.62758	2.47235	1.6865
ENSG00000234390	USP27X-AS1	USP27X antisense RNA 1 (head to head) [Source:HGNC Symbol;Acc:HGNC:27249]	lincRNA	1.44731	1.82773	1.12173	1.12816	1.74977	1.03514	1.30587	2.34319	1.93172	1.84027	1.46604	2.35523	1.85707	1.98688	1.73513	1.40801	1.92404	1.77288	1.68507
ENSG00000260792	RP11-982M15.8		lincRNA	1.42245	1.8416	0.910477	1.44247	1.93715	0.933927	1.90669	1.40398	1.65878	1.80509	1.56458	1.39562	2.41023	1.53739	1.71811	1.9191	1.91931	2.48783	1.68442
ENSG00000273674	CTD-2378E12.1		lincRNA	1.54365	1.76347	1.23793	1.48076	1.86002	1.47221	1.76837	1.44264	1.13972	2.67872	1.92818	1.1147	1.63964	1.00933	2.29609	2.72373	1.17856	1.92602	1.68104
ENSG00000224023	FLJ37035	uncharacterized LOC399821 [Source:EntrezGene;Acc:399821]	lincRNA	1.45381	1.81547	1.43529	0.889234	1.27248	1.66532	1.03303	2.4275	2.32512	1.44152	0.647954	2.51879	2.32274	1.57204	1.3653	1.33551	1.9115	2.71423	1.67985
ENSG00000272050	RP13-379O24.3		lincRNA	1.61243	1.71874	1.98195	1.67629	2.53325	1.594	1.40444	0.484627	1.66203	3.40857	1.41499	0.377257	1.29821	1.38895	2.56588	1.325	2.30918	1.43736	1.67887
ENSG00000274220	RP11-77K12.9		lincRNA	1.48486	1.79025	0.875264	1.65122	1.63218	0.932514	1.65239	2.1656	2.21108	1.36124	1.13313	2.03493	2.18376	2.06721	1.45231	1.35182	1.86968	2.2373	1.67573
ENSG00000261584	RP11-457M11.5		lincRNA	1.73676	1.63794	1.38931	1.32078	2.23312	1.37519	1.60386	2.49828	0.800233	1.64601	1.10417	2.03241	2.44458	0.945336	1.48158	0.918363	2.33008	2.67664	1.675
ENSG00000245526	LINC00461	long intergenic non-protein coding RNA 461 [Source:HGNC Symbol;Acc:HGNC:42810]	lincRNA	2.58519	1.12734	3.7976	2.33364	2.51149	3.96824	2.57354	0.326649	2.24945	1.08567	0.678054	0.615923	0.449394	1.14126	1.55751	1.17527	2.05474	0.266116	1.67403
ENSG00000256193	LINC00507	long intergenic non-protein coding RNA 507 [Source:HGNC Symbol;Acc:HGNC:43558]	lincRNA	1.67431	1.67234	1.39153	1.77685	2.23328	1.23631	2.14422	1.26364	1.67537	1.57552	1.91384	1.47127	1.64059	1.71665	1.12227	2.07665	1.3711	2.16018	1.67308
ENSG00000248874	C5orf17	chromosome 5 open reading frame 17 [Source:HGNC Symbol;Acc:HGNC:26630]	lincRNA	1.73333	1.63657	1.20233	1.44714	2.25701	1.73692	1.82267	1.93391	1.68594	1.95637	1.7805	1.27904	1.67063	0.916136	2.14136	1.37004	1.78226	1.78345	1.67286
ENSG00000262663	RP11-497H17.1		lincRNA	0.852034	2.16421	0.744471	0.772382	1.40069	0.918084	0.606676	0.669902	2.15384	2.65983	3.91189	0.651855	1.55295	1.84611	2.4183	3.56136	2.17636	0.709596	1.67214
ENSG00000231485	RP4-535B20.1		lincRNA	2.17631	1.35423	1.47067	2.86089	0.432345	2.64488	3.99487	1.6542	1.32963	0.93828	2.41493	1.20723	0.852163	0.455864	0.497629	1.88446	0.895688	3.06639	1.66251
ENSG00000273192	CITF22-1A6.3		lincRNA	1.70393	1.63541	2.0491	1.95093	0.896388	1.66089	2.2285	1.43779	1.91527	2.0203	1.51522	1.44044	1.40215	2.07209	2.32288	1.45327	1.16522	1.04724	1.6611
ENSG00000238005	RP11-443B7.1		lincRNA	1.79437	1.58067	3.76001	0.707537	1.42462	2.54487	1.63928	0.689877	1.37616	1.57753	1.97242	0.607418	1.04865	1.15136	0.83833	2.44749	2.31774	2.46963	1.66081
ENSG00000270641	TSIX	TSIX transcript, XIST antisense RNA [Source:HGNC Symbol;Acc:HGNC:12377]	lincRNA	1.55957	1.71678	1.47643	1.58479	1.91083	1.59647	1.68255	1.10633	1.20441	1.74363	2.0493	1.02993	1.98795	1.32169	1.72062	2.01825	1.97487	2.11718	1.65783
ENSG00000263567	RP11-805L22.3		lincRNA	1.21667	1.92242	1.07656	1.61468	1.66031	1.08095	0.830994	1.03655	1.63921	2.3738	1.14656	0.410186	2.30998	1.74174	2.44613	2.08002	2.42279	2.65378	1.65777
ENSG00000227088	AC084149.2		lincRNA	0.939808	2.08684	0.868007	0	1.50861	0	2.0751	1.18713	1.23195	0	3.79995	0.490529	3.45048	2.52026	3.93307	1.7016	1.05017	2.69036	1.6567
ENSG00000250259	RP11-460I19.2		lincRNA	0.526312	2.33121	0	0	0.546094	0	0	2.61178	2.79909	2.96285	3.05029	2.54142	2.15273	1.7274	1.88567	3.9671	0.565672	1.65992	1.65438
ENSG00000244219	GS1-259H13.2		lincRNA	2.30852	1.25914	2.41994	2.21218	1.89	3.0838	1.60685	2.63837	1.86856	0.987508	0.706433	1.94232	0.792103	1.99806	1.18261	0.744035	1.59713	0.77259	1.65265
ENSG00000272057	CTB-40H15.4		lincRNA	1.82756	1.54696	1.96578	1.59335	2.31159	1.76765	1.66868	1.65833	1.18484	2.50832	0.806983	1.61365	1.70858	0.914001	2.32806	0.839626	2.39446	1.17106	1.65219
ENSG00000259070	LINC00639	long intergenic non-protein coding RNA 639 [Source:HGNC Symbol;Acc:HGNC:27502]	lincRNA	1.3797	1.81535	1.57523	1.22267	2.13324	1.57318	0.978572	0.795332	1.31935	1.80533	2.79683	0.843189	1.49229	2.05614	1.76827	2.38069	1.86611	1.82532	1.65198
ENSG00000275358	RP5-1025A1.3		lincRNA	1.53356	1.72197	1.05229	2.45641	1.60861	0.973262	1.57212	1.53869	1.77589	1.47698	2.59187	1.61241	1.21947	1.82659	1.42424	2.8765	1.53811	0.877618	1.65132
ENSG00000230939	RP11-314C16.1		lincRNA	1.64488	1.65152	0.156621	2.64051	1.47338	0.160954	1.91448	3.52333	1.88801	1.19908	1.2859	3.25699	1.99655	1.74772	1.05991	1.07034	1.14465	1.86605	1.64903
ENSG00000230866	CTA-342B11.2		lincRNA	1.20924	1.91062	0.790966	3.32223	1.40365	0.848942	0	0.889675	0	3.85167	2.50778	0.580666	2.13729	0	2.94315	5.05629	1.6663	0.363072	1.64761
ENSG00000273765	RP11-370I10.11		lincRNA	1.52046	1.72331	0.701526	1.81957	2.19973	0.720936	1.9056	1.77542	1.90274	1.34271	2.01591	0.767816	1.62596	2.02886	1.899	2.69672	1.28176	1.67166	1.64724
ENSG00000230516	RP11-555J4.3		lincRNA	1.39438	1.79831	1.1326	1.24973	1.67161	1.13513	1.71037	1.46685	1.57138	1.58839	2.20852	1.45296	1.84105	1.37008	1.59431	2.38723	1.33628	2.63294	1.64684
ENSG00000249275	RP11-364P22.2		lincRNA	1.45216	1.76289	1.12425	3.34983	1.22178	0.396947	2.47246	0.147665	1.24076	1.12466	3.38254	0.380483	3.02906	1.1059	1.60839	1.64071	1.71379	2.40257	1.64636
ENSG00000236989	AC142119.1		lincRNA	1.62563	1.65687	1.61325	2.41987	2.3474	1.01507	1.59207	0.766095	1.02571	1.89115	2.19749	0.801632	1.35183	1.39593	1.50491	2.81789	1.38559	2.1966	1.64516
ENSG00000281053	RP4-669P10.16		lincRNA	1.52037	1.71648	0	1.12286	1.91823	1.37819	1.17258	3.53038	1.11114	0	2.79012	3.26599	1.53542	1.44757	1.12508	1.4655	3.54247	0.881545	1.64294
ENSG00000273297	RP11-38M8.1		lincRNA	0.983375	2.03854	0.845806	1.46555	0.605586	0.725701	0.862365	1.39525	2.12665	3.22632	1.43406	2.2649	1.4464	1.40276	3.39942	2.83981	0.675661	1.56944	1.64286
ENSG00000268129	RP11-91G21.1		lincRNA	1.48259	1.73158	1.76379	0.912634	1.5503	1.86484	0.852581	1.95138	2.15069	1.76026	1.55688	2.52635	1.39118	2.49297	1.31032	1.82251	1.25698	1.04771	1.63821
ENSG00000270039	RP11-571M6.17		lincRNA	1.17048	1.9134	1.07749	1.08683	0.985469	0.984268	1.13822	1.7506	1.58751	1.98592	1.7693	2.22758	2.21987	1.63284	1.78244	2.04541	1.45828	2.42489	1.63481
ENSG00000275632	RP5-967N21.11		lincRNA	1.53855	1.6889	1.40639	1.29509	1.74324	1.09915	1.9584	1.72903	1.3472	3.07503	1.3373	0.305797	1.21929	1.32678	2.86909	2.69711	1.39235	1.31907	1.63252
ENSG00000251567	RP11-775H9.2		lincRNA	1.61122	1.64003	1.21349	2.23233	2.51603	1.16929	1.13073	1.40547	1.08065	2.28302	2.76497	1.70662	1.10183	0.795179	1.34237	1.83104	2.19686	1.29777	1.62923
ENSG00000235979	AC004448.5		lincRNA	1.55619	1.66988	1.6833	2.00612	2.05347	0.70957	1.9421	0.942581	1.12195	2.26315	1.54077	0.423074	2.09586	1.43937	2.33367	1.55545	2.65533	1.2702	1.62725
ENSG00000230100	RP11-344N17.8		lincRNA	1.1993	1.88009	1.24301	1.76212	1.67654	0.785097	1.72902	0	1.81969	2.20153	2.7327	0	2.00535	0.741822	1.55406	3.69675	1.58047	2.46852	1.62479
ENSG00000231781	AC079896.1		lincRNA	1.39589	1.76045	1.05363	1.69835	2.31765	1.00157	1.39344	0.910704	0.518307	1.94835	1.83411	0.714243	1.81631	0.895485	2.76766	4.2201	1.28003	1.60987	1.62374
ENSG00000260756	RP11-609N14.1		lincRNA	1.30179	1.81209	1.22609	1.75928	0.907157	1.38993	1.82485	0.703425	1.5571	1.62878	1.6882	1.43737	2.20866	1.9677	1.6858	2.03582	1.15513	2.75632	1.62073
ENSG00000278376	RP11-158I9.8		lincRNA	1.53195	1.67301	1.12767	1.28834	1.73649	1.02091	1.23986	2.77841	1.68303	1.16482	1.23447	2.87988	2.11583	1.53134	1.2719	1.10092	1.70063	2.04733	1.62011
ENSG00000273403	RP11-329B9.3		lincRNA	1.55133	1.65885	1.11072	0.54017	0.979581	1.42681	0.565709	4.685	1.5063	0.354317	1.82387	4.10291	2.09168	1.54931	0	1.66044	1.18382	2.31588	1.61853
ENSG00000223727	AC026188.1		lincRNA	1.51123	1.67958	0.824472	2.33741	1.23384	1.515	1.39964	1.75703	1.5245	1.4481	2.92459	1.40238	2.03208	1.57396	1.00113	1.38871	1.84156	1.65878	1.61645
ENSG00000261135	RP4-798A10.7		lincRNA	1.35652	1.76733	1.12476	1.08431	1.46783	1.2377	1.00786	2.21669	2.15893	1.23521	1.5505	2.2551	2.11817	2.21371	1.3467	1.3585	1.30748	2.12898	1.61328
ENSG00000278514	AC068831.16		lincRNA	1.48589	1.68343	1.88568	1.41505	1.35721	2.57294	1.68449	0	1.15943	2.36652	1.57936	0	2.45217	0.253512	2.51704	3.28648	1.68512	1.53462	1.60935
ENSG00000272864	RP11-17E13.2		lincRNA	1.58839	1.61732	0.61995	2.09038	2.04122	0.637103	2.18921	1.95249	2.24198	0.94926	1.62879	1.89989	1.14951	2.30599	1.0069	1.69468	2.11439	1.18182	1.60647
ENSG00000277938	RP5-965G21.3		lincRNA	1.60637	1.60166	1.44041	1.67479	1.80858	1.69426	2.23494	0.785267	1.34934	1.37045	2.4437	0.997813	1.52235	1.38064	1.71688	2.21791	1.49968	1.51779	1.60343
ENSG00000232748	RP11-196G11.6		lincRNA	1.41641	1.71482	1.50232	1.87045	1.6551	1.24488	1.55324	0.672448	1.41404	1.77851	2.37934	0.879633	1.46875	1.45814	1.89585	2.10603	1.85515	1.91278	1.60292
ENSG00000275963	RP11-180M15.6		lincRNA	1.45344	1.69057	1.64445	2.11742	1.74701	0.727645	1.28222	1.20189	1.23288	2.20848	1.67941	1.17247	2.17238	1.06097	1.5831	1.74734	1.51789	2.53082	1.60165
ENSG00000272444	RP11-1017G21.6		lincRNA	1.43549	1.70039	1.23617	0.824787	2.19779	1.26771	1.13932	1.94717	1.97902	0.922965	1.22877	2.02753	1.7377	1.98178	0.746737	2.11829	2.45299	1.80809	1.60105
ENSG00000277036	RP11-846E15.3		lincRNA	1.10652	1.89757	0.446168	1.04151	1.57396	0.458512	1.21195	1.90702	3.22703	2.0495	1.17221	1.56265	1.44775	2.76597	2.05318	0.609815	2.17385	1.9137	1.60092
ENSG00000272654	RP11-422P24.11		lincRNA	1.30865	1.77411	0.779635	1.49255	0.960438	0.801206	1.56312	2.25496	1.79014	1.05171	1.90913	2.39738	2.23724	1.70315	1.30646	2.05088	0.994869	2.30011	1.59956
ENSG00000274029	RP11-340F14.6		lincRNA	1.36385	1.74024	1.15579	2.00023	1.48225	0.946214	2.04678	0.551863	1.11341	1.6996	2.63153	0.827082	1.58565	1.29002	2.01803	3.07103	1.34141	1.82459	1.59909
ENSG00000258203	RP1-228P16.3		lincRNA	1.079	1.91108	0.540776	0.367653	1.56402	0.562437	1.24857	2.19053	1.41237	2.88493	1.72445	2.27305	0.908218	1.29236	2.48922	2.96845	1.74316	1.41463	1.59905
ENSG00000205181	LINC00654	long intergenic non-protein coding RNA 654 [Source:HGNC Symbol;Acc:HGNC:27154]	lincRNA	1.53231	1.63735	0.773333	2.24923	1.02074	1.41681	1.94632	1.78744	1.60374	1.49939	1.96456	1.39765	1.06582	1.45779	2.11969	1.91621	1.25506	2.09362	1.59796
ENSG00000257086	RP11-783K16.13		lincRNA	1.30475	1.77335	0.758773	1.82906	1.82571	0.551031	1.51623	1.34767	1.5898	2.18937	1.56591	1.11556	2.1211	1.88948	2.07285	1.13959	1.89864	2.15122	1.59762
ENSG00000248103	CTC-338M12.9		lincRNA	1.62835	1.57737	1.62476	1.00907	1.44299	1.67738	1.58517	2.43076	2.13599	1.1379	0.851775	3.23028	1.6361	1.70026	1.53598	1.32934	0.898736	1.31735	1.59649
ENSG00000227946	AC007383.3		lincRNA	1.45886	1.6773	1.54026	1.1728	1.2085	1.91731	1.23672	1.67755	2.64464	1.85203	1.59731	1.92911	1.1013	2.71009	1.45061	1.33705	0.82454	1.32636	1.59538
ENSG00000283192	AC007383.3		lincRNA	1.45886	1.6773	1.54026	1.1728	1.2085	1.91731	1.23672	1.67755	2.64464	1.85203	1.59731	1.92911	1.1013	2.71009	1.45061	1.33705	0.82454	1.32636	1.59538
ENSG00000253214	RP11-1149M10.2		lincRNA	1.77803	1.4829	1.12604	1.37786	2.45505	1.93393	2.48498	1.29032	0.816463	1.1478	3.56702	0.896286	0.966337	1.02973	2.48821	1.53	1.16019	1.22699	1.59358
ENSG00000254934	LINC00678	long intergenic non-protein coding RNA 678 [Source:HGNC Symbol;Acc:HGNC:44413]	lincRNA	1.35743	1.73484	1.20886	1.32874	1.68944	1.07082	1.75444	1.09228	0.875333	1.23858	2.53715	0.840023	1.51877	1.37365	3.0612	2.38372	2.25252	1.26744	1.59331
ENSG00000268038	AC011516.2		lincRNA	1.72585	1.51266	1.58681	1.22187	1.92426	1.73264	1.21229	2.67726	1.55419	1.26547	1.2214	3.25642	1.20679	1.35263	0.939625	1.10136	1.75164	1.47703	1.59261
ENSG00000255945	RP11-351O2.1		lincRNA	1.39145	1.69227	1.31085	1.87296	2.02368	1.36539	0.726609	1.04922	1.68206	0.97345	3.33239	1.14128	1.10546	2.21397	3.03161	2.22594	0.188586	1.02798	1.57946
ENSG00000242512	LINC01206	long intergenic non-protein coding RNA 1206 [Source:HGNC Symbol;Acc:HGNC:49637]	lincRNA	1.19782	1.80594	0.970268	1.32019	1.63467	1.75177	1.04983	0.460174	3.13291	1.00869	2.51131	0.806147	1.8385	1.02852	1.31906	3.0736	1.3974	1.94328	1.5779
ENSG00000261480	RP11-578F21.6		lincRNA	1.61729	1.55098	0.64119	1.77284	2.11808	1.14833	1.60059	2.42271	2.53433	1.28789	0.626801	3.01885	1.02248	2.47093	0.79422	0.58563	1.6262	1.54249	1.57585
ENSG00000179066	CTD-2527I21.15		lincRNA	1.45471	1.6474	1.31137	1.53609	1.44257	1.19674	1.55028	1.6912	2.63668	1.29545	1.31979	1.74028	1.66678	2.27322	1.12112	1.59	1.44275	1.38791	1.57514
ENSG00000255503	RP11-113K21.4		lincRNA	1.59557	1.56254	2.80073	1.55693	2.09975	0.809317	0.645912	1.66076	2.03153	0.95608	1.4843	3.42769	2.47675	1.67955	0.360213	0	0.939439	2.26983	1.57492
ENSG00000271109	CTC-523E23.11		lincRNA	1.23983	1.77358	0.719327	1.93786	0.47435	1.49808	1.74354	1.06581	0.968208	4.1709	2.16684	0.945381	2.3904	0.642129	2.95756	0.492548	1.00964	1.99225	1.57343
ENSG00000234640	RP11-264E18.1		lincRNA	1.09044	1.85429	0.276888	0.989308	2.29414	0.7466	1.42545	0.810253	1.2536	0.712209	1.60744	1.66874	1.82069	0.85061	2.92663	1.0649	4.07669	2.5614	1.56785
ENSG00000229611	RP11-390F4.10		lincRNA	1.06042	1.86953	1.017	0.791345	0.95672	1.67222	0.552507	1.3727	1.22595	1.81675	1.33598	1.55834	2.82858	1.76534	1.92708	2.08503	1.48653	2.66573	1.56611
ENSG00000263494	AC004702.2		lincRNA	1.23117	1.76554	0	0	1.7242	1.04683	3.30566	1.31033	2.62099	0	4.73341	1.01989	1.54878	2.85705	0	3.47087	1.40442	0	1.56515
ENSG00000259584	RP11-521C20.2		lincRNA	1.22597	1.76736	1.37674	1.31488	1.86359	1.74497	0.498134	0.557523	1.3397	1.64721	1.96596	0.996402	1.25279	2.44599	1.99662	1.82288	1.71735	2.48873	1.56434
ENSG00000281005	LINC00921	long intergenic non-protein coding RNA 921 [Source:HGNC Symbol;Acc:HGNC:26830]	lincRNA	1.69656	1.48459	1.74287	1.63781	2.39899	1.90915	1.48827	1.0023	1.11573	0.855321	1.28271	1.8262	1.17001	1.37919	0.835823	1.21362	4.06479	1.10246	1.56408
ENSG00000260645	RP11-250B2.5		lincRNA	1.51692	1.58979	1.03451	1.0672	1.90769	1.03897	1.11766	2.93548	1.78557	1.41003	1.0038	2.95934	1.25337	1.83655	1.43201	0.923892	2.00472	1.28859	1.56246
ENSG00000260340	RP11-254F19.3		lincRNA	1.58387	1.53861	1.31319	3.99946	1.18139	0.900138	1.59931	0.509742	1.09024	0.797944	2.28589	0.600525	1.93398	0.566336	1.76127	2.6234	1.52873	2.19781	1.55558
ENSG00000230440	RP13-329D4.3		lincRNA	1.79308	1.4073	2.77201	1.21204	1.53491	2.36712	1.82119	1.05123	0.563311	0.887842	2.30199	0	1.08308	1.15879	1.89743	3.99185	2.1887	0	1.55197
ENSG00000267658	RP11-358B23.1		lincRNA	1.22798	1.74354	0.803	1.30173	2.12458	0.825218	1.63593	0.677408	1.69398	2.26232	1.81834	1.31832	2.79174	1.24453	1.90197	1.02893	1.22264	2.15264	1.5502
ENSG00000241469	LINC00635	long intergenic non-protein coding RNA 635 [Source:HGNC Symbol;Acc:HGNC:27184]	lincRNA	1.18566	1.76712	1.42648	1.04303	0.954391	1.25867	1.42659	1.00479	2.44088	2.25894	1.91044	1.30867	1.03254	0.699225	2.45924	2.86397	1.77864	0.918675	1.54907
ENSG00000273812	WI2-87327B8.2		lincRNA	2.42498	1.02187	5.74927	1.24267	1.50236	4.92362	1.01222	0.119755	2.43852	0.543408	0	0.116528	0.987066	2.77216	0.864611	0.181898	1.42654	0.887953	1.54804
ENSG00000270164	LINC01480	long intergenic non-protein coding RNA 1480 [Source:HGNC Symbol;Acc:HGNC:51124]	lincRNA	1.40496	1.63278	1.30378	1.59234	1.9461	0.585308	2.12049	0.881749	0.966118	2.16695	2.04095	0.736475	0.931535	1.66801	2.02164	1.51226	1.77954	2.50433	1.54735
ENSG00000281548	LINC00895	long intergenic non-protein coding RNA 895 [Source:HGNC Symbol;Acc:HGNC:48580]	lincRNA	1.30661	1.69042	1.30726	1.16035	1.77933	0.986715	1.90009	0.705937	1.16441	1.95249	2.08222	0.678087	2.17671	1.3093	2.00665	1.82135	2.00763	1.7054	1.5465
ENSG00000270090	RP11-529E10.7		lincRNA	1.4151	1.62497	1.51659	1.47801	1.84685	0.842053	2.33587	0.471249	2.19189	2.04633	1.23715	0.229277	1.2607	2.33328	1.86702	1.96492	1.28771	1.83144	1.54627
ENSG00000258561	RP11-72M17.1		lincRNA	1.32321	1.67807	1.21199	1.06595	0.932331	1.22447	3.25173	0.252812	2.03933	1.02788	1.13435	1.02734	1.70229	1.55282	0.575483	4.47463	1.50488	1.74168	1.545
ENSG00000255121	RP11-110I1.12		lincRNA	1.18417	1.75918	0.809497	0.97753	0.904758	0.854734	1.16289	2.3956	2.02237	1.6684	1.68646	2.60526	1.80268	2.18599	1.40261	1.78148	0.732299	1.70424	1.54355
ENSG00000281705	RP11-110I1.12		lincRNA	1.18417	1.75918	0.809497	0.97753	0.904758	0.854734	1.16289	2.3956	2.02237	1.6684	1.68646	2.60526	1.80268	2.18599	1.40261	1.78148	0.732299	1.70424	1.54355
ENSG00000279094	CH507-24F1.1		lincRNA	1.08937	1.81464	0.377578	1.53807	1.54293	0.329742	1.12391	1.62397	1.32113	2.49199	2.40762	1.02203	1.30396	1.34877	2.62839	2.54447	1.40986	1.66817	1.54266
ENSG00000198547	C20orf203	chromosome 20 open reading frame 203 [Source:HGNC Symbol;Acc:HGNC:26592]	lincRNA	1.40246	1.62551	1.07623	1.62989	2.06651	1.00027	1.96957	0.672283	1.28006	1.66082	2.16901	0.636612	1.57776	1.12488	1.96854	2.07508	2.03454	1.72777	1.54186
ENSG00000264575	LINC00526	long intergenic non-protein coding RNA 526 [Source:HGNC Symbol;Acc:HGNC:28278]	lincRNA	1.06551	1.82327	0.518769	0.93293	1.16611	0.552154	0.859358	2.36373	1.92827	1.6995	1.61562	2.50572	2.00374	1.89198	1.8854	1.54792	1.12136	2.03317	1.53911
ENSG00000277831	RP11-269C23.5		lincRNA	1.7106	1.43523	1.87994	1.31279	0.850249	2.08057	1.37486	2.76518	2.44053	0.369044	0.949839	2.53241	1.34069	2.68951	0.78291	0.988261	0.88073	1.37837	1.53849
ENSG00000250015	CTC-339F2.2		lincRNA	1.1034	1.79667	1.39596	0	0	2.86917	0	2.35526	4.20695	0.890615	0	3.81967	0.808873	4.32706	1.8894	1.19249	0	0.831604	1.53669
ENSG00000257391	MIR3180-4	microRNA 3180-4 [Source:HGNC Symbol;Acc:HGNC:38920]	lincRNA	1.30828	1.67327	1.38863	1.36774	1.50461	1.18629	1.54513	0.857275	1.51086	1.59638	2.03539	0.978158	1.68151	1.43583	1.91716	2.33684	1.78269	1.45789	1.5364
ENSG00000273365	RP11-466F5.10		lincRNA	1.14704	1.76879	0.775813	1.04018	1.328	1.36048	1.51167	0.866096	1.75003	1.49457	2.52113	1.2173	1.73784	1.51676	1.65009	2.23589	1.99618	1.5681	1.53563
ENSG00000249816	LINC00964	long intergenic non-protein coding RNA 964 [Source:HGNC Symbol;Acc:HGNC:27226]	lincRNA	1.41313	1.60859	1.51729	1.46387	2.17963	1.17258	1.50328	0.642131	1.30623	1.15301	2.39197	1.06867	1.7239	1.15006	1.90491	1.87585	1.75581	1.75551	1.53529
ENSG00000224687	RASAL2-AS1	RASAL2 antisense RNA 1 [Source:HGNC Symbol;Acc:HGNC:44170]	lincRNA	2.27065	1.09325	4.00589	1.01331	1.42683	3.2119	1.59183	2.37415	0.941896	0.838845	1.0791	0.855189	0.739504	1.45318	0.825799	1.10528	2.24032	0.853426	1.53478
ENSG00000239941	RP11-246A10.1		lincRNA	1.53439	1.52384	1.46527	1.69916	1.89098	1.62946	1.71213	0.809326	1.45393	1.21081	1.89087	1.32758	1.09651	0.759188	2.0078	2.01356	1.42289	2.0553	1.5278
ENSG00000248539	CTD-2194L12.2		lincRNA	1.63305	1.46189	1.27756	2.53617	2.15761	0.587097	2.39945	0.840389	1.79096	0.697728	2.30422	0.550941	1.23413	0.427708	2.51552	1.48854	1.63734	1.97182	1.52607
ENSG00000259618	RP11-562A8.5		lincRNA	2.37148	1.0173	3.02384	1.03207	2.80745	3.40082	1.72682	2.23785	1.439	0	0	1.30654	1.38339	1.56215	0	0	3.53377	0.948178	1.52512
ENSG00000258038	CTD-2384A14.1		lincRNA	1.47206	1.55228	0.944196	1.25795	2.34523	1.44351	2.34649	0.494971	1.01026	1.84277	1.38594	0.96659	2.28109	1.59459	0.644613	2.3033	1.59458	1.89906	1.5222
ENSG00000221949	LINC01465	long intergenic non-protein coding RNA 1465 [Source:HGNC Symbol;Acc:HGNC:26364]	lincRNA	1.25151	1.68446	1.3259	0.809181	0.774296	1.32799	0.84744	2.42427	1.2717	0.398078	2.38046	2.7876	2.44041	1.45055	0.527815	1.99877	0.801456	2.78777	1.5221
ENSG00000259681	RP11-96O20.2		lincRNA	1.57456	1.49035	2.01032	1.77601	1.02263	2.17199	2.02631	0.440106	1.74881	1.92443	2.03152	0.936534	2.404	0.548848	2.77567	0.733971	0.587182	1.21256	1.52193
ENSG00000250855	RP11-269F21.1		lincRNA	1.704	1.41096	0.93448	1.67114	2.01029	2.32758	2.40645	0.874069	1.42165	0.877665	1.59749	1.76184	1.3018	0.998567	1.45965	2.31741	0.542687	1.83086	1.52085
ENSG00000231367	AC016995.3		lincRNA	1.40246	1.58868	1.09337	1.73582	1.20115	1.54368	1.68605	1.15467	0.286618	1.55306	2.5126	0.837664	1.97708	0.372985	2.66323	2.09192	1.48203	2.10962	1.51885
ENSG00000233866	LA16c-4G1.3		lincRNA	1.37186	1.60168	1.2668	1.40501	1.66753	0.945604	2.02313	0.923074	1.38982	1.90584	2.20551	0.641576	1.17161	1.12339	1.74545	1.36465	3.07216	1.39681	1.5155
ENSG00000262370	RP11-473M20.9		lincRNA	1.32937	1.62442	1.21392	1.55299	1.8599	1.00939	1.52523	0.814798	1.49751	1.5216	1.59419	1.27074	1.36345	2.02697	1.71451	1.4382	2.14149	1.67558	1.51378
ENSG00000214650	RP11-83B20.1		lincRNA	1.37017	1.59913	1.15956	1.18108	1.90095	0.890556	1.72075	1.36812	1.24278	1.52057	1.97763	1.19925	1.62958	1.34782	1.43439	2.24523	1.8321	1.56194	1.51327
ENSG00000271387	RP11-382D12.2		lincRNA	1.87598	1.29215	1.80434	1.01399	2.19247	1.85426	1.14362	3.24722	1.01503	0.153488	0.987611	3.09391	1.67281	1.11858	0.0814044	1.02756	2.05129	1.71981	1.51109
ENSG00000225007	AC000067.1		lincRNA	0.801385	1.93633	0.846317	0.548779	1.49279	0.869734	0.574726	0.475967	0	2.69973	0.694851	1.85258	1.96156	1.04933	5.15462	2.89183	1.54631	1.51251	1.51073
ENSG00000228358	AC113617.1		lincRNA	1.3163	1.62713	0.718461	1.23956	2.01055	1.05425	1.46466	1.41031	1.51146	1.01811	2.38709	1.1228	3.03818	0.989296	1.55587	1.36319	1.24819	2.0371	1.51057
ENSG00000261436	RP11-354I13.2		lincRNA	0.824757	1.92014	0.603139	1.11225	0.927203	1.07828	0.81069	0.416981	1.71172	3.42336	2.75984	0.247549	1.55096	1.90468	1.56897	2.93054	1.412	1.69181	1.50937
ENSG00000253988	RP11-489O18.1		lincRNA	1.72601	1.37895	2.17119	0.98164	2.77106	1.18036	1.39796	1.85383	1.10496	0.317455	1.0258	1.96231	1.94988	2.15343	0.932948	0	2.92305	1.41967	1.5091
ENSG00000273409	RP11-480C22.1		lincRNA	1.42537	1.55791	0.934712	2.92601	0.841975	1.55259	1.77894	0.517969	1.19333	3.68738	2.81296	0.171684	0.557111	1.90241	2.26764	1.81455	0.586835	0.585244	1.50821
ENSG00000131484	RP11-798G7.5		lincRNA	1.02986	1.79467	0.607386	1.46369	1.35182	1.01024	1.30588	0.440116	3.97429	1.39792	0.50664	0.839567	1.12077	3.88419	1.07598	0.554964	2.08108	2.51132	1.50787
ENSG00000248456	RP11-553P9.3		lincRNA	1.73659	1.36555	0.915299	1.58416	3.79129	1.37016	2.19924	0.559397	1.51154	0.684061	1.50298	0.865991	1.55125	1.56846	0.84144	2.73521	1.1149	1.27964	1.50469
ENSG00000236078	LINC01447	long intergenic non-protein coding RNA 1447 [Source:HGNC Symbol;Acc:HGNC:50783]	lincRNA	1.33849	1.60436	1.15153	1.49561	2.06431	1.12722	1.39867	0.793611	1.32021	1.52889	2.04412	0.668783	1.68668	1.38141	1.70604	2.27347	2.10031	1.3337	1.50466
ENSG00000259779	RP11-231E4.2		lincRNA	1.47332	1.51604	1.05813	0.946491	3.05916	1.90832	0.816187	1.05163	1.1256	0.590778	2.49298	1.17413	1.34625	2.20863	1.49274	1.68417	2.24566	0.799482	1.50002
ENSG00000231024	AC092431.3		lincRNA	1.09955	1.73886	0.619557	0.41405	1.53496	0.949848	1.46323	1.61567	0.512604	1.46379	1.01086	1.70452	1.8894	2.15654	3.36448	2.07481	0.9604	2.25117	1.49912
ENSG00000272343	RP11-140I16.3		lincRNA	1.25259	1.64236	0.633049	1.02622	2.04713	0.813206	0.859795	2.13615	0.763118	0.807764	2.07901	2.07861	2.7511	0.784906	0.428408	2.16311	1.92774	2.63985	1.4962
ENSG00000225399	RP11-3B7.1		lincRNA	1.38783	1.56076	0.708947	1.55614	1.9527	0.745311	1.43441	1.92946	1.16433	1.40686	1.78856	2.14065	1.44703	1.13666	1.37607	1.54318	1.83022	1.77404	1.49591
ENSG00000278389	RP11-626G11.6		lincRNA	0.573947	2.04836	0	0.704013	0.212784	0	0.491533	2.03535	2.18132	1.61626	3.26848	2.57467	2.09702	2.01924	1.46949	3.09154	0.440825	1.72476	1.49546
ENSG00000248489	CTD-2007H13.3		lincRNA	1.8363	1.28658	2.11653	1.478	2.10595	2.3424	1.32675	1.64815	1.96261	0.830975	1.06937	1.78194	1.69809	1.41305	0.440718	1.11263	1.58651	0.969893	1.49272
ENSG00000226756	AC007365.3		lincRNA	1.69371	1.37148	0.84775	2.19883	0.996879	0.980107	2.15887	2.97983	1.5329	1.48737	0.696028	2.66759	1.10524	1.57666	1.57769	0.905228	0.90354	1.26256	1.49232
ENSG00000255289	RP11-91I20.1		lincRNA	1.51723	1.47682	0.550291	1.96254	1.94128	1.41379	1.86849	1.367	0.497517	2.51423	1.12951	0.752863	1.27544	1.02344	2.04822	2.37244	1.8433	1.31128	1.49198
ENSG00000258955	LINC00519	long intergenic non-protein coding RNA 519 [Source:HGNC Symbol;Acc:HGNC:19838]	lincRNA	1.36697	1.56669	1.22779	1.21731	2.09718	1.15756	1.65733	0.84464	1.42297	1.73872	2.00374	0.616415	1.9177	1.04744	1.42652	1.35526	2.17237	1.96574	1.49179
ENSG00000260259	RP11-368I7.4		lincRNA	1.07796	1.73861	1.00639	1.35134	1.42952	0.71389	1.61005	0.35658	1.36077	2.65917	1.9962	0.190078	1.78204	1.83028	2.49084	1.63189	1.6106	1.83426	1.49087
ENSG00000257771	RP11-70F11.8		lincRNA	1.34385	1.573	0.780963	1.54842	1.74384	1.52933	1.32831	1.13221	1.08618	1.11778	1.25199	0.0167336	1.51545	1.93314	1.57028	2.50345	1.77092	2.96406	1.48707
ENSG00000264278	RP11-162A12.2		lincRNA	1.0479	1.74703	0.756087	1.22125	1.08842	0.741388	1.4379	1.04233	1.68743	1.33524	2.27887	1.08352	2.05085	1.63838	1.70924	2.42288	1.12476	2.13917	1.48486
ENSG00000273145	CITF22-92A6.1		lincRNA	1.48933	1.47979	1.35246	1.54724	1.30394	1.41233	1.73307	1.58691	1.48417	0.96231	1.31572	1.88538	1.49118	1.66266	1.00641	1.42245	2.11852	1.44912	1.48337
ENSG00000215014	RP5-832C2.5		lincRNA	1.23088	1.63401	1.23114	1.52998	1.21298	1.30567	1.07875	1.02674	1.45236	1.52456	1.80488	0.979709	1.47021	1.66866	2.10412	2.10484	1.568	1.66273	1.48283
ENSG00000261304	CTD-2125J1.1		lincRNA	1.92506	1.21407	0.628392	2.31046	2.93477	2.00163	2.61527	1.05982	0.490214	0.990247	1.54105	0	1.59739	0.511647	0	1.70587	2.53537	2.76889	1.48069
ENSG00000233086	RP11-375O18.2		lincRNA	1.40083	1.52818	1.06824	2.06761	1.55526	1.51333	1.38045	0.82011	1.08465	1.52949	1.59119	1.2003	1.19048	1.20152	1.3736	2.56189	2.2927	1.25602	1.48043
ENSG00000263731	RP11-498C9.15		lincRNA	1.19931	1.6467	1.14607	1.22816	1.33327	1.1262	1.36578	0.996361	1.26007	1.95237	2.1368	1.05344	1.99093	1.10795	1.68449	1.83164	1.51817	1.93114	1.47893
ENSG00000254488	RP11-65G9.1		lincRNA	1.14979	1.67598	1.01316	1.37579	1.21369	1.12187	1.28959	0.884664	1.32679	2.13366	2.2799	1.06056	1.4377	1.22287	1.79387	2.53706	1.27803	1.68933	1.47866
ENSG00000278884	CH507-236L23.1		lincRNA	0.603314	2.00219	0.230293	0	0.406207	0.236665	0.15639	2.59033	0.694025	4.5547	0.945387	2.26849	2.13505	0.999376	4.2079	1.18035	0.841538	2.19505	1.47761
ENSG00000230838	LINC01614	long intergenic non-protein coding RNA 1614 [Source:HGNC Symbol;Acc:HGNC:51847]	lincRNA	0.841128	1.85758	0.504983	1.70273	0.593815	0.622746	1.50889	0.113601	3.53069	0.515483	3.64853	0.22108	1.28747	3.38104	0.546786	3.62357	0.738125	1.08299	1.47641
ENSG00000272681	FAM223B	family with sequence similarity 223 member B (non-protein coding) [Source:HGNC Symbol;Acc:HGNC:34048]	lincRNA	1.33675	1.55904	1.09896	1.48734	1.88149	1.11382	1.4344	1.00446	1.07699	1.63166	1.87636	0.812108	1.85561	1.05633	1.59471	1.92036	1.82244	1.94383	1.47568
ENSG00000279245	FAM223A	family with sequence similarity 223 member A (non-protein coding) [Source:HGNC Symbol;Acc:HGNC:30612]	lincRNA	1.33675	1.55904	1.09896	1.48734	1.88149	1.11382	1.4344	1.00446	1.07699	1.63166	1.87636	0.812108	1.85561	1.05633	1.59471	1.92036	1.82244	1.94383	1.47568
ENSG00000228126	FALEC	focally amplified long non-coding RNA in epithelial cancer [Source:HGNC Symbol;Acc:HGNC:43713]	lincRNA	1.20397	1.63815	0.973982	1.20833	0.684936	0.820102	1.79849	1.73799	1.28583	1.03033	2.96207	0.941768	1.69185	2.43442	1.444	1.70976	1.70141	1.18009	1.47533
ENSG00000258593	CTD-3051D23.4		lincRNA	1.2873	1.57911	0.878345	1.52818	1.44233	0.767743	2.54888	0.55833	1.0554	1.21914	1.64671	1.38465	1.47896	1.19302	1.54116	2.09518	2.65431	1.5226	1.46968
ENSG00000243081	RP11-231E6.1		lincRNA	1.20493	1.62804	0.784342	1.50376	1.24709	1.2257	1.52614	0.942576	1.64352	1.68587	1.90512	0.850652	1.79508	1.26041	1.35532	2.48737	1.34486	1.95215	1.46937
ENSG00000224739	AC016735.1		lincRNA	1.96865	1.16331	1.7317	0.748591	2.71509	2.96602	2.35196	1.29854	0.695832	4.41925	0.947849	1.26355	1.33788	0	1.56254	0	1.40622	0	1.46531
ENSG00000260771	RP1-39J2.1		lincRNA	0.797918	1.86328	0.197148	0.511348	0.115914	0.101301	0.535525	3.32627	2.25772	3.52182	1.29491	3.56032	0.45694	1.8333	3.60227	1.51571	0.12007	0.469781	1.46377
ENSG00000226007	RP11-211N8.2		lincRNA	0.851862	1.83008	0	0.482861	0.731823	0	0.110847	3.78564	2.87556	2.46316	2.42575	2.52102	1.46792	2.45091	2.14436	1.88224	0	0.0698371	1.46325
ENSG00000228719	RP5-1119A7.14		lincRNA	1.50191	1.43715	0.517385	2.01293	2.7378	0.5317	1.75676	1.45488	0.623689	1.32036	2.54873	1.41569	0.899379	0.641496	1.40054	1.76789	2.52084	1.23287	1.46143
ENSG00000281332	LINC00997	long intergenic non-protein coding RNA 997 [Source:HGNC Symbol;Acc:HGNC:48952]	lincRNA	1.34288	1.53086	1.12638	1.44663	1.63844	1.26729	1.34982	1.22873	1.1645	1.3632	1.73681	1.42591	1.62761	1.17862	1.45912	1.8372	1.64672	1.86896	1.46037
ENSG00000249807	CTD-2199O4.1		lincRNA	1.12745	1.65697	0.687145	0.817921	1.29648	1.16372	2.53939	0.26006	1.14861	2.19165	1.69329	0	2.05395	1.88164	1.83701	2.25956	1.64765	1.85634	1.4584
ENSG00000277144	RP11-59H7.4		lincRNA	1.09142	1.67555	0.625234	1.94816	0.923656	0.336274	1.9016	0.813599	1.43917	1.30111	1.25555	1.91189	2.32978	1.3566	2.43066	1.0225	2.59809	1.11011	1.4565
ENSG00000269399	CTD-3222D19.12		lincRNA	1.40103	1.48711	1.46184	1.51145	1.70372	1.4254	1.30047	1.00332	1.0385	1.86677	1.62717	0.875991	1.16536	0.635753	2.23327	1.82254	2.00457	1.60119	1.45483
ENSG00000223695	RP4-633O19__A.1		lincRNA	1.0319	1.69285	0.730056	0.757427	1.88866	0.900307	1.58648	0.328466	1.5841	2.23571	1.67831	0.319617	1.35367	2.17244	2.76672	1.99566	1.77852	1.04378	1.445
ENSG00000267364	RP11-47L3.1		lincRNA	1.38412	1.48042	1.43616	1.31889	2.42454	1.14454	1.32403	0.656584	0.408647	2.24377	1.5014	0.185514	2.12986	0.750415	1.49389	2.10765	3.05996	0.923045	1.44431
ENSG00000273084	RP11-1275H24.3		lincRNA	1.4983	1.4107	1.84333	1.20673	1.6117	1.72732	1.36366	1.23709	1.12514	1.64405	1.42828	1.37447	1.62197	1.16323	1.45202	1.45188	1.52041	1.3255	1.44355
ENSG00000267327	CTD-2008L17.1		lincRNA	1.55316	1.37748	1.51511	1.36004	1.42885	0.86413	2.88021	1.27061	1.66209	1.50976	1.93606	0.990477	1.24345	1.48044	1.52409	1.26254	0.701761	1.46412	1.44336
ENSG00000236740	RP11-411K7.1		lincRNA	1.72364	1.27274	1.67652	2.98403	1.85458	0.812872	2.35232	0.661526	1.47971	1.21818	1.84318	0.609495	1.47148	0.72424	0.793588	1.97961	1.44097	1.16699	1.44183
ENSG00000258081	RP11-384J4.2		lincRNA	1.47304	1.42161	1.46606	2.61753	1.59479	0.947032	2.16664	0.0462119	1.18163	1.14366	3.02563	0	1.00719	1.71612	0.548842	1.22321	2.00495	2.36484	1.4409
ENSG00000244733	RP11-506M13.3		lincRNA	1.28866	1.5315	1.15312	1.20989	1.419	0.954581	1.16186	1.83352	1.63827	1.81741	1.44437	1.4913	1.13579	1.27223	2.2465	1.57289	1.30057	1.39563	1.44043
ENSG00000251448	RP11-71E19.2		lincRNA	2.00059	1.10388	1.03889	2.02096	3.66494	1.06764	0.705503	3.50563	1.25235	0	0	2.84266	1.20395	2.57621	0	0	3.16361	0	1.44015
ENSG00000237232	ZNF295-AS1	ZNF295 antisense RNA 1 [Source:HGNC Symbol;Acc:HGNC:23130]	lincRNA	2.46397	0.824904	1.06988	5.05391	1.90521	0.962221	5.04664	0.745954	1.0438	0.442069	0.570831	0.875798	0.484205	0.938093	0.526373	0.551549	2.28992	0.526403	1.43955
ENSG00000267004	CTD-2659N19.4		lincRNA	1.06635	1.66341	1.38446	3.59091	0	1.42276	0	0	1.77366	1.76656	4.54673	0	1.60442	3.64374	0	0	0	3.29901	1.43952
ENSG00000237484	AP000476.1		lincRNA	1.37773	1.47333	1.51659	1.00462	1.8336	1.26329	1.61806	1.03019	1.128	1.28937	1.33552	1.03938	1.68382	1.44573	1.57382	1.87949	1.91011	1.44809	1.43748
ENSG00000281731	RP11-384K6.8		lincRNA	1.32484	1.50007	1.27162	0.584767	2.5289	1.4522	0.933844	1.17769	1.03322	1.09308	1.29683	1.16167	1.89639	1.108	1.61321	1.60077	2.1281	2.06939	1.43436
ENSG00000268658	LINC00664	long intergenic non-protein coding RNA 664 [Source:HGNC Symbol;Acc:HGNC:44319]	lincRNA	1.30798	1.50487	1.09732	1.83075	1.64562	0.811916	1.84057	0.621704	1.14445	1.65479	1.5464	0.802173	1.72579	0.929658	1.71791	2.41446	1.84031	1.27276	1.43104
ENSG00000248810	RP11-362F19.1		lincRNA	1.35487	1.47267	1.62765	0.797054	1.71485	0.898395	1.53704	1.55421	0.403985	3.63341	0.895751	1.42245	0.624068	0.924429	3.77515	0.372355	1.5402	1.13488	1.42849
ENSG00000250490	FLJ33360	FLJ33360 protein [Source:EntrezGene;Acc:401172]	lincRNA	1.49926	1.38271	1.21271	0.907646	1.96364	1.6851	1.08174	2.14475	1.36826	0.777699	1.70035	2.32708	1.16	1.12621	0.440231	1.51066	2.31695	1.09969	1.42642
ENSG00000267723	CTD-2189E23.1		lincRNA	1.07897	1.63405	0.529844	1.78655	1.12149	0.762305	1.43925	0.834352	1.5329	1.21694	2.38708	0.695893	1.84207	1.55164	1.43426	2.48664	1.678	1.51507	1.42589
ENSG00000261501	RP11-63B13.1		lincRNA	1.40331	1.43928	1.15061	1.45581	1.47829	1.30265	1.79347	1.23902	1.27111	0.935974	1.80261	1.26399	1.68472	1.3496	1.25835	1.72193	1.71285	1.39167	1.42579
ENSG00000268471	MIR4453	microRNA 4453 [Source:HGNC Symbol;Acc:HGNC:41892]	lincRNA	1.70117	1.25745	1.55005	1.36107	1.95563	1.57634	2.0023	1.76165	1.30408	0.659282	1.06053	1.73186	1.10399	1.32129	0.633756	1.07584	1.9274	1.75649	1.42385
ENSG00000234432	RP11-1275H24.1		lincRNA	1.33739	1.47323	1.00094	1.65463	1.64405	1.06152	1.52841	1.13481	1.44712	1.24677	1.71839	1.19952	1.68658	1.34522	1.27078	1.63261	1.5668	1.61853	1.42229
ENSG00000279217	CTA-212A2.3		lincRNA	1.35975	1.45732	1.21331	1.54952	1.68563	1.18488	1.73858	0.786562	1.08071	1.57734	1.81436	0.557168	1.61554	1.10682	1.61881	1.8379	1.79783	1.56677	1.42073
ENSG00000274825	RP4-616B8.5		lincRNA	1.4935	1.37482	1.03581	2.63409	1.75196	0.865757	2.34569	0.327683	0.692107	0.990468	1.91296	0.397603	1.57596	0.499058	2.71299	2.24674	1.16763	1.55273	1.41933
ENSG00000233183	RP3-468B3.2		lincRNA	1.23856	1.52652	1.04033	1.29249	1.6181	1.05023	1.35591	1.07433	1.43394	1.50343	1.68608	0.862238	1.77126	1.54415	1.5089	1.69065	1.55627	1.70824	1.41853
ENSG00000277459	RP11-732A21.3		lincRNA	1.14562	1.58156	0.944858	1.49765	1.60488	0.647334	0.998114	1.18086	1.64521	2.2773	0.861952	1.26395	1.82496	1.95252	1.98931	0.717455	1.40666	1.87624	1.41808
ENSG00000273492	AP000230.1		lincRNA	1.12948	1.58895	1.19614	1.35671	1.25271	1.05295	1.43354	0.484828	0.990212	2.00092	2.36012	0.700838	1.67248	1.23484	1.46745	2.11762	1.67026	1.67476	1.41665
ENSG00000282041	CTA-286B10.8		lincRNA	1.34826	1.45753	0.953783	1.80971	1.91887	1.03818	1.81844	0.55059	1.15265	2.7231	0.889469	0.639424	1.43469	1.19252	2.34152	1.05898	1.76079	1.38213	1.41655
ENSG00000236653	AC005235.1		lincRNA	1.58138	1.31503	1.38933	2.29003	1.81663	1.14226	0.99434	1.85568	1.85659	0.609612	1.5327	0.848643	1.55522	1.4779	1.44077	0.96554	1.74097	1.12236	1.41491
ENSG00000253427	RP11-103H7.1		lincRNA	1.23845	1.52009	0.82207	2.15278	2.10755	0.985145	0.559585	0.803559	0.99599	1.07434	1.14616	0.939744	2.72507	1.05421	1.4697	2.30436	1.73931	1.75198	1.41447
ENSG00000224460	RP11-439L18.2		lincRNA	1.70819	1.23631	1.33689	1.15585	2.60505	1.83185	1.81575	1.50373	1.07439	1.13724	0.731753	2.19483	1.29108	1.93386	1.2063	0.380677	1.08562	1.32736	1.41326
ENSG00000242767	ZBTB20-AS4	ZBTB20 antisense RNA 4 [Source:HGNC Symbol;Acc:HGNC:42423]	lincRNA	1.1849	1.54888	0.739768	1.81798	1.13683	1.74651	0.85521	0.813112	0.717636	1.83309	2.13469	1.44516	1.76303	1.00682	1.85881	2.06879	0.881562	1.77921	1.41239
ENSG00000281556	AC006129.2		lincRNA	1.42788	1.40157	0.799781	1.64002	1.70413	1.37922	2.77357	0.27057	1.34968	1.4958	1.06557	0.609854	1.64618	0.703292	1.74455	2.06367	1.70822	1.62894	1.41144
ENSG00000266985	CTD-2329C7.2		lincRNA	1.46853	1.37714	1.38181	1.8463	2.02755	1.22841	1.2685	1.05863	1.16892	1.48862	1.36692	0.728563	1.6948	0.972228	1.49801	1.88131	1.69603	1.276	1.41141
ENSG00000256672	RP11-218M22.2		lincRNA	1.37044	1.43595	1.83502	1.18989	1.43855	1.10005	2.2846	0.374527	1.90231	2.73172	1.25551	0.509209	1.06328	0.768142	1.86274	1.86956	1.30386	1.09316	1.41138
ENSG00000223643	RP11-108M9.1		lincRNA	0.888913	1.72475	0.438216	0.98696	2.18756	0.521395	0.803931	0.395416	4.81352	0.559551	0.145222	0.382132	1.33038	4.40344	0.457797	0.144468	3.39898	1.61197	1.41131
ENSG00000235774	AC023347.1		lincRNA	1.5181	1.346	1.88671	1.9416	1.33362	1.39578	1.33574	1.21515	0.787944	2.44557	1.52681	0.701482	1.22706	0.789218	1.6786	1.17058	1.13119	2.00154	1.41054
ENSG00000248893	FAM138E	family with sequence similarity 138 member E [Source:HGNC Symbol;Acc:HGNC:32335]	lincRNA	1.5854	1.30515	1.71387	0	3.01364	1.79397	2.99094	0	1.42418	0.776687	1.96488	0	2.20117	1.64538	0.200024	0	3.44877	1.39044	1.41025
ENSG00000280540	LINC01480	long intergenic non-protein coding RNA 1480 [Source:HGNC Symbol;Acc:HGNC:51124]	lincRNA	1.22514	1.51963	0.937144	1.42585	1.8903	0.301181	1.98011	0.81623	0.853636	2.02372	1.95317	0.697108	0.667061	1.56339	1.88956	1.46447	1.66339	2.42081	1.4092
ENSG00000249669	CARMN	cardiac mesoderm enhancer-associated non-coding RNA [Source:HGNC Symbol;Acc:HGNC:42872]	lincRNA	1.12288	1.57882	1.01976	1.24566	1.70185	0.758908	1.27886	0.732254	1.31465	1.27375	1.49625	0.945294	1.72508	1.51361	2.46227	1.49343	1.72183	1.84207	1.40784
ENSG00000245156	RP11-867G23.3		lincRNA	1.5126	1.3387	1.44614	1.63822	2.10481	1.14623	1.66221	1.07802	0.933542	1.02559	1.56268	1.02468	1.27487	1.35431	1.29497	1.91585	1.71158	1.2889	1.40391
ENSG00000233154	RP4-655J12.4		lincRNA	1.29881	1.46264	1.39752	1.56664	0.662836	1.28554	2.01572	0.864615	1.08984	1.20824	1.26062	0.67797	1.11425	1.77401	2.72744	2.4782	1.14857	1.14725	1.4012
ENSG00000275409	RP11-131L12.4		lincRNA	1.10886	1.57646	0.769259	0.997624	1.20611	0.790543	0.870661	2.01894	0.618209	1.30875	1.4737	1.82422	2.67443	0.635859	1.38823	1.53331	1.40551	2.90234	1.40111
ENSG00000232611	RP11-1114A5.4		lincRNA	1.63928	1.25793	1.43252	1.81342	1.96414	1.81001	1.97845	0.837159	1.08822	1.30171	1.32185	0.722749	1.29247	1.00198	1.29477	1.20322	2.16211	1.19022	1.40094
ENSG00000267666	AC004156.3		lincRNA	1.08012	1.59222	0.617983	1.14212	1.23476	0.697875	1.21119	1.57679	1.40148	1.48615	1.3472	1.65277	1.90419	1.54789	1.53984	1.36135	1.44821	2.23311	1.40018
ENSG00000227516	RP5-973N23.4		lincRNA	1.69877	1.22045	1.62405	1.93569	1.37779	1.96326	3.29183	0	0.384769	1.32914	1.57007	0.373362	0	1.59078	1.84565	2.96663	1.0404	1.1037	1.39982
ENSG00000250166	RP11-268P4.5		lincRNA	1.62283	1.26596	2.33119	1.4045	1.60143	0.956748	2.23658	1.20651	1.64402	0.605091	0.791278	0.186397	2.02086	2.45391	3.10592	1.85214	0	0	1.39979
ENSG00000270069	MIR222HG	MIR222 host gene [Source:HGNC Symbol;Acc:HGNC:49555]	lincRNA	1.75927	1.18155	2.09054	1.16875	3.56243	1.99099	1.10799	0.634915	0.798468	1.01582	1.00767	0.659975	0.945401	0.821265	1.09013	1.04843	3.41068	1.01766	1.39819
ENSG00000274370	AC144831.3		lincRNA	0.858748	1.71998	0.00326138	1.28375	1.76984	0	1.31594	0.779699	1.78904	1.6018	2.46305	1.24466	1.03274	1.67682	1.69155	2.85056	1.76313	1.08648	1.39702
ENSG00000249395	CASC9	cancer susceptibility candidate 9 (non-protein coding) [Source:HGNC Symbol;Acc:HGNC:48906]	lincRNA	1.23116	1.49456	0.68349	1.87728	2.11437	0.44766	1.33541	0.928757	0.674115	2.2791	1.6788	0.491107	1.95418	0.969355	2.39216	1.37363	1.68461	1.44856	1.39579
ENSG00000261423	RP11-1007O24.3		lincRNA	1.49058	1.33885	1.2525	1.34617	1.68276	1.38339	1.5273	1.75134	1.25774	0.931216	1.82976	1.89351	1.36036	0.995423	0.661509	1.76593	1.30259	1.39045	1.39575
ENSG00000275759	RP11-131L12.3		lincRNA	1.25162	1.48097	0.580166	1.35431	2.45601	0.476975	0.945566	1.69668	1.11899	1.0364	1.1432	1.65097	2.15149	1.29481	1.25639	1.38769	1.69604	2.07371	1.39496
ENSG00000265933	LINC00668	long intergenic non-protein coding RNA 668 [Source:HGNC Symbol;Acc:HGNC:44328]	lincRNA	1.31182	1.44287	1.17936	1.84973	1.81158	0.982456	1.23704	0.810763	1.16437	1.37867	2.25729	0.742437	0.931711	1.14904	1.69529	2.36573	1.67913	1.06502	1.39373
ENSG00000215374	FAM66B	family with sequence similarity 66 member B [Source:HGNC Symbol;Acc:HGNC:28890]	lincRNA	1.28073	1.46114	1.16919	1.21666	1.11633	0.960539	1.21782	2.00384	1.32503	1.99494	1.41755	2.37987	0.926008	1.38305	1.70548	1.33469	1.06617	1.07858	1.39348
ENSG00000272525	RP11-79P5.9		lincRNA	1.40891	1.38387	0.914754	1.18631	1.95576	0.854604	1.01651	2.52551	1.80442	0.212221	1.22898	2.73053	1.15646	2.06216	0.337663	0.994535	1.92458	1.38712	1.39326
ENSG00000237523	LINC00857	long intergenic non-protein coding RNA 857 [Source:HGNC Symbol;Acc:HGNC:45114]	lincRNA	1.07665	1.57789	0.738319	1.77821	0.992226	0.4336	1.14603	1.37154	1.01716	2.01876	1.38754	1.13118	2.32667	0.784653	2.28411	1.53624	1.15627	2.13633	1.38993
ENSG00000281852	LINC00891	long intergenic non-protein coding RNA 891 [Source:HGNC Symbol;Acc:HGNC:48577]	lincRNA	1.27256	1.4589	0.994157	1.66981	1.80649	0.935068	1.38044	0.849386	1.3585	1.39016	1.80615	0.933503	1.62847	1.24397	1.27757	1.74048	1.43327	1.77688	1.38902
ENSG00000251381	LINC00958	long intergenic non-protein coding RNA 958 [Source:HGNC Symbol;Acc:HGNC:48671]	lincRNA	1.31322	1.43416	1.66625	1.36384	1.00474	1.69974	1.72709	0.417674	1.3172	1.51592	1.1329	0.700344	1.90422	1.16338	1.77758	1.59942	1.12569	2.10492	1.38881
ENSG00000282718	RP11-348H3.8		lincRNA	1.64812	1.23123	1.28991	3.15754	1.2057	1.32392	2.46424	0.447425	0.770576	1.9624	2.07884	0.69964	1.04046	0.475546	1.55734	0.88102	2.0849	0.761613	1.38757
ENSG00000257164	RP11-25I15.2		lincRNA	1.38692	1.38598	1.35426	1.44531	2.13574	0.716961	1.86824	0.801	0.695536	0.821191	0.907047	0.558576	1.59603	1.42825	1.82462	2.77978	1.22772	2.0211	1.38633
ENSG00000260186	RP11-481J2.2		lincRNA	1.20792	1.49054	0.711558	1.44549	1.87183	1.56446	0.86051	0.79369	1.69121	2.0037	1.47904	0.477865	2.23226	0.756101	1.38078	1.45065	1.26714	2.16669	1.38456
ENSG00000205622	AF064858.6		lincRNA	1.72212	1.18018	1.07814	2.66804	0.856047	1.64535	2.24404	1.84111	1.48098	0.761123	0.380017	1.50314	1.402	0.992834	0.933141	1.59359	0.918371	1.83658	1.38341
ENSG00000271983	RP11-28H5.2		lincRNA	1.4513	1.33667	1.72449	2.28437	1.28683	1.47428	0.874622	1.06319	1.19219	0.8773	1.73625	0.852316	0.823335	2.58873	1.76935	1.11039	1.42714	0.989664	1.37965
ENSG00000273230	RP11-1246C19.1		lincRNA	1.02096	1.59419	0.915301	0.590299	1.48642	0.997619	0.635502	1.50062	1.43324	1.66628	1.83833	1.39279	1.63392	1.37784	1.55511	1.87105	1.42658	1.74675	1.37923
ENSG00000253116	RP11-648L3.2		lincRNA	1.58363	1.25545	1.3353	2.43041	1.58747	0.494002	2.75013	0.904492	0.358476	0.704909	1.6246	1.01939	1.46785	0.819826	1.74451	1.11049	1.94552	1.75888	1.37852
ENSG00000253452	RP11-473J6.1		lincRNA	1.23252	1.46093	1.19629	0.905985	1.07173	1.04841	2.62439	0.548315	1.24864	1.27566	1.40565	0.605659	1.50869	0.880811	1.45292	2.40415	2.10591	1.72117	1.37527
ENSG00000212743	RP11-563J2.3		lincRNA	1.55651	1.2634	1.4914	1.45217	1.79403	1.49063	1.54301	1.56783	1.14995	1.10646	1.25416	1.62609	1.04018	1.34605	0.832271	1.18545	2.01103	1.08238	1.37332
ENSG00000247157	LINC01252	long intergenic non-protein coding RNA 1252 [Source:HGNC Symbol;Acc:HGNC:27888]	lincRNA	1.44576	1.32845	0.928876	1.7313	0.590706	1.07819	1.63586	2.70961	0.851029	2.12566	0.98445	3.00092	1.39581	0.80493	1.53825	0.555796	0.599086	1.42859	1.37244
ENSG00000265139	RP11-227G15.2		lincRNA	0.635084	1.81197	0	1.03506	0.517426	0	2.25802	0	4.49572	0.154275	6.05092	0	0	1.46767	0	1.67359	0.840944	3.43657	1.37064
ENSG00000261504	RP11-317P15.4		lincRNA	1.58299	1.24071	1.30736	1.44614	2.2608	1.34354	1.41006	1.73002	0.927047	0.932219	1.13652	1.68341	1.20315	0.953515	0.884742	1.24819	2.20134	1.23696	1.36906
ENSG00000276728	AC142472.6		lincRNA	0.969111	1.60641	0.616174	0.684938	1.17311	0.603069	0.757174	1.9802	1.6624	1.64734	1.54178	1.89474	1.56415	1.67349	1.66795	1.55402	1.21516	1.64307	1.36742
ENSG00000273069	RP5-1186P10.2		lincRNA	1.99655	0.989529	4.07376	0.310772	1.40894	3.69395	1.95279	0.539077	0.288869	0.917308	0.393492	0.786831	1.38853	0	1.29735	1.63764	2.04323	1.14204	1.36716
ENSG00000235142	RP1-60O19.1		lincRNA	1.27351	1.42247	1.10569	2.66621	0.978637	0.812104	1.33968	0.738749	0.826228	1.70491	1.84359	1.29798	1.47954	1.00337	1.83632	2.10986	0.718149	1.40471	1.36661
ENSG00000264735	RP11-498C9.17		lincRNA	1.36969	1.3587	1.46029	1.29714	2.15758	1.52117	1.2998	0.482183	0.792107	1.39169	1.53287	0.392796	1.82039	0.920519	1.93519	1.67751	1.79372	1.33023	1.36282
ENSG00000227486	RP13-188A5.1		lincRNA	1.22137	1.44479	1.26768	1.35848	1.46619	1.27849	1.24882	0.708562	0.84385	1.71059	1.75092	0.688161	1.1294	1.2561	1.80952	2.12239	1.76861	1.3684	1.36101
ENSG00000225978	HAR1A	highly accelerated region 1A (non-protein coding) [Source:HGNC Symbol;Acc:HGNC:33117]	lincRNA	1.10297	1.5146	0.860202	0.50234	1.88266	0.875731	0.511136	1.98577	1.94427	1.09761	0.662111	2.29487	1.96259	1.85722	1.05511	0.551115	1.73539	1.98571	1.36024
ENSG00000273209	RP11-107N15.1		lincRNA	1.31577	1.38431	0.955716	1.44601	1.77941	0.98216	1.29804	1.43331	1.82413	0.609742	1.43856	1.48187	1.47674	1.87621	0.646769	1.22462	1.74619	1.51824	1.35861
ENSG00000275401	RP4-564F22.7		lincRNA	0.98287	1.5821	1.04401	0.789798	1.63688	0.89408	0.945303	0.587149	0.943887	2.10923	2.14291	0.571331	2.01647	1.07871	1.88406	1.93231	1.48362	1.6585	1.35739
ENSG00000212663	RP1-122K4.3		lincRNA	1.56324	1.23308	0.96716	2.00984	2.17942	0.935965	2.31491	0.972158	1.23568	1.13385	1.22717	0.495413	2.64224	0.880842	1.76192	1.19723	0	1.75647	1.35689
ENSG00000272338	RP11-722E23.2		lincRNA	0.785796	1.69938	0.600195	0.155674	1.69386	0.616801	0.163035	1.48521	1.30232	1.07218	1.774	1.4452	3.06043	1.19067	0.812349	1.43559	1.75459	3.14643	1.35678
ENSG00000261826	RP11-691G17.1		lincRNA	1.09298	1.51484	1.02185	1.15606	1.43281	0.764769	1.56223	0.620153	1.31958	1.38058	1.23559	0.853953	1.58241	1.21328	1.77993	2.3705	1.69785	1.71477	1.35664
ENSG00000272693	RP11-479O9.4		lincRNA	1.51816	1.2594	1.02874	1.99076	1.04855	1.16883	1.80071	2.0714	1.36431	1.15384	1.11009	1.49225	1.42897	1.22694	0.9122	1.34802	1.13898	1.41838	1.35644
ENSG00000272622	RP11-395N3.2		lincRNA	0.847066	1.66093	1.17848	0.611333	1.24721	1.08998	0.160059	0.795332	1.56268	1.50373	1.16108	1.41883	2.86801	1.75342	1.59505	1.20805	1.29193	2.24655	1.35573
ENSG00000231680	AP003774.6		lincRNA	1.20277	1.44355	0.60828	1.66121	1.49028	1.17413	1.58952	0.693199	0.945455	2.15432	1.84925	1.13027	1.20428	1.17392	1.38706	1.99195	1.82731	0.771716	1.35326
ENSG00000182057	OGFRP1	opioid growth factor receptor pseudogene 1 [Source:HGNC Symbol;Acc:HGNC:50511]	lincRNA	1.27787	1.39475	0.985347	1.33775	2.33303	0.659731	1.401	0.950372	1.48221	1.60592	0.85516	0.615065	1.92974	1.77099	1.58596	0.881174	1.83869	1.38263	1.35092
ENSG00000268713	CTC-444N24.8		lincRNA	1.10241	1.49964	1.14479	1.17846	0.987194	1.09804	1.34752	0.858438	1.334	1.60682	1.94248	0.710015	1.94579	1.18284	1.3945	2.08625	0.929622	1.86407	1.35068
ENSG00000280906	RP11-351N5.2		lincRNA	1.04265	1.53541	0.979887	0.847187	1.44033	1.09092	0.887243	1.01032	3.83896	0.104194	0.67043	1.07248	2.08188	3.03736	0.221042	0.697549	1.3925	2.23767	1.35062
ENSG00000274818	RP1-292L20.3		lincRNA	1.40575	1.31691	1.77431	0.920418	2.29508	1.64107	1.20492	0.598723	0.427775	1.132	1.45676	0.582593	1.85059	0.659982	0.960597	1.81883	2.37736	1.9026	1.35023
ENSG00000227674	LINC00355	long intergenic non-protein coding RNA 355 [Source:HGNC Symbol;Acc:HGNC:27061]	lincRNA	1.05228	1.52596	0.928932	1.04029	1.1901	0.527424	1.12422	1.50272	1.2207	1.38272	2.13212	1.26094	1.52585	1.05503	0.945869	1.83402	2.10683	1.79551	1.34833
ENSG00000225877	AC004603.4		lincRNA	1.10395	1.4919	0.836644	1.13475	1.82317	0.860986	1.50495	0.4632	1.22077	2.00012	2.05678	0.562015	1.4538	0.837724	2.02606	1.93928	1.39384	1.42865	1.34642
ENSG00000258819	RP11-7F17.3		lincRNA	1.12692	1.47759	0.656577	0.697131	3.09091	0.527065	0.573612	1.2162	0.659061	1.92041	1.50615	1.17585	1.47451	0.608537	1.28977	1.54382	3.06439	1.53341	1.34609
ENSG00000234722	LINC01287	long intergenic non-protein coding RNA 1287 [Source:HGNC Symbol;Acc:HGNC:50351]	lincRNA	1.06356	1.51448	0.785893	0.943341	1.38621	0.605728	1.33423	1.32595	1.42105	1.58884	0.967861	1.50527	2.66033	1.46162	1.08748	1.00701	1.19659	2.24878	1.34539
ENSG00000263635	RP11-805F19.2		lincRNA	1.03248	1.53148	1.52548	1.09908	1.59452	0.522563	0.690627	0.762602	1.22594	1.29767	1.00775	0.742058	0.982136	1.4711	2.17837	2.31667	2.47752	1.61558	1.34435
ENSG00000276266	CH17-80A12.1		lincRNA	1.27655	1.38499	0.932567	1.38356	1.69217	1.24222	1.42378	0.985022	1.38823	1.51456	0.661185	0.933612	1.82993	1.0292	1.38689	1.31075	1.996	1.79958	1.34433
ENSG00000227713	AC116609.1		lincRNA	1.13648	1.46882	1.57279	0.815753	1.78912	1.46299	0.644505	0.533755	0.572035	1.53204	1.55843	0.519376	2.47468	0.588367	1.71861	1.62147	1.44504	2.65817	1.3442
ENSG00000265246	RP11-663N22.1		lincRNA	1.20335	1.42797	1.55023	2.19638	1.08739	0.890109	0.745299	0.750719	1.32484	0.738992	2.19261	1.04263	2.05347	0.912296	0.761678	2.03616	1.21018	2.00682	1.34374
ENSG00000228878	SEPT7-AS1	SEPT7 antisense RNA 1 (head to head) [Source:HGNC Symbol;Acc:HGNC:51153]	lincRNA	0.979424	1.56126	0.8401	0.758236	0.482385	0.600846	1.04578	2.1492	3.07599	0.756565	1.15207	1.79176	1.52346	3.16277	0.949602	1.31551	0.712166	1.17273	1.34307
ENSG00000240687	RP11-521D12.1		lincRNA	1.3551	1.33224	1.76312	1.81536	0.696066	1.37141	1.6726	0.81205	0.962673	1.53509	1.36293	0.908199	1.78399	0.976304	1.82305	1.61237	0.706075	1.65168	1.34081
ENSG00000272940	CTA-384D8.33		lincRNA	0.818195	1.65405	0.911994	0.946186	0.85794	1.12467	0.247731	0.820646	0.879501	3.25835	1.79706	0.798538	1.05689	0.904612	2.7156	2.493	1.33305	1.30391	1.3406
ENSG00000227193	RP11-439A17.4		lincRNA	1.35167	1.32732	1.23167	0	2.35354	2.01753	1.25462	1.25265	1.43282	0.589349	1.46402	1.43959	1.15972	0.793231	0.964717	1.71723	1.91522	1.79727	1.33645
ENSG00000224017	LINC01449	long intergenic non-protein coding RNA 1449 [Source:HGNC Symbol;Acc:HGNC:50791]	lincRNA	1.19518	1.42082	0.767791	1.33949	1.53718	0.879817	1.7699	0.876916	0.72316	1.39827	1.26246	1.08424	2.07956	0.947224	1.2391	1.72603	1.80411	1.94406	1.33621
ENSG00000237753	AC079922.3		lincRNA	0.88079	1.60786	0.545937	0.804552	0.99214	0.637548	0.741481	1.56308	1.76492	1.51988	1.22245	1.76541	2.12808	1.81531	1.51141	1.31429	0.967255	2.06962	1.33521
ENSG00000277991	CH507-338C24.1		lincRNA	0.784671	1.66317	0.689604	0.388686	2.41143	0.392833	0.517755	0.307717	0.260606	3.56533	3.58557	1.74764	0.293607	0.629062	3.32456	2.22728	0.593139	0.404925	1.33373
ENSG00000237954	RP11-14O19.2		lincRNA	0.984172	1.54063	0.618116	1.65388	1.33931	0.502742	1.24018	0.550803	0.992234	2.27836	1.29906	0.328423	1.85001	1.08906	1.68311	1.81577	2.45949	1.61083	1.33196
ENSG00000257373	RP11-547C5.2		lincRNA	1.18801	1.41785	1.64619	1.10423	1.21109	0.935128	1.31065	0.920792	0.56031	1.19265	3.32781	1.65744	1.52365	0.370267	1.71651	1.3595	1.8232	0.647114	1.33166
ENSG00000245149	RNF139-AS1	RNF139 antisense RNA 1 (head to head) [Source:HGNC Symbol;Acc:HGNC:48940]	lincRNA	1.39007	1.29106	1.49814	1.00318	1.73216	1.79643	1.09052	1.22	1.33817	1.018	0.997645	1.16511	1.32826	1.20457	1.0226	1.08602	2.24752	1.50274	1.32819
ENSG00000275016	RP11-61O11.1		lincRNA	1.56921	1.18164	1.60376	1.34909	1.24502	1.65429	1.9918	1.57131	1.29363	1.23858	1.04193	0.611593	1.37691	0.866043	1.5631	0.477342	1.851	1.4963	1.32698
ENSG00000240050	RP1-93H18.1		lincRNA	1.47789	1.2349	1.0353	1.49555	1.71623	1.49987	1.17469	1.94568	2.25899	1.65541	0.473407	1.26217	0.668209	1.7873	1.17063	0.985112	1.22909	0.858734	1.32602
ENSG00000226548	AC016722.3		lincRNA	1.19444	1.40363	1.54902	1.78801	0.889474	1.37753	1.28545	0.277134	0.816894	1.56547	2.19202	0.461732	0.759958	0.346543	2.09703	1.62592	1.89841	2.27235	1.32518
ENSG00000261090	RP11-20G6.2		lincRNA	1.10039	1.46003	0.858638	1.8353	1.27544	1.23339	0.813429	0.586151	1.60102	1.04506	2.05565	0.520345	1.25045	1.25506	1.51542	2.5371	1.34877	1.47145	1.32517
ENSG00000257262	RP11-776A13.1		lincRNA	1.16895	1.41751	0.956252	1.30894	1.58592	0.849311	1.64808	0.665182	1.61207	1.76432	1.37415	0.613509	1.33183	0.813187	2.1761	1.54491	1.29984	1.64517	1.3243
ENSG00000237480	RP5-947P14.1		lincRNA	1.31163	1.33077	0.879218	2.34179	1.26161	1.0524	0.970982	1.36377	0.450626	1.82545	0.827973	0.746287	1.31093	2.33654	1.42985	0.944314	1.79838	1.63735	1.32359
ENSG00000272853	RP11-398C13.6		lincRNA	1.56033	1.17988	1.07549	1.54158	2.26312	1.16342	1.53759	1.78077	1.3647	1.30009	0.743588	1.7347	0.65598	1.19312	1.1492	0.773666	2.34425	0.539531	1.32255
ENSG00000258884	CTD-3035D6.2		lincRNA	1.1224	1.43835	0.295881	1.57735	0.66067	0.274581	2.64309	1.2828	2.47099	1.70072	2.63474	0.0294423	0.563809	0.603218	1.31697	1.6624	1.94822	1.45295	1.31986
ENSG00000243819	RN7SL832P	RNA, 7SL, cytoplasmic 832, pseudogene [Source:HGNC Symbol;Acc:HGNC:46848]	lincRNA	1.31994	1.31635	1.18097	1.79987	1.31234	1.15177	1.53937	0.935347	1.41754	1.39682	1.36472	0.839024	1.50633	1.09502	1.00223	1.46421	1.55589	1.52173	1.3177
ENSG00000245768	RP11-410D17.2		lincRNA	1.59862	1.14805	2.03744	2.07061	1.25621	1.41569	2.07427	0.737512	1.02466	1.75857	1.01958	0.355303	0.885875	1.38988	1.59126	1.26242	1.26674	0.926228	1.31701
ENSG00000281266	RP4-669P10.20		lincRNA	1.67897	1.09724	1.82571	1.09892	1.51005	2.80663	0.562908	2.26961	0.318087	0.538635	1.82958	0.873866	1.03642	0	0.431357	2.73458	2.12476	1.08514	1.31539
ENSG00000248994	RP11-259O2.1		lincRNA	1.15174	1.41351	0.486836	1.53017	2.56953	0.1604	1.59502	0.568504	1.61048	1.21867	1.15255	0.553189	1.72912	1.54818	1.05626	1.19917	2.66164	1.40579	1.31534
ENSG00000231507	LINC01353	long intergenic non-protein coding RNA 1353 [Source:HGNC Symbol;Acc:HGNC:50580]	lincRNA	2.00449	0.9006	2.66978	1.43478	2.40459	2.92823	1.20761	1.38196	0.343483	0.463965	0.597071	1.46343	0.995825	0.35329	0.771315	0.134411	1.98538	1.89783	1.31456
ENSG00000257869	CTD-2591A6.2		lincRNA	0.905986	1.55951	0.804902	0.515939	1.1096	0.660656	0.396659	1.94816	1.54587	1.71814	2.70975	1.10254	1.39075	1.61068	1.86444	1.73365	0.397104	1.52215	1.31444
ENSG00000283585	CTB-133P21.1		lincRNA	1.00303	1.499	1.09142	0.973456	1.31725	0.89815	0.997773	0.740104	1.44246	1.66691	2.0863	1.03102	1.12208	0.880843	1.5245	2.46605	1.89797	0.871823	1.31301
ENSG00000267440	CTC-501O10.1		lincRNA	1.30443	1.31772	0.679792	1.81326	2.33362	0.85355	1.44929	0.697063	1.4572	0.483146	1.99864	0.496305	0.716955	1.73756	0.474385	2.19982	1.84036	1.77287	1.31274
ENSG00000228692	RP5-826L7.1		lincRNA	1.3059	1.3165	0.842414	1.97564	1.31776	1.41918	2.11861	0.161812	1.01652	0.671538	1.98648	0.138939	1.59333	0.649756	1.64725	1.82093	1.80957	1.83068	1.31253
ENSG00000253773	C8orf37-AS1	C8orf37 antisense RNA 1 [Source:HGNC Symbol;Acc:HGNC:50444]	lincRNA	1.22187	1.36508	1.45291	1.52612	0.441033	1.183	1.13687	1.59127	1.01514	1.213	1.69182	1.74916	1.19986	1.19914	1.76195	2.25626	0.609125	0.955342	1.31137
ENSG00000258240	RP1-46F2.3		lincRNA	0.964939	1.51773	1.80366	1.46839	0.689738	0.985164	0.34656	0.496122	0.714042	1.21267	2.34349	1.36966	2.50859	0.386107	1.74373	2.43989	1.17972	1.27939	1.31043
ENSG00000253161	LINC01605	long intergenic non-protein coding RNA 1605 [Source:HGNC Symbol;Acc:HGNC:51654]	lincRNA	1.47796	1.20954	1.56435	1.84499	1.49512	1.20943	2.56332	0.190581	1.53235	0.883835	1.115	0.278344	0.785633	3.06621	1.03222	1.35826	1.13512	0.908431	1.3102
ENSG00000226686	LINC01535	long intergenic non-protein coding RNA 1535 [Source:HGNC Symbol;Acc:HGNC:51282]	lincRNA	1.04902	1.46604	0.651427	1.25636	0.898093	2.38895	0.812987	0.286301	1.01499	1.55884	2.91296	0.51481	1.65738	0.860981	2.15659	2.20828	0.53186	1.2437	1.30966
ENSG00000260979	RP11-77H9.8		lincRNA	1.1769	1.38782	0.995094	1.2905	1.17014	0.818101	1.89213	0.895422	0.47982	2.03157	1.634	0.653475	2.07575	0.740279	1.07747	1.36008	1.45451	2.3712	1.30872
ENSG00000257781	RP11-110L15.1		lincRNA	1.34369	1.28699	0.706704	2.30851	0.97606	1.07851	2.30255	0.689803	0.259242	0.278426	2.48062	0.629764	0.474188	1.31346	1.37946	2.80672	1.22317	2.02488	1.30825
ENSG00000251293	CTC-552D5.1		lincRNA	1.15073	1.40093	1.16393	1.25788	1.59679	1.39548	1.05388	0.436393	1.63692	1.73268	1.27416	0.212318	1.57365	1.20261	2.10046	0.994272	2.12661	1.15563	1.3071
ENSG00000261357	RP11-626G11.1		lincRNA	1.20172	1.36534	0.721884	1.17078	2.15162	1.04064	1.40627	0.719131	1.5369	1.63254	1.23417	0.691819	1.82384	0.349251	2.10879	1.59168	1.44664	1.23781	1.30399
ENSG00000260823	RP11-249C24.10		lincRNA	0.781991	1.61689	0.926793	0	1.52576	0.571462	0	1.66793	3.1282	0.236516	1.82622	1.62299	0.859232	2.98769	0.250878	1.90009	2.03201	1.32507	1.3038
ENSG00000279442	LA16c-60D12.2		lincRNA	1.21146	1.35497	1.04312	1.349	1.19825	1.21206	1.44148	1.02485	1.15096	1.5447	1.75688	0.771911	1.40688	1.0885	1.37289	1.60898	1.36916	1.47879	1.30115
ENSG00000256504	RP11-1060J15.7		lincRNA	1.42524	1.22643	1.24714	1.53534	1.62417	1.82497	1.87593	0.443878	0.475712	0.755316	0.648006	0.64788	2.05797	2.14835	1.33531	1.34844	1.20172	1.64563	1.30099
ENSG00000280737	RP11-406O16.1		lincRNA	1.67969	1.07267	0.973024	2.35554	0.908668	1.22902	3.6458	0.966077	1.46495	1.56657	2.30241	0	0	0.401908	0.630224	1.82097	1.2652	1.27448	1.3003
ENSG00000272430	RP11-38L15.8		lincRNA	1.08398	1.42881	0.710418	0	1.32321	1.15109	1.50086	1.81831	0.862612	1.41556	1.63117	1.86214	1.07186	1.61509	0.638738	2.26378	1.31035	1.61677	1.2995
ENSG00000272707	RP11-534C12.1		lincRNA	0.682268	1.66888	0.92005	1.19318	0	0.945507	0	1.03487	1.10909	2.34795	1.51078	2.01398	1.06623	1.14075	3.7358	1.57189	0	2.19238	1.2989
ENSG00000203434	RP11-163F15.1		lincRNA	1.03425	1.45017	0.679239	1.91033	0.759069	0.597211	1.81257	0.447078	1.48076	1.80995	1.76914	0.636943	0.721018	1.63614	1.3124	2.08167	1.59303	1.46065	1.2942
ENSG00000255455	RP11-890B15.3		lincRNA	0.953723	1.4979	1.10815	0.695383	1.0789	1.13881	0.695894	1.0052	1.53693	1.68767	1.50659	1.03028	1.62943	1.56604	1.77403	1.52682	1.08855	1.63263	1.29383
ENSG00000271614	LINC00936	long intergenic non-protein coding RNA 936 [Source:HGNC Symbol;Acc:HGNC:27883]	lincRNA	1.13582	1.38818	0.944823	1.05048	1.23769	0.884905	0.84525	1.85178	1.43938	1.1057	1.39471	1.86835	1.66271	1.30109	0.940883	1.37874	1.24851	1.54174	1.29355
ENSG00000275232	RP11-897M7.4		lincRNA	1.00874	1.46399	1.0285	1.77843	1.00785	0.880794	1.16407	0.192808	1.23982	1.96853	1.97033	0	1.9865	0.850142	1.85606	1.46431	1.67037	1.63386	1.29327
ENSG00000243345	RP11-458K10.3		lincRNA	1.2861	1.29566	1.5827	2.29249	1.06546	0.90535	1.4187	0.451892	0.923131	1.23032	1.80756	0.67016	1.65239	0.89663	0.950936	1.71291	0.833249	2.27928	1.29207
ENSG00000232100	RP11-152L7.2		lincRNA	1.24414	1.32073	1.4555	1.58773	1.14626	1.03845	1.60287	0.634003	0.976365	1.45681	1.82012	0.747793	1.48185	1.05971	1.36807	1.61007	1.35218	1.33435	1.29201
ENSG00000268287	CTB-60B18.18		lincRNA	0.522501	1.75314	0.341095	0.442354	0.935895	0.467377	0.308846	0.639438	0.137059	2.75648	2.80049	0.746654	1.71291	0.140973	3.05925	2.91378	1.38492	1.87892	1.29165
ENSG00000223783	AC124944.5		lincRNA	1.12275	1.3927	0.458659	1.70879	1.15237	1.13929	1.30262	0.974763	0.513127	0.585244	2.80009	0.948503	1.75385	1.50958	1.33672	1.83769	1.78248	0.859687	1.29147
ENSG00000281091	RP13-349O20.2		lincRNA	1.13555	1.3833	0.518155	2.29225	0.69282	0.532492	2.00052	0.777092	1.72954	0	1.93493	0.945196	2.94779	1.82627	0	1.5099	0.881506	2.05784	1.29039
ENSG00000226208	RP11-99H8.1		lincRNA	1.29645	1.28583	1.22145	1.01744	1.15486	1.0416	2.39953	0.943804	1.88684	1.7602	1.82998	0.671197	1.15738	2.43389	0.794902	1.36291	0.725505	0.235472	1.28981
ENSG00000258933	RP11-991C1.1		lincRNA	1.9341	0.903022	2.02186	2.51283	2.17941	2.33753	2.17396	0.379031	1.92952	0.64497	0.415003	0.461025	0.292887	2.08906	0.456091	0.28786	2.05231	0.40149	1.28968
ENSG00000263105	RP11-95P2.3		lincRNA	1.38209	1.23411	1.40179	1.81793	0.82419	1.08043	2.37986	0.788364	0.844904	2.23584	0.575455	1.15069	1.21838	0.869026	1.89729	0.598733	1.28061	1.67015	1.2896
ENSG00000203356	LINC01562	long intergenic non-protein coding RNA 1562 [Source:HGNC Symbol;Acc:HGNC:51335]	lincRNA	1.32488	1.26684	1.25918	2.11452	1.58649	0.857872	1.24072	0.890512	1.01145	1.81757	1.56528	0.768294	1.42191	0.882069	1.07143	1.33683	1.5518	1.24173	1.2886
ENSG00000236209	AC104135.2		lincRNA	1.07276	1.41765	1.04642	1.63356	1.01518	0.966484	1.18444	0.590496	0.870639	0.948382	2.18727	0.285031	2.12428	0.995934	1.35569	2.5024	0.610677	2.29617	1.28832
ENSG00000229720	RP3-495K2.2		lincRNA	1.00274	1.45772	0.94036	0.639307	1.66659	0.823231	0.768645	1.17828	1.33706	1.80842	1.21421	1.14654	1.07116	1.52804	1.91824	1.57916	1.72633	1.24809	1.2871
ENSG00000257614	RP11-116N8.2		lincRNA	1.49451	1.15933	1.1142	1.02246	2.30974	1.50773	2.14268	0.870246	0.952557	1.25357	0.881577	0.573025	0.701519	0.78596	1.09501	1.50307	3.14858	0.69843	1.28502
ENSG00000259929	CTA-481E9.4		lincRNA	1.15827	1.35598	0.712357	1.9398	1.69137	0.875935	0.447339	1.28281	1.7316	1.8187	1.90641	0.551645	1.31742	0.370836	1.84985	1.46903	0.898914	1.64539	1.28184
ENSG00000237222	AC090505.6		lincRNA	1.06864	1.40829	0.438986	1.60002	2.28172	0.992863	0.952418	0.145865	1.72394	1.32607	1.8414	0.618389	0.977832	2.2275	0.622178	2.04056	1.98197	0.723024	1.28092
ENSG00000261888	AC144831.1		lincRNA	1.58821	1.09561	1.67515	1.88597	1.77501	1.62691	1.80013	0.766105	1.33143	1.05699	1.2091	0.765614	0.554656	1.3238	1.07135	1.10076	1.92834	0.614107	1.28034
ENSG00000282381	RP11-328P23.4		lincRNA	0.960336	1.47108	1.30349	1.85338	0.48638	0.842415	0.630967	0.645385	0.966941	1.70868	2.20906	0.584958	2.25684	1.19714	1.26008	2.0914	1.0573	1.37838	1.27955
ENSG00000235099	RP1-23E21.2		lincRNA	1.14037	1.36213	1.11984	1.51176	1.27519	1.37334	0.953415	0.608673	1.24072	1.36459	1.22348	0.530732	1.27264	0.25048	1.65128	2.42255	1.36883	2.29599	1.27897
ENSG00000255992	RP11-417L19.4		lincRNA	1.0051	1.44125	0.673721	1.29609	0.754632	1.09614	1.0859	1.12413	0.722848	1.61191	1.38893	1.19976	1.62146	1.23914	1.83043	1.81662	1.21734	1.76405	1.27769
ENSG00000272156	RP11-477N3.1		lincRNA	0.934951	1.4833	0.765331	0.882249	0.999957	0.699117	0.923963	1.33909	1.94767	1.51909	0.837813	1.02379	2.46368	1.68697	1.26605	0.726419	0.828645	2.53291	1.27767
ENSG00000231473	LINC00441	long intergenic non-protein coding RNA 441 [Source:HGNC Symbol;Acc:HGNC:42778]	lincRNA	0.775301	1.57896	0.640898	0.0621938	0.75364	0.24642	0.0651344	2.88352	1.54516	1.30732	1.05239	1.40292	2.22817	0.794639	1.73488	0.327735	2.34198	3.05437	1.27759
ENSG00000236008	AC011747.4		lincRNA	1.13526	1.36133	0.833067	1.2749	1.43095	0.992542	1.25359	1.02651	0.980724	1.36066	1.79237	0.91874	1.4518	1.01216	1.49019	1.78906	1.42848	1.38911	1.27655
ENSG00000262352	AP005530.1		lincRNA	1.09642	1.38002	0.997319	1.30349	1.38599	1.04086	1.02384	0.826999	0.836737	1.6882	3.12644	0.793861	0.946399	0.911616	0.765221	1.7039	1.65655	1.37126	1.27367
ENSG00000281189	GHET1	gastric carcinoma proliferation enhancing transcript 1 [Source:HGNC Symbol;Acc:HGNC:49425]	lincRNA	1.11285	1.36812	1.31775	0.924368	1.49045	1.1053	1.13356	0.705683	0.769855	1.3267	1.69963	0.937919	1.60694	0.870648	1.34195	1.69302	1.97662	1.45792	1.27239
ENSG00000281881	SPRY4-IT1	SPRY4 intronic transcript 1 [Source:HGNC Symbol;Acc:HGNC:42394]	lincRNA	1.29387	1.25898	1.73238	1.1975	1.21287	1.71658	0.94212	0.961771	1.27726	1.38995	0.763936	0.678015	2.08915	0.986475	1.13166	0.802956	1.4308	2.03955	1.27206
ENSG00000269473	CTD-2619J13.19		lincRNA	1.20082	1.31452	1.01425	1.37305	1.24016	1.09113	1.3811	1.10522	1.40574	1.15314	1.28692	1.05679	1.55029	1.33838	1.19773	1.38414	1.31638	1.45564	1.27188
ENSG00000251600	RP11-673E1.1		lincRNA	0.811384	1.54621	0.858663	0.364272	1.43462	0.661816	0.58311	0.965821	2.22929	0.918601	1.88255	1.39806	1.7414	2.25521	0.459806	0.733506	1.64275	2.20092	1.27065
ENSG00000249198	RP11-772C9.1		lincRNA	1.64231	1.04408	1.8931	3.3714	1.79811	0.556687	1.19592	1.03867	0	2.06193	0.761363	0.73736	0.538948	1.43936	1.41968	0.610043	0.48243	2.38972	1.26842
ENSG00000261285	RP11-481E4.2		lincRNA	1.15555	1.33397	0.791711	1.47965	1.78887	1.08482	1.07529	0.712961	0.636253	2.10287	2.70616	0.433262	1.90987	0.943091	0.686329	0.433174	2.16183	1.32683	1.26706
ENSG00000273148	RP5-1068E13.7		lincRNA	1.34855	1.21698	1.68847	0.7883	1.62811	1.8393	0.779707	1.36742	1.87256	0.775612	0.831773	1.44146	1.0175	1.88416	0.731299	0.923113	1.68648	1.00586	1.26632
ENSG00000227467	LINC01537	long intergenic non-protein coding RNA 1537 [Source:HGNC Symbol;Acc:HGNC:51301]	lincRNA	1.18201	1.31364	1.0598	1.16788	1.69833	1.28303	1.21156	0.671443	0.838491	1.06754	1.5685	0.605825	1.35767	1.07941	1.42198	1.92571	1.73762	1.53369	1.26428
ENSG00000253496	RP11-13N12.1		lincRNA	1.1983	1.30327	0.940426	1.21961	2.36688	0.966447	0.638635	1.05779	1.70048	1.79996	0.772118	1.02929	0.544919	1.16602	1.90927	1.83214	1.71826	0.560232	1.2639
ENSG00000260498	RP4-536B24.4		lincRNA	1.26772	1.26156	1.63976	1.16389	1.61747	1.71284	1.18394	0.28842	0.772761	1.1289	2.02399	0.420975	1.16131	0.942691	0.851104	2.75415	1.3658	1.19395	1.26387
ENSG00000261327	RP11-863P13.3		lincRNA	1.22791	1.28352	0.91718	1.36504	1.16876	1.13373	1.82319	0.959561	1.18471	1.05385	1.98984	0.786337	0.59217	0.701845	1.83766	2.52336	1.00855	1.1569	1.26267
ENSG00000255947	RP11-855O10.3		lincRNA	0.939719	1.45559	0.36523	1.34395	0.635828	0.742553	1.47768	1.07307	1.14947	1.10193	3.22911	0	1.40851	0.954154	1.41111	2.16955	0.845717	2.28638	1.26214
ENSG00000278075	RP11-248M19.1		lincRNA	0.916628	1.46892	1.17179	0	2.06688	1.20421	0.397876	0.659012	2.11882	1.86899	1.92415	0.641258	0.33949	2.17932	1.98249	1.50149	1.78415	0.34903	1.26181
ENSG00000268352	AC007228.5		lincRNA	1.46297	1.14026	1.11906	2.27684	2.54442	0.764307	1.3991	0.674071	0.349985	0.990781	2.08625	0.720829	0.676072	0.56063	0.786295	1.58858	2.42799	1.21516	1.26127
ENSG00000232719	RP11-13J8.1		lincRNA	1.31259	1.22908	0.912756	1.42045	1.47262	1.05602	2.45848	0.555218	1.02148	0.936698	1.42973	0.719824	1.60565	1.02514	0.630395	2.06543	1.18824	1.6682	1.2604
ENSG00000272438	RP11-54O7.16		lincRNA	0.933999	1.45446	0.289704	1.12712	1.70333	0	1.18041	1.30343	0.349228	0.36966	2.37856	1.90248	1.0072	1.796	0.784216	2.47477	1.41152	2.071	1.25929
ENSG00000278370	RP11-387D10.4		lincRNA	1.15384	1.32181	0.994708	1.505	1.75453	1.02223	0.900663	0.745896	0.199847	1.90386	1.36114	0.725801	1.92124	0.205553	2.69263	1.4162	1.21162	1.58018	1.25882
ENSG00000264954	PRR29-AS1	PRR29 antisense RNA 1 [Source:HGNC Symbol;Acc:HGNC:51822]	lincRNA	1.27171	1.2493	1.30077	0.993272	2.33266	1.41687	0.902606	0.684103	0.380052	1.88153	1.45325	0.592359	1.00952	0.662187	1.79959	1.54638	1.9521	1.216	1.2577
ENSG00000203386	LINC01317	long intergenic non-protein coding RNA 1317 [Source:HGNC Symbol;Acc:HGNC:50523]	lincRNA	1.33239	1.21144	0.467046	2.03508	1.53661	0.800974	2.76351	0.391106	1.09749	0.746063	1.62522	0.311226	0.485417	0.913141	1.56973	1.41934	2.86841	1.07831	1.25679
ENSG00000258649	CTD-2142D14.1		lincRNA	1.35897	1.19437	1.58379	1.60064	0.801256	1.50859	1.65862	1.0009	0.462351	2.30477	0.57133	0.822317	1.79555	0.583969	1.58441	0.741196	0.948157	2.12968	1.2561
ENSG00000226266	AC009961.3		lincRNA	1.56485	1.0686	1.61216	1.36923	1.31627	2.21768	1.76197	1.11179	0.307017	1.71396	1.10284	1.28472	1.08679	0.355782	1.81804	1.14745	0.818077	1.05137	1.2547
ENSG00000234928	AP000344.3		lincRNA	1.03067	1.38811	0.220788	0.406629	1.61154	0.388967	0.507308	3.04876	0.681281	0.764678	1.22769	2.06564	2.11437	0.971905	1.20608	1.15053	1.37921	2.31968	1.25407
ENSG00000280986	AP000344.3		lincRNA	1.03067	1.38811	0.220788	0.406629	1.61154	0.388967	0.507308	3.04876	0.681281	0.764678	1.22769	2.06564	2.11437	0.971905	1.20608	1.15053	1.37921	2.31968	1.25407
ENSG00000249776	RP11-133F8.2		lincRNA	1.0139	1.39717	0.309975	1.60798	2.69325	0.637103	0.421002	0.414116	1.86832	1.5821	1.11774	0.339265	2.51456	0.941009	1.67817	0.529586	1.51028	1.89062	1.25344
ENSG00000226355	RP11-65J3.2		lincRNA	1.16427	1.30547	0.821924	1.32538	1.02102	1.19446	1.55492	1.06791	1.45732	1.21363	1.27067	1.3475	1.27841	1.8961	0.955667	1.31629	1.08542	1.23369	1.25252
ENSG00000250198	RP11-143A12.3		lincRNA	1.24888	1.25077	1.37501	1.44492	1.20077	0.791804	1.40111	1.27968	0.889786	1.02538	1.17429	0.480363	1.55514	1.23843	0.95626	1.83036	2.27141	1.0863	1.25006
ENSG00000264520	RP4-777O23.2		lincRNA	0.931908	1.43929	1.32095	1.02786	0.931996	1.3575	0.358819	0.594322	1.27389	0.67421	0	2.89155	2.44932	1.63783	1.07273	0.902731	1.28721	2.20338	1.24902
ENSG00000282012	LL22NC03-N95F10.1		lincRNA	1.21789	1.26662	0.952305	1.87221	1.83608	0.734414	1.3424	0.569957	0.793838	1.49203	1.31895	0.340346	1.00461	0.286645	2.98951	0.960207	1.50402	1.97603	1.24835
ENSG00000237989	TCONS_00029157	uncharacterized LOC101928399 [Source:EntrezGene;Acc:101928399]	lincRNA	1.75178	0.945318	2.01863	1.91828	1.49381	2.12813	1.91444	1.0374	0.964962	0.732755	0.51435	1.08564	1.31084	0.970936	0.730147	0.416233	1.46258	1.26474	1.24774
ENSG00000270972	RP11-326C3.15		lincRNA	1.09163	1.33983	1.37163	0.988235	0.716854	1.40959	1.03496	1.02854	0.367435	0.777863	2.2523	1.16764	1.76617	1.13378	1.03137	2.34341	0.742553	1.8158	1.24676
ENSG00000272695	GAS6-AS2	GAS6 antisense RNA 2 (head to head) [Source:HGNC Symbol;Acc:HGNC:43694]	lincRNA	1.64073	1.00934	1.37883	1.82002	2.48604	1.55616	2.03371	0.569598	0.603375	0.773118	0.919799	0.575707	0.689176	0.985499	1.13859	1.23133	2.4363	0.740493	1.24611
ENSG00000231574	KCCAT211	renal clear cell carcinoma-associated transcript 211 [Source:EntrezGene;Acc:102724550]	lincRNA	1.00333	1.38963	0.594277	1.69495	1.26079	0.244219	1.29057	0.935202	2.00503	1.81924	1.56032	0.130001	0.688329	1.17816	1.92915	2.43734	1.1579	0.990873	1.24477
ENSG00000279927	CTA-212A2.4		lincRNA	1.25329	1.23901	1.24657	1.37802	1.35158	1.22748	1.38621	0.929885	0.839936	1.27518	1.56634	0.974916	1.17713	0.944872	1.56509	1.21	1.56031	1.27636	1.24437
ENSG00000233393	AP000688.29		lincRNA	1.22926	1.2508	1.29763	1.30201	1.35827	1.22662	1.28503	0.905986	1.10473	1.28253	1.69407	0.811337	1.44358	1.06477	1.04778	1.41035	1.41276	1.23613	1.24272
ENSG00000276509	CH17-353B19.1		lincRNA	0.994663	1.39088	0.779214	1.04148	0.98331	0.709643	1.28744	1.16689	1.32397	1.30761	1.81291	1.20252	1.40739	1.43836	1.34953	1.51729	1.203	1.34621	1.2423
ENSG00000234261	RP11-146I2.1		lincRNA	0.882906	1.45538	0.955316	0.903051	1.58698	0.770409	1.01941	0.0622654	0.923072	2.09152	1.71595	0.512352	1.88558	1.49677	1.46745	1.85024	1.28343	1.3274	1.2407
ENSG00000253686	LINC01484	long intergenic non-protein coding RNA 1484 [Source:HGNC Symbol;Acc:HGNC:51136]	lincRNA	1.28207	1.21545	1.4167	0.352581	2.18111	1.1188	1.81565	0.80757	0.837985	0.898984	1.24642	0.803386	0.950914	0.989369	1.73998	0.913641	2.59544	1.17843	1.24043
ENSG00000225039	LINC01058	long intergenic non-protein coding RNA 1058 [Source:HGNC Symbol;Acc:HGNC:49061]	lincRNA	1.02674	1.36307	0.547197	0.946186	0.42897	0.374891	0.990923	2.87226	1.759	1.1637	0.29951	3.19415	1.9024	1.58307	1.23436	0.311625	0.444348	1.73854	1.23695
ENSG00000282681	RP11-273G15.2		lincRNA	0.986349	1.38312	0.581888	0.702111	1.09328	0.52191	0.436113	2.58279	0.930275	0.865208	1.53169	3.29809	1.18052	1.16591	1.1934	1.20958	1.45366	1.00287	1.23433
ENSG00000269564	AC008753.4		lincRNA	1.09099	1.31998	1.19817	0.621543	0.845362	1.23132	1.30186	1.34769	0.866607	1.22308	1.57397	1.04911	2.49935	0.594233	1.29735	1.22823	0.583779	2.28407	1.23411
ENSG00000268945	CTD-2192J16.26		lincRNA	1.10459	1.31011	0.625935	1.6122	1.51989	0.940125	1.11477	0.814609	0.656741	1.80479	1.46303	0.760066	1.6426	0.534402	1.95945	1.49771	1.2672	1.51508	1.23304
ENSG00000257398	RP11-554D14.6		lincRNA	1.0148	1.36101	1.37941	0.346476	0.652885	2.14707	0.672787	0.8902	1.16151	1.264	1.93373	1.52138	1.30678	1.08011	0.905824	1.7848	1.63146	1.02054	1.23119
ENSG00000274712	RP11-147L13.15		lincRNA	1.01181	1.36064	0.887394	1.02815	1.51287	0.938049	1.10509	0.599334	1.3188	1.42602	1.61727	0.747089	1.22938	1.36503	1.564	1.58199	1.40286	1.35392	1.22983
ENSG00000272316	XXbac-BPGBPG55C20.2		lincRNA	1.06667	1.32661	0.841694	0.79683	1.34283	0.821955	0.882091	1.71464	1.43497	1.22976	0.981373	1.6148	1.7284	1.42647	1.01939	0.903366	1.36282	1.56473	1.22913
ENSG00000273139	XXbac-B444P24.14		lincRNA	1.16934	1.26405	0.512316	0.221468	2.81138	0.701988	0.463879	2.305	0.823438	0.871613	0.841253	2.42982	1.38533	0.846948	0.924543	0.583522	3.12018	0.81386	1.22853
ENSG00000248491	RP11-125O18.1		lincRNA	1.25576	1.21209	0.820049	3.77234	1.14358	0.208983	0.80941	0.780198	0.356626	1.64342	1.41214	0.778225	0.770416	1.25895	2.15296	2.94115	0.685914	0.121144	1.22847
ENSG00000238009	RP11-34P13.7		lincRNA	1.20274	1.2412	1.35002	0.855052	1.18796	1.05857	2.16593	0.598893	1.08424	0.754177	1.11586	1.61687	1.53388	1.21806	0.74047	1.19076	1.75571	1.40196	1.22678
ENSG00000230647	AC022816.2		lincRNA	1.0291	1.34519	1.11289	1.82631	0.598289	0.995322	1.41271	0.229095	0.820373	1.24579	1.69955	0.395985	1.79258	0.772766	1.86523	2.66138	0.629107	1.56909	1.22665
ENSG00000205663	RP11-706O15.5		lincRNA	1.47051	1.07989	1.45328	1.42773	2.29137	0.3848	2.14793	1.11793	0.599909	0	2.64311	0.263677	0.399622	0.264274	1.05494	2.88524	2.3606	0.327576	1.22637
ENSG00000213062	RP1-206D15.6		lincRNA	1.33248	1.16144	1.01784	0.990001	1.49611	1.3075	1.03681	2.14662	1.0736	0.649377	0.835677	2.15841	1.54816	1.02538	0.60271	0.652111	1.70472	1.36429	1.22558
ENSG00000245317	CTC-241N9.1		lincRNA	1.07167	1.31373	0.796313	0.748224	1.6113	0.722782	0.685651	1.86573	1.65179	0.966237	0.888172	1.81547	1.41192	1.69895	0.829691	0.924099	1.49337	1.45761	1.22296
ENSG00000235244	DANT2	DXZ4 associated non-coding transcript 2, distal [Source:HGNC Symbol;Acc:HGNC:50862]	lincRNA	1.12715	1.28038	1.17188	1.29748	1.30158	1.05454	1.24188	0.695549	1.0495	1.3753	1.19407	0.777456	1.62962	1.03105	1.26598	1.81301	1.15807	1.50974	1.22292
ENSG00000247844	CCAT1	colon cancer associated transcript 1 (non-protein coding) [Source:HGNC Symbol;Acc:HGNC:45128]	lincRNA	1.11307	1.2845	0.858087	1.11796	1.83941	0.767536	1.28751	0.80791	0.588401	1.08919	1.64127	0.753685	1.82424	1.03044	1.28019	1.22419	1.67008	1.74333	1.22021
ENSG00000237595	RP11-112L6.3		lincRNA	1.15008	1.26083	0.787396	1.81427	1.2685	0.443462	1.90887	0.677984	1.42315	1.17539	1.86314	0.990938	0.712972	1.28991	1.4235	1.2567	1.33208	1.14053	1.2193
ENSG00000203620	RP11-84A19.2		lincRNA	1.15981	1.25191	0.803571	2.02412	1.31078	0.716646	1.71162	0.392148	1.09684	1.64453	1.61206	0.325299	1.33445	0.830563	1.21475	1.31537	1.54845	1.59683	1.21738
ENSG00000228397	RP1-224A6.3		lincRNA	1.06323	1.30836	1.15311	1.21919	1.05727	1.23351	0.955527	0.76075	0.816792	1.40559	1.18834	1.0176	1.70241	0.980217	1.74929	1.36386	1.30156	1.55792	1.21643
ENSG00000270547	LINC01235	long intergenic non-protein coding RNA 1235 [Source:HGNC Symbol;Acc:HGNC:49769]	lincRNA	1.54648	1.01799	2.11258	1.59866	1.36125	2.09112	1.49832	0.616929	1.1692	0.441822	1.51994	0.510426	0.916652	1.2049	0.670894	1.55031	1.17695	1.01885	1.21618
ENSG00000272711	RP11-259N19.1		lincRNA	0.966537	1.36581	1.09711	0.933023	1.06974	0.977925	0.924155	0.797267	1.10741	1.27235	2.10895	0.885567	1.63698	1.07893	1.22526	1.70465	1.18314	1.45487	1.21608
ENSG00000257407	RP11-1028N23.4		lincRNA	0.891859	1.41044	0.701382	1.19488	1.01391	0.567397	0.982764	0.89082	0.685768	1.09337	1.79265	0.459082	0.567074	0.922288	2.83471	1.95631	1.88028	1.91289	1.21597
ENSG00000229569	RP11-481G8.2		lincRNA	1.05197	1.31142	0.819894	1.20781	1.58701	0.894457	1.19646	0.606199	0.974748	1.46218	1.82244	0.647918	1.22504	0.877136	1.42507	1.79207	1.66203	1.22559	1.21413
ENSG00000226308	RP4-813D12.3		lincRNA	1.22872	1.20123	1.31287	1.37411	1.27745	1.40295	1.39385	0.611108	1.10889	1.4753	1.16476	0.575648	0.701942	1.00414	1.81472	1.79715	0.996717	1.37302	1.21154
ENSG00000237513	RP11-325F22.2		lincRNA	1.01738	1.32544	1.0225	0.852367	1.34026	1.23137	0.685384	0.972364	1.33546	1.05034	2.40002	0.940277	2.09586	0.848018	0.898825	2.31894	0.697639	0.669044	1.20992
ENSG00000270012	LL0XNC01-7P3.1		lincRNA	1.31602	1.14329	1.11453	1.21227	2.07158	1.10842	1.19634	1.19296	1.25685	0.917505	0.531328	1.1805	1.27078	1.31502	0.948892	0.583533	2.03637	1.39216	1.20806
ENSG00000264880	RP11-805F19.1		lincRNA	1.60272	0.969564	1.53194	1.80611	1.31013	1.00185	3.02641	0.939885	1.34306	0.177704	1.14343	0.304855	1.29115	1.3814	0.565486	0.475872	1.18746	1.82522	1.207
ENSG00000236532	AL035610.2		lincRNA	1.03705	1.30882	0.81479	1.35141	1.30917	0.929174	1.16733	0.650411	0.844633	1.2844	1.63775	0.894214	1.49841	1.26942	1.13075	1.6951	1.36098	1.4726	1.20691
ENSG00000254533	AF186192.1		lincRNA	0.985086	1.33802	0.669098	1.26215	0.7868	0.750121	1.07399	1.36836	1.90645	1.08661	1.49823	1.19835	1.55081	1.81004	1.07026	1.14314	0.666824	1.44944	1.20567
ENSG00000282524	AF186192.1		lincRNA	0.985086	1.33802	0.669098	1.26215	0.7868	0.750121	1.07399	1.36836	1.90645	1.08661	1.49823	1.19835	1.55081	1.81004	1.07026	1.14314	0.666824	1.44944	1.20567
ENSG00000225218	AP001628.6		lincRNA	1.02541	1.31064	0.856842	0.555604	2.01514	1.7611	0	0.963772	1.03289	1.63998	2.11048	0.468904	1.48946	0.531191	1.15972	0	3.65292	1.02088	1.20368
ENSG00000236682	AC068282.3		lincRNA	1.3581	1.11093	0.529727	1.05162	3.01846	0.681199	1.0177	1.84988	0.659014	0.864961	0.779039	1.81075	0.933192	0.641731	0.70651	0.884058	2.88297	0.947101	1.20362
ENSG00000180279	MGC45922	uncharacterized LOC284365 [Source:EntrezGene;Acc:284365]	lincRNA	0.998333	1.32617	1.25193	0.318784	0.669907	1.17031	0.539341	2.03973	2.14082	0.773892	1.20409	2.35674	1.39485	1.99472	0.745622	0.898958	0.44723	1.30474	1.20323
ENSG00000232645	LINC01431	long intergenic non-protein coding RNA 1431 [Source:HGNC Symbol;Acc:HGNC:50744]	lincRNA	0.733021	1.48476	0.148406	0.769849	0.688185	0.335566	0.59608	1.86004	1.76358	1.31469	2.1843	1.52692	1.02223	2.06492	1.58867	1.75463	0.716207	0.911499	1.20286
ENSG00000260874	RP11-715J22.4		lincRNA	1.084	1.27211	0.647383	1.0533	1.14102	0.665189	1.26278	1.73435	1.28028	1.18098	0.943304	2.0227	1.35682	1.33444	1.34869	0.959494	1.46473	0.829664	1.20157
ENSG00000273033	RP11-67L2.2		lincRNA	1.05218	1.28821	0.755365	0.984664	1.48953	0.814861	1.07527	1.19338	1.35669	1.20132	1.30415	1.19001	1.15178	1.37742	1.24891	1.36397	1.45141	1.23641	1.1997
ENSG00000264451	RP11-433M22.2		lincRNA	1.35382	1.10658	1.04616	1.70319	2.12445	1.04771	1.86622	0.335184	0.615322	1.06552	0.955962	0.758395	0.881666	1.01691	1.36299	1.08785	2.00526	1.31588	1.19929
ENSG00000257268	RP1-74B13.2		lincRNA	0.998769	1.31227	0.700398	2.51999	1.102	0.758524	0.717838	0.193866	0.865675	1.30644	1.26584	0.330367	0.926249	1.02924	1.88572	1.04055	2.34496	2.12766	1.19471
ENSG00000249451	RP11-94C24.6		lincRNA	1.02141	1.29571	0.585895	0.759826	2.06688	0.602105	0.795751	1.31802	1.05941	1.12139	0.962073	0.961887	1.01847	1.08966	1.18949	2.00198	2.85464	0.69806	1.19285
ENSG00000266268	RP11-172F10.1		lincRNA	1.20906	1.1813	0.577524	1.5366	0.855705	0.932772	2.44372	0.908014	0.588977	1.06888	1.58633	0.475571	1.05523	0.839192	1.88861	1.43885	1.09352	1.77782	1.19171
ENSG00000272791	RP11-464F9.22		lincRNA	1.10502	1.24097	0.986839	0.489416	1.44082	0.903523	0.601585	2.20793	2.2287	0.647881	0.420651	1.78751	1.04293	2.13684	0.988151	0.374846	1.182	1.60023	1.18999
ENSG00000272644	RP11-33O4.1		lincRNA	1.27414	1.13912	1.06046	0.916847	1.45484	0.908166	0.720147	2.5844	0.639172	0.902089	0.870667	3.09511	1.02412	0.657421	0.95687	0.905887	1.07643	1.26348	1.18976
ENSG00000226644	RP11-128M1.1		lincRNA	0.591219	1.54829	0.419675	0	0.987001	0.862573	0.569995	0.708073	1.34221	1.071	2.06739	0.229666	2.18858	0.780521	0.85203	2.15102	2.30037	2.50009	1.18939
ENSG00000272097	RP11-421M1.8		lincRNA	1.13221	1.22332	0.323298	1.85683	1.29904	0.498365	2.04419	0.771547	1.52914	1.89266	1.06491	0.573839	0.808588	1.36972	1.78881	1.25777	0.77432	1.17347	1.18916
ENSG00000272663	RP11-191L17.1		lincRNA	1.22717	1.16292	0.76492	0.991997	1.49913	0.917098	1.0389	2.15095	1.07576	0.488015	1.0467	2.23253	1.62516	0.94841	0.51765	1.08904	1.08701	1.51893	1.18701
ENSG00000273015	RP11-352M15.2		lincRNA	1.3122	1.11022	1.13942	1.27018	1.56998	1.15493	1.31482	1.42384	1.11933	0.80374	0.91902	1.42956	1.19336	1.17072	0.849487	0.845312	1.59517	1.17648	1.18596
ENSG00000275966	RP11-1055B8.9		lincRNA	1.78269	0.827809	2.64427	1.21033	2.01198	3.03713	1.26755	0.524869	0.93752	0	0.510828	0.340486	1.2618	0.964287	0	1.06298	2.27357	0.926616	1.18589
ENSG00000254101	RP11-30J20.1		lincRNA	0.98891	1.30235	0.962924	0.858587	1.26376	1.02504	1.05683	0.76631	0.872621	0.989977	1.78003	1.05528	0.96803	0.977603	1.31807	2.32161	1.78213	0.958164	1.18481
ENSG00000250497	AC007126.1		lincRNA	0.988681	1.30206	0.899927	1.06017	1.12609	0.89652	1.06419	0.885189	1.05428	1.48964	1.93949	0.834626	1.55982	1.01416	1.23891	1.29697	0.960073	1.63268	1.18455
ENSG00000259181	RP11-463I20.3		lincRNA	0.759545	1.4395	0.997331	1.10514	0.880816	0.645242	0.742268	0.186474	1.27992	1.13791	1.43556	0.544351	1.53497	0.89009	0.268826	3.1849	1.94493	2.17359	1.18452
ENSG00000261467	RP11-731K22.1		lincRNA	1.06951	1.25203	0.922382	1.25755	1.39524	1.02795	1.1354	0.678556	0.871292	1.70349	1.43533	0.766835	0.984272	1.04997	1.65316	1.68771	1.29259	1.07566	1.18359
ENSG00000227359	AC017074.2		lincRNA	1.10648	1.22819	0.51875	1.75647	0.912716	0.645574	2.22907	0.576275	1.36011	1.77851	1.39748	0.962517	0.7626	1.8959	1.3647	1.07338	0.779026	0.907665	1.18255
ENSG00000250790	RP11-46H11.3		lincRNA	1.27377	1.12691	0.682082	1.80287	1.52758	0.771655	1.50468	1.35373	0.93345	0.842744	1.2661	1.07757	1.05968	0.822587	1.18954	1.15738	1.73939	1.18069	1.18198
ENSG00000264734	RP11-260A9.6		lincRNA	1.18921	1.17523	1.96202	0.573133	1.10577	2.01631	0.980914	0.497089	0.870617	0.71529	0	0.613548	1.51112	1.04257	1.89682	0.478868	2.09322	2.53023	1.18047
ENSG00000234944	RP11-124O11.1		lincRNA	0.811832	1.39917	0.657031	0.774618	1.19403	0.552444	1.05462	0.638249	1.15204	1.5243	1.66737	0.751803	1.93815	1.07384	1.73813	1.2756	1.09133	1.77912	1.17892
ENSG00000258604	AL161668.5		lincRNA	1.20734	1.16084	1.18317	0.50227	0.725441	1.39248	0.900421	2.54027	1.33543	0.937287	1.17144	1.6328	1.37872	1.53742	0	0.676495	1.56456	1.37424	1.17828
ENSG00000245832	MIR4300HG	MIR4300 host gene [Source:HGNC Symbol;Acc:HGNC:52003]	lincRNA	1.18572	1.1738	0.73985	1.45646	1.49287	0.891895	1.41575	1.11751	1.07427	0.680341	0.487978	1.07774	1.01853	0.893826	1.8394	1.33961	2.11483	1.21151	1.17827
ENSG00000257870	RP11-616L12.1		lincRNA	0.959721	1.30846	0.35618	0.898265	1.93085	0.355904	1.56789	0.649236	1.11328	1.17841	0.969975	1.21967	1.49946	1.00193	1.56246	0.788913	1.68737	2.06311	1.17768
ENSG00000260876	LINC01229	long intergenic non-protein coding RNA 1229 [Source:HGNC Symbol;Acc:HGNC:49682]	lincRNA	1.54756	0.95477	1.6623	2.10546	0.990215	1.46489	2.82752	0.234964	0.837087	0.333816	1.85526	0.371802	0.848439	0.993697	0.354087	2.03602	0.911168	1.00632	1.17707
ENSG00000267583	RP11-322E11.5		lincRNA	1.31746	1.09283	0.66878	0.916966	1.61061	1.0325	3.2304	0.445524	0.872086	1.26506	1.05787	0.401372	0.890904	1.0092	1.93019	1.95169	0.251335	1.29856	1.17706
ENSG00000267372	AC005330.2		lincRNA	1.0102	1.27668	0.964755	0.969074	1.61762	0.867071	1.05309	0.589591	1.18021	1.71617	1.45027	0.481523	1.17275	0.9743	1.65918	1.28197	1.49738	1.35308	1.17675
ENSG00000270103	RNU11		lincRNA	1.59578	0.924854	0	1.42448	5.16651	0	2.98367	0	0	0	0	0	0	0	0	0	4.01379	5.23475	1.17645
ENSG00000257060	RP11-266O8.1		lincRNA	0.992491	1.2859	1.1311	1.04985	1.13021	0.99434	1.15847	0.490979	0.838803	1.36572	1.90834	0.608168	1.42828	0.742003	1.33296	1.91962	1.34029	1.37482	1.17587
ENSG00000217702	RP11-287D1.4		lincRNA	0.883881	1.34873	0.907548	0.874612	0.836972	0.671823	1.38491	0.627417	1.34483	0.669063	1.01853	0.610515	1.82811	1.765	0.918072	1.84884	1.05451	2.42979	1.17441
ENSG00000229282	RP1-40E16.2		lincRNA	1.14338	1.19005	0.48554	1.90287	1.48349	0.815201	0.824796	1.34837	0.89181	2.14979	0.405637	0.528635	0.620576	0.626053	0.682438	2.17607	1.92363	1.89591	1.17255
ENSG00000267421	AC005498.3		lincRNA	1.09827	1.21585	0.599042	1.93478	1.08706	0.398013	2.02625	0.544488	0.91342	1.13339	1.23805	0.90312	1.58927	0.300099	1.09738	1.58704	1.22038	2.17638	1.17176
ENSG00000274925	CTD-2547G23.4		lincRNA	1.37946	1.04392	1.37501	1.10336	2.10424	1.54758	1.07528	1.07129	1.06484	0.856143	0.823885	1.07532	0.798914	1.13118	0.931377	0.804205	2.04536	0.908003	1.16975
ENSG00000261058	RP11-252E2.2		lincRNA	1.0325	1.25143	0.92196	1.23714	1.24988	0.352474	1.42178	1.01175	1.33924	0.643027	1.80886	1.04426	0.705489	0.696753	0.661624	3.11691	1.77434	0.723837	1.16933
ENSG00000233559	AC016831.7		lincRNA	1.13035	1.19229	1.26644	1.29998	1.12701	1.16357	1.02277	0.902338	0.934971	1.25467	1.35636	0.861732	1.0234	1.01536	1.05393	1.85413	1.15868	1.40965	1.16906
ENSG00000273355	RP11-672L10.6		lincRNA	1.09349	1.21223	0.79969	0.207418	2.82109	0.821816	0.651674	1.25928	1.3496	0.816317	0.525255	1.40041	1.11209	1.38813	0.649417	0.819753	2.72741	1.3339	1.1677
ENSG00000225548	AC098973.2		lincRNA	1.21506	1.13688	0.832393	0.508351	2.55221	0.861061	2.31166	0.224705	0	1.31175	2.95978	0.717224	1.73104	0.732641	1.85072	0.329794	1.3232	0.412622	1.1662
ENSG00000275236	AC009120.11		lincRNA	1.14819	1.17606	0.962769	1.68786	1.28547	1.19197	1.01997	0.741112	0.652042	1.24863	1.76694	0.635669	1.39792	0.569832	1.2831	1.72375	1.19205	1.29065	1.16561
ENSG00000226868	RP11-122M14.3		lincRNA	0.818944	1.3718	0.846089	1.09726	0	0.869499	1.14914	0.951678	1.01993	4.31841	0	0.92604	1.96103	1.04905	3.43548	0	0	1.00807	1.16448
ENSG00000272468	RP1-86C11.7		lincRNA	1.32771	1.06614	1.36389	1.58757	1.02061	1.10335	1.63566	1.25517	1.04626	0.94926	0.203599	1.49277	1.00582	1.07613	0.839087	1.05917	2.10297	0.886362	1.16423
ENSG00000226764	AC010145.4		lincRNA	0.878187	1.33528	0.859423	0.867043	1.85278	0.623076	1.0668	0	1.3061	1.82769	1.17602	0.783862	2.23371	0.710389	1.28653	1.95775	1.04684	1.02395	1.16387
ENSG00000261187	RP11-1007O24.2		lincRNA	1.25338	1.10664	0.787422	1.54226	1.36575	0.870547	1.70082	1.25346	1.18932	0.814473	0.955877	1.14876	0.899262	1.09842	0.533318	0.875278	1.91975	1.63192	1.16166
ENSG00000253979	RP11-443C10.2		lincRNA	0.656775	1.46361	0.667814	0.635625	0.32426	1.20044	0	1.11251	0.890761	0.472394	1.33192	0.495874	2.13977	0.916193	1.76807	2.55908	1.65317	2.40887	1.16105
ENSG00000267175	RP11-879F14.1		lincRNA	1.74585	0.810013	3.06978	0.85946	1.54373	2.79986	1.47106	0.731204	0	0.572636	1.0467	0.571972	0.820765	0.64795	1.22496	0.653426	1.86345	0.698266	1.16095
ENSG00000277423	RP11-173P15.9		lincRNA	0.620239	1.48208	0.626686	0	0.736927	0.42935	0.283718	1.64475	0.503631	2.13239	1.71509	1.60044	2.42084	0.259005	2.26188	1.42757	0.508897	1.99109	1.15889
ENSG00000269983	RP11-497H16.9		lincRNA	0.919288	1.30038	0.301303	0	2.05518	0.463456	0.275056	2.42073	1.39043	1.8135	0	2.25242	0.473588	1.59511	1.08106	0.399405	2.84325	1.15499	1.15747
ENSG00000261386	CTD-2012K14.6		lincRNA	1.57223	0.908435	2.10242	1.61921	1.21852	1.95553	1.52045	1.01725	1.15796	0.752787	0.844541	0.931179	0.61364	0.919065	1.00327	0.878703	1.2622	0.72101	1.15736
ENSG00000278445	RP11-255P5.3		lincRNA	1.16355	1.15313	1.95866	0.762037	1.49709	1.10707	0.665056	0.991394	1.41666	0.999695	1.2865	0.643124	1.70239	1.09283	0.927852	1.33854	1.0736	1.05014	1.15704
ENSG00000256576	RP13-977J11.2		lincRNA	1.22501	1.11567	1.16214	1.00476	1.82211	1.12192	0.813117	1.42601	1.74054	0.98859	0.693931	1.38759	0.693797	1.57191	1.04862	0.601667	1.75874	0.671335	1.15667
ENSG00000258332	RP11-711C17.2		lincRNA	0.964417	1.27166	0.789502	1.62025	0.775819	0.42939	1.2545	0.917041	0.912843	1.6239	1.08336	0.450876	1.88262	1.36969	0.817271	1.87542	0.925195	1.77538	1.15644
ENSG00000250665	RP11-775H9.1		lincRNA	1.24391	1.10334	1.0457	0.968665	2.35434	1.07463	1.34801	0.672114	1.08047	0.997355	1.2265	0.327004	0.356587	1.48176	0.428207	0.765668	2.36551	2.00434	1.15605
ENSG00000272275	RP11-791G15.2		lincRNA	1.19045	1.13527	0.930613	1.20688	1.3679	0.956362	1.89591	0.785062	0.841365	0.89059	1.91015	1.01855	1.07847	0.288462	0.944672	1.58994	0.850162	1.94035	1.15596
ENSG00000251026	RP11-138J23.1		lincRNA	0.828306	1.35215	0	0.6768	1.39635	1.214	0.724808	0.957875	0.655171	2.30712	1.64401	1.02331	1.67188	1.0097	1.62021	2.00545	0.898949	0.685708	1.15571
ENSG00000196741	LINC01560	long intergenic non-protein coding RNA 1560 [Source:HGNC Symbol;Acc:HGNC:27333]	lincRNA	1.14108	1.16324	1.04559	1.12999	0.973368	1.07452	1.0059	1.6171	1.10286	0.945028	0.786918	1.71658	1.6661	1.02632	1.12035	0.595454	1.16746	1.50529	1.15493
ENSG00000272250	RP11-346C20.4		lincRNA	1.24041	1.10273	1.23954	1.16102	1.80143	1.56616	1.27273	0.401562	1.36902	1.65015	1.41571	0.314541	0.826206	1.2182	0.97242	1.19632	1.38817	0.676547	1.15436
ENSG00000198590	C3orf35	chromosome 3 open reading frame 35 [Source:HGNC Symbol;Acc:HGNC:24082]	lincRNA	0.871502	1.324	0.947716	0.565403	1.21581	0.774964	0.526466	1.19866	0.859914	1.32649	1.61849	1.54236	1.35624	0.996321	1.18192	1.57592	1.44495	1.33741	1.15431
ENSG00000275390	RP11-318K12.2		lincRNA	0.953504	1.27375	0.675853	1.7016	1.2159	0.90302	1.22465	0	0.913652	1.35271	5.29409	0	1.16655	0.280963	0.528171	2.48023	0.721158	0	1.15366
ENSG00000183250	LINC01547	long intergenic non-protein coding RNA 1547 [Source:HGNC Symbol;Acc:HGNC:15707]	lincRNA	0.795856	1.36825	0.703	0.944966	0.429772	0.784018	0.801023	1.11236	1.63077	1.82603	2.00559	1.12579	0.790862	1.56076	1.3205	1.877	0.607037	0.93822	1.15361
ENSG00000257151	PWAR6	Prader Willi/Angelman region RNA 6 [Source:HGNC Symbol;Acc:HGNC:49129]	lincRNA	1.03941	1.21983	0.890227	0.8891	1.20099	0.893827	0.86165	1.50069	1.40618	1.14898	0.912158	1.47832	1.20407	1.43364	1.21875	0.918181	1.25885	1.21914	1.15217
ENSG00000226486	LINC01035	long intergenic non-protein coding RNA 1035 [Source:HGNC Symbol;Acc:HGNC:49022]	lincRNA	1.0461	1.21532	0.955221	1.26981	1.40566	0.650284	1.47285	0.522756	0.762787	1.12134	1.96947	0.949934	1.97057	0.590751	0.535895	1.60154	0.785981	1.86491	1.15186
ENSG00000255171	LINC01499	long intergenic non-protein coding RNA 1499 [Source:HGNC Symbol;Acc:HGNC:51165]	lincRNA	1.08091	1.19271	0.496422	1.4434	1.02109	1.46846	1.09323	0.962868	0.748812	1.17142	1.44641	0.921422	0.805253	0.366687	2.67758	2.0656	0.770589	0.953379	1.15079
ENSG00000280164	CH507-254M2.3		lincRNA	0.91207	1.28616	1.25566	0.317052	1.2019	1.41281	0.683049	0.601947	1.1209	0.641188	1.86655	0.786715	1.89655	1.12397	0.7191	1.56581	1.27808	1.86276	1.14588
ENSG00000228886	RP11-290D2.3		lincRNA	1.00762	1.22752	0.367668	0.95363	1.72938	0.755681	0.998719	1.24065	0.88642	1.87656	0	0.80482	0.852163	1.82346	2.48815	0	1.79138	1.75222	1.14506
ENSG00000278071	RP11-736N17.10		lincRNA	1.20692	1.10756	1.6215	0.69702	1.4722	2.19757	0.826843	0.426371	0.47342	1.73047	1.24297	0.321255	1.42428	0.848849	1.14587	1.40076	1.28103	1.20674	1.14482
ENSG00000254971	RP11-313I2.11		lincRNA	1.17078	1.12823	0.334547	2.87875	1.29669	0.17136	1.58419	0.759145	0.384506	1.49819	1.50544	0.37557	0.793152	0.979538	1.5829	2.30002	1.4601	0.402903	1.14419
ENSG00000270115	RP11-415J8.7		lincRNA	1.2795	1.06239	1.34594	1.09094	0.593514	1.38318	1.37102	1.89238	1.01405	1.28805	0.552527	2.02554	0.779888	0.625801	1.36627	1.14976	0.819722	1.00226	1.1438
ENSG00000278878	CH507-145C22.3		lincRNA	0.677629	1.42278	0.161058	0.784599	1.18663	0.0482841	0.43753	1.44767	1.02457	1.99858	1.16613	0.962215	1.19015	1.21359	1.89118	1.94246	1.2031	1.63586	1.14335
ENSG00000248866	USP46-AS1	USP46 antisense RNA 1 [Source:HGNC Symbol;Acc:HGNC:43991]	lincRNA	0.835609	1.3259	0.959982	0.622483	1.317	0.767312	0.507045	0.839832	1.54297	1.08882	1.22605	0.933951	1.60695	1.32252	1.08276	1.18453	1.36421	1.90627	1.14204
ENSG00000258050	RP11-698F20.3		lincRNA	1.15649	1.13209	1.47287	1.59418	1.18868	1.2047	0.788901	0.689619	0.79698	1.05825	1.44665	0.787674	0.646698	1.85078	0.935228	1.15607	1.27494	1.36763	1.14124
ENSG00000255910	RP11-405A12.2		lincRNA	1.16684	1.12373	1.21875	0.899405	1.3764	1.08452	1.32167	1.10032	1.30998	1.26094	1.41633	0.689566	0.770996	0.43315	1.56595	1.3609	1.46341	0.966119	1.1399
ENSG00000224977	RP11-160H22.3		lincRNA	1.27664	1.05714	1.58589	1.64535	1.11892	1.30382	1.29236	0.713521	0	2.4283	0.520825	1.04145	0.735141	0.786526	1.28788	1.08379	1.93172	0.755799	1.13946
ENSG00000249094	RP1-7G5.6		lincRNA	0.786607	1.35034	0.897784	0.660871	0.953231	1.01263	0.83095	0.364174	0.556713	1.45966	1.91421	0.697862	1.79041	1.00452	1.4457	2.40021	0.75802	1.47608	1.13894
ENSG00000230107	CTA-126B4.7		lincRNA	0.925694	1.2648	0.486617	1.26215	1.28749	0.375061	1.32183	0.821017	2.0531	1.08661	0.59929	0.798899	1.69179	1.81004	0.82328	0.415688	1.63001	1.73933	1.13764
ENSG00000254226	CTB-12O2.1	uncharacterized LOC101927115 [Source:EntrezGene;Acc:101927115]	lincRNA	1.18681	1.10572	0.602096	0.702671	1.17519	1.11878	0.937659	2.58447	0.870127	1.78734	0.226903	1.5429	1.24055	0.963819	1.14559	0.413408	1.49182	1.37472	1.13613
ENSG00000231943	PGM5P4-AS1	PGM5P4 antisense RNA 1 [Source:HGNC Symbol;Acc:HGNC:51195]	lincRNA	0.933393	1.2561	1.0651	0.6761	0.953874	1.01671	0.986747	0.901826	1.85162	1.63287	0.827263	1.6029	0.992827	1.65706	1.08132	0.754859	0.622803	1.53746	1.13508
ENSG00000268615	RP11-65J3.15		lincRNA	1.58929	0.860491	2.06452	0	6.06923	0	1.402	0	0	2.63431	0	2.25961	1.19626	0	0	0	2.51473	0	1.13379
ENSG00000270816	LINC00221	long intergenic non-protein coding RNA 221 [Source:HGNC Symbol;Acc:HGNC:20169]	lincRNA	0.984638	1.22211	0.875889	1.25591	1.16753	0.931989	0.770483	0.906017	0.908085	0.891229	1.04796	0.870007	1.05824	1.06184	1.80045	1.55959	1.63865	1.38508	1.13306
ENSG00000267498	CTB-32O4.2		lincRNA	1.14679	1.12338	1.66652	0.468538	0.776674	1.62215	1.00378	1.34307	1.79327	0.712435	0.611217	1.69545	1.55511	1.70661	0.517261	0.359194	0.478123	1.80516	1.13216
ENSG00000259687	LINC01220	long intergenic non-protein coding RNA 1220 [Source:HGNC Symbol;Acc:HGNC:49664]	lincRNA	1.11443	1.1422	0.92559	0.571936	1.08841	0.545317	2.51424	1.0411	0.426176	3.54313	0.578353	0.773451	1.07265	0.437481	1.25276	1.58135	1.12743	0.629191	1.13178
ENSG00000226005	RP11-464C19.3		lincRNA	0.91905	1.25894	0.704985	1.06851	0.955199	0.834049	1.03407	0.917488	0.558063	1.34089	0.9632	1.39596	1.07469	0.718663	2.05618	1.65149	1.31501	1.5153	1.13148
ENSG00000249364	RP11-434D9.1		lincRNA	0.982074	1.22056	1.72228	0.303374	0.185378	1.68606	0.317718	1.67763	1.58775	0.371665	0.641578	1.60901	2.3446	1.81729	0.525646	0.698532	0.284942	2.32454	1.13112
ENSG00000234634	AC003664.1		lincRNA	1.19493	1.09257	1.12572	1.09376	1.54485	0.838391	1.7382	0.828681	1.24734	1.23292	1.09611	0.565374	0	0.412441	1.89083	2.43021	0.884944	1.16553	1.13096
ENSG00000236833	AC024560.2		lincRNA	1.39128	0.970354	0.960574	0.645936	3.17947	0.804346	0.676477	2.08087	0.514639	0.771726	0.408935	1.94693	0.659667	0.44111	0.866743	0.425476	2.99011	0.678204	1.1282
ENSG00000281131	SCHLAP1	SWI/SNF complex antagonist associated with prostate cancer 1 (non-protein coding) [Source:HGNC Symbol;Acc:HGNC:48603]	lincRNA	1.16795	1.10422	1.01777	1.51344	1.5462	0.939026	1.49855	0.492722	0.570993	0.979511	1.43404	0.50408	1.28445	0.576915	1.44688	1.61398	1.16165	1.46971	1.12812
ENSG00000267586	LINC00907	long intergenic non-protein coding RNA 907 [Source:HGNC Symbol;Acc:HGNC:44327]	lincRNA	1.07496	1.15863	1.26894	1.30252	1.37791	1.05545	1.0864	0.358537	1.316	1.17127	2.08009	0.538511	1.41831	0.924733	1.01406	1.28316	0.769013	1.07111	1.12725
ENSG00000265844	RP11-751H17.1		lincRNA	1.07833	1.15571	1.48368	1.08198	0.83755	1.52087	1.02445	0.521426	1.06081	1.28328	1.16165	0.344438	1.60256	1.09109	1.36121	2.09978	0.859956	0.692289	1.12669
ENSG00000249328	RP11-26J3.1		lincRNA	1.10884	1.13664	1.00797	1.1565	1.58591	0.809358	0.90094	1.19237	1.19206	0.971638	0.828557	1.83788	1.13044	1.109	1.10536	0.794919	1.39558	1.00096	1.12622
ENSG00000269947	RP11-849F2.9		lincRNA	0.798561	1.32055	0.58095	0.524484	1.43698	1.03376	0.339393	0.875798	1.27521	1.39888	1.13817	0.973207	0.792126	1.32835	1.31176	2.20493	1.50599	1.27686	1.1248
ENSG00000267414	RP11-456K23.1		lincRNA	0.95358	1.22631	0.995481	0.602707	1.32367	1.02593	0.555919	1.21777	1.39115	1.56579	1.04492	1.09005	0.975168	1.26524	1.56846	1.0879	1.33438	0.940041	1.12404
ENSG00000185847	LINC01405	long intergenic non-protein coding RNA 1405 [Source:HGNC Symbol;Acc:HGNC:50688]	lincRNA	0.935157	1.2363	0.679013	1.88673	1.37312	0.47638	0.881427	0.314266	1.24669	1.42603	0.304473	0.202943	1.83356	1.37386	2.15676	1.7669	1.13313	0.918618	1.12337
ENSG00000255727	LINC01489	long intergenic non-protein coding RNA 1489 [Source:HGNC Symbol;Acc:HGNC:51145]	lincRNA	0.972358	1.21373	0.363749	1.39134	0.402249	1.36688	1.10155	1.20838	0.942816	0.855407	2.70824	1.00267	0.675423	1.1358	1.44288	1.47477	0.568041	1.33121	1.12321
ENSG00000278385	RP11-89H19.2		lincRNA	1.08784	1.1443	0.761399	0.873497	1.06752	0.782466	0.83525	2.20693	0.988443	1.12101	1.15409	2.17952	0.814494	1.01666	1.10981	1.15074	1.10579	0.802491	1.12313
ENSG00000225643	RP11-70P17.1		lincRNA	1.05736	1.16096	1.11957	0.414836	2.25687	0.821816	0.651674	1.07939	0.192799	2.04079	0.262628	0.875256	1.29744	0.198304	1.94825	0.546502	2.5326	1.71501	1.12211
ENSG00000268798	CTB-25B13.5		lincRNA	0.923868	1.23745	0.878394	0.818317	1.09014	0.737422	0.917713	1.10122	0.757461	1.53468	1.50237	1.24815	1.4635	0.584041	1.36173	1.53343	1.0855	1.30361	1.11985
ENSG00000205959	RP11-689P11.2		lincRNA	0.994853	1.19182	0.983824	1.40801	0.62323	0.758284	1.00253	1.19324	0.592983	1.09843	1.22984	1.08443	2.03128	0.725436	1.2782	0.840423	0.687381	2.34978	1.11796
ENSG00000260166	RP11-863P13.6		lincRNA	0.80498	1.30571	0	0	1.57313	0.687405	1.81697	0.752373	1.61266	2.56052	1.09837	2.92842	2.32551	0.829353	0.905337	0	0	0.796953	1.11794
ENSG00000279298	CTA-221G9.11		lincRNA	1.07003	1.14586	0.683925	0.575653	1.41658	1.1727	1.69001	0.881323	0.479461	1.42867	1.82284	0.530949	1.41353	0.71014	1.3987	1.87365	0.976933	0.823761	1.11743
ENSG00000258285	TESC-AS1	TESC antisense RNA 1 (head to head) [Source:HGNC Symbol;Acc:HGNC:51142]	lincRNA	0.84895	1.27717	0.689254	1.23767	1.12223	0.653839	1.15216	0.238545	1.05499	1.59644	2.17653	0.232118	0.983091	0.788856	1.29169	2.35516	1.16247	1.13031	1.11658
ENSG00000255599	AP000997.1		lincRNA	1.07435	1.14067	0.936712	1.7021	1.82107	0.567558	1.19207	0.226582	1.34415	0.965618	1.31501	0.192734	1.86858	1.1989	0.291308	1.45848	1.24532	1.52662	1.1158
ENSG00000259448	RP11-16E12.1		lincRNA	1.21628	1.05385	1.12502	1.33103	1.6492	1.39639	1.17423	0.62178	1.1829	1.32905	0.898845	0.582715	1.1731	0.609357	1.15177	1.01432	1.72986	0.86663	1.11476
ENSG00000235824	LINC00837	long intergenic non-protein coding RNA 837 [Source:HGNC Symbol;Acc:HGNC:27436]	lincRNA	0.932885	1.22003	0.682919	1.07591	0.521137	1.21329	1.63072	0.473327	0.527479	1.80503	1.82412	0.34865	0.8188	0.535657	1.15572	2.63559	1.10957	1.43968	1.11235
ENSG00000230368	FAM41C	family with sequence similarity 41 member C [Source:HGNC Symbol;Acc:HGNC:27635]	lincRNA	1.08506	1.12814	1.1718	1.81907	0.998575	0.357384	1.30068	0.862866	0.959395	0.44286	0.875107	1.6313	2.35361	0.529933	0.571115	1.02585	1.44735	1.44487	1.11198
ENSG00000230239	RP11-108M9.2		lincRNA	0.633884	1.39836	0.419717	1.07641	0.259978	0.489809	1.55739	0	2.61606	0	0.288654	0	2.96284	3.52316	0.294678	0	0.798864	3.49936	1.11168
ENSG00000223381	RP11-655H13.2		lincRNA	0.816006	1.28884	0.323298	0.62891	2.09093	0.830608	0.658646	0.363644	0.584586	0.618787	2.1235	0.176924	1.87331	0.400851	1.09394	1.93322	1.7721	2.31115	1.11153
ENSG00000271752	RP11-269M20.3		lincRNA	1.3341	0.977272	1.36643	1.56896	1.43603	2.30267	1.08679	0.243691	0.889027	2.20033	0.797878	0	1.89641	0.634658	0.920991	1.12313	1.00398	0.306316	1.11108
ENSG00000217455	AC091801.1		lincRNA	1.0587	1.14162	0.583165	1.21876	1.29448	0.833834	1.75163	0.670313	0.531641	1.65216	1.69396	0.343144	1.51445	0.185966	0.602416	2.36536	1.5086	1.01846	1.11052
ENSG00000259610	RP11-499F3.1		lincRNA	1.00518	1.17349	0.819935	1.27601	0.964172	0.674098	1.55907	0.737808	0.395361	0.627738	2.15421	0.717932	1.71037	0.406649	0.443905	2.52152	0.998737	1.75843	1.11037
ENSG00000236299	RP11-340I6.7		lincRNA	1.19888	1.05702	1.18476	1.36512	1.42793	0.974389	1.26753	0.973536	0.428499	1.02685	1.75187	0.501867	0.979782	0.694288	1.35698	1.805	1.12852	0.896529	1.11022
ENSG00000258760	CTD-2509G16.5		lincRNA	1.0671	1.13385	0.892671	1.43176	1.32058	0.828988	1.48273	0.445892	0.866898	0.745949	1.38098	0.178102	1.28958	0.776163	0.704848	1.78006	1.90439	1.71158	1.10882
ENSG00000246100	LINC00900	long intergenic non-protein coding RNA 900 [Source:HGNC Symbol;Acc:HGNC:27444]	lincRNA	0.872907	1.24955	0.940416	0.874357	0.792654	0.786442	0.896593	0.946979	1.90184	1.21713	1.29517	0.835585	0.929966	2.13324	0.986742	1.17007	1.08156	0.944235	1.10831
ENSG00000259652	RP11-797A18.3		lincRNA	0.69632	1.35467	0	1.00273	1.84761	0	0	1.32758	2.68029	0.290533	0	1.80594	0.123671	0.489677	1.98191	2.55249	1.2405	2.38166	1.10779
ENSG00000257135	RP11-320M2.1		lincRNA	1.013	1.16445	1.05061	0.947363	0.931865	1.00207	1.04677	1.09934	1.42596	1.11398	0.979056	1.34871	1.08454	1.17459	1.07962	1.45117	1.07503	0.911849	1.10766
ENSG00000278097	AC131056.5		lincRNA	1.20517	1.04812	0.890643	2.54326	0.107148	0	2.87806	0.811895	0.300947	1.61002	1.10189	0.760554	1.41114	0.866182	1.18496	1.26697	0.2348	1.74372	1.10701
ENSG00000282370	AC131056.5		lincRNA	1.20517	1.04812	0.890643	2.54326	0.107148	0	2.87806	0.811895	0.300947	1.61002	1.10189	0.760554	1.41114	0.866182	1.18496	1.26697	0.2348	1.74372	1.10701
ENSG00000282747	AC131056.5		lincRNA	1.20517	1.04812	0.890643	2.54326	0.107148	0	2.87806	0.811895	0.300947	1.61002	1.10189	0.760554	1.41114	0.866182	1.18496	1.26697	0.2348	1.74372	1.10701
ENSG00000272906	RP11-533E19.7		lincRNA	1.07916	1.12285	1.37397	0.753744	0.680928	0.993344	0.504062	2.1689	1.95352	0.418917	0.596143	3.02323	0.939626	1.22126	0.699205	0.586997	0.860144	0.929478	1.10647
ENSG00000267232	CTB-31O20.9		lincRNA	0.971671	1.18622	1.17224	1.25843	1.17314	0.781115	1.24211	0.202991	1.363	1.09572	1.7202	1.52096	0.0880324	1.87912	0.916284	1.46711	1.51324	0.29853	1.10576
ENSG00000178977	LINC00324	long intergenic non-protein coding RNA 324 [Source:HGNC Symbol;Acc:HGNC:26628]	lincRNA	0.958024	1.19297	1.12913	0.810052	1.38425	1.03693	0.685207	0.702574	1.1584	1.10356	1.38071	0.815117	1.225	1.1319	1.17057	1.39551	1.37535	1.17355	1.10486
ENSG00000228709	AP001065.15		lincRNA	2.04288	0.537017	0.444679	5.27258	0.298802	0.3917	5.34932	0.500174	0.459467	0.648465	0.834503	0.347642	0.368092	0.393821	0.343922	0.976791	0.619028	0.378436	1.10171
ENSG00000254972	RP11-167J8.3		lincRNA	1.72127	0.72975	3.08542	0.938977	1.67436	1.05261	1.60849	1.96776	0.963174	2.40664	0	1.83e-05	0	2.5742	0.770372	0	0	0.583092	1.10157
ENSG00000271742	RP4-680D5.9		lincRNA	0.742557	1.31668	0	1.33064	0	0	1.39356	1.73114	0	1.96384	2.52725	2.24601	1.18906	0	1.38873	2.62947	0	1.22248	1.10139
ENSG00000260120	RP11-177B4.2		lincRNA	0.883234	1.23196	0.792224	1.25572	1.00059	0.69353	0.996281	0.561057	0.919627	1.16063	1.92723	0.481713	1.49615	1.05502	1.11197	1.80467	0.929242	1.43331	1.10119
ENSG00000234083	AJ006995.3		lincRNA	1.29547	0.982838	0.185842	1.73755	1.05587	0.977868	2.4694	1.34631	0.356659	1.13319	0.885136	0.728135	0.74833	0.914055	1.05111	1.8896	1.57363	0.548535	1.10008
ENSG00000272993	RP11-196G18.24		lincRNA	1.30396	0.977182	1.91254	0.612971	1.84984	1.79757	0.846159	0.804653	0.895918	0.661121	1.03566	0.748855	1.50212	1.04389	0.454978	0.695341	1.4803	1.25364	1.09972
ENSG00000237476	XXbac-B135H6.15		lincRNA	1.04407	1.13296	0.747822	0.727368	1.31906	0.960642	1.14264	1.36686	1.23952	0.834937	1.68846	1.43235	0.758305	1.04311	0.885639	1.75676	0.910898	0.779614	1.09962
ENSG00000272630	RP11-344N10.5		lincRNA	1.12759	1.08195	0.550217	1.44092	1.56087	0.979319	1.38376	0.850439	0.777098	1.11929	1.12994	0.792886	1.01345	0.898594	1.19249	1.46199	1.31732	1.11648	1.09907
ENSG00000244278	AP000235.3		lincRNA	0.901871	1.21382	0.973364	0.420774	1.71689	0.83358	1.10167	0.364945	0.586678	1.035	1.33193	0.532671	1.50401	0.603428	0.658712	2.77162	0.98802	2.12613	1.09684
ENSG00000246465	RP11-57A19.2		lincRNA	0.847826	1.24601	0.860652	0.966698	0.896648	0.933939	0.877609	0.551411	0.890946	1.01507	2.1167	0.813138	1.16322	0.61945	1.19847	2.1748	1.19874	1.26955	1.09669
ENSG00000237473	RP11-324C10.1		lincRNA	1.1022	1.09186	1.00573	1.52167	1.18265	0.861295	0.91064	1.13124	0.606184	1.06941	1.10098	1.10076	0.971262	1.03915	0.680614	1.71827	1.63339	0.998556	1.09574
ENSG00000254162	RP11-48B3.3		lincRNA	1.02976	1.1353	0.903346	1.39222	1.07676	0.887938	1.26671	0.651613	1.08239	1.34566	1.5316	0.63053	0.980761	0.926157	1.27002	1.26677	1.31127	1.00784	1.09572
ENSG00000260052	CTC-527H23.3		lincRNA	0.85989	1.23645	0.267021	1.21201	1.56997	1.23484	0.725326	0.150172	0.804711	1.36286	1.31539	0	1.23778	0.496611	1.44563	2.9653	1.46362	1.27256	1.09524
ENSG00000254648	RP11-713P17.4		lincRNA	1.09553	1.09344	0.658296	1.21038	0.864527	0.417284	1.80422	1.61845	0.882903	1.28739	0.832869	1.79473	1.38665	1.13244	0.90984	0.804396	0.869189	1.03404	1.09423
ENSG00000223806	LINC00114	long intergenic non-protein coding RNA 114 [Source:HGNC Symbol;Acc:HGNC:1265]	lincRNA	0.981099	1.16159	0.641514	1.36163	1.0362	0.89198	1.49578	0.459486	0.833017	1.11269	1.44091	1.38792	0.940308	1.17752	1.16665	1.22036	1.35891	0.977612	1.09391
ENSG00000248714	RP11-1079K10.3		lincRNA	0.457385	1.47543	0	0.664589	0.602605	0	0.356349	1.12077	3.06274	1.84563	1.0569	0.947429	1.01062	1.92488	0.821513	1.22979	1.08862	1.76614	1.09366
ENSG00000205971	AC074389.6		lincRNA	0.727512	1.31257	0.443683	0.97356	0.956323	0.493956	0.934625	0.562925	0.527885	1.6763	2.15722	0.47929	1.44995	0.542956	1.52409	2.1376	0.990608	1.63977	1.09317
ENSG00000273008	RP11-351D16.3		lincRNA	1.12549	1.07031	1.01202	0.901176	1.63507	0.995832	1.24017	0.96865	1.23003	0.934227	1.04103	1.19366	0.77691	1.11376	0.980018	0.917203	1.71716	0.79906	1.091
ENSG00000258234	RP11-370I10.2		lincRNA	0.807789	1.2604	0.901227	1.29228	0.290997	0.465549	1.46901	0.427668	1.7927	1.10205	2.4032	0	1.43375	1.66461	1.22998	1.84504	0.393115	0.739589	1.09067
ENSG00000268912	CTD-2619J13.17		lincRNA	0.922937	1.19083	0.767439	0.905556	1.30264	0.81918	0.804891	0.937917	1.4314	1.04165	1.12396	1.08762	1.27586	1.37596	0.986269	1.21422	1.22883	1.14252	1.09037
ENSG00000251459	RP11-319E12.2		lincRNA	0.827612	1.24625	0.513833	1.35082	0.912112	1.18434	0.557476	0.44709	0.690037	0.674224	2.36227	1.41887	1.20409	1.09647	0.951306	1.50674	1.59163	0.966861	1.08926
ENSG00000253206	RP11-738G5.2		lincRNA	0.808696	1.2549	0.254183	0.329379	1.83824	0.251455	1.91374	0.265177	0	1.1073	2.14274	0.756929	2.70728	0.407735	1.63715	0.903932	1.19229	1.69364	1.08757
ENSG00000224652	LINC00885	long intergenic non-protein coding RNA 885 [Source:HGNC Symbol;Acc:HGNC:48571]	lincRNA	0.611522	1.37276	0.527691	0.288144	0.947106	0.542291	0.301768	1.06213	0.77003	1.80735	1.59618	1.00312	1.60929	0.826451	1.69157	1.75565	0.94723	1.72069	1.08729
ENSG00000269543	CTD-2291D10.3		lincRNA	0.901865	1.19334	0.66953	1.2156	0.858482	0.825665	0.909343	0.932568	0.968513	1.70863	1.09941	0.922503	0.97677	0.830137	1.44991	1.83021	0.711407	1.43587	1.08403
ENSG00000232353	RP11-655G22.1		lincRNA	1.05545	1.10117	0.747522	1.6632	1.08299	0.340397	2.24313	0.255445	0.978577	0.993797	1.16693	0.401313	0.749516	1.18528	1.14307	1.71239	1.28402	1.39679	1.08402
ENSG00000258779	LINC01568	long intergenic non-protein coding RNA 1568 [Source:HGNC Symbol;Acc:HGNC:51371]	lincRNA	0.813695	1.24498	0.359383	0.807536	1.04128	0.769777	0.932894	0.9713	1.00152	1.44737	1.2843	0.891468	0.730088	1.10179	1.56805	1.80626	1.33522	1.28376	1.08325
ENSG00000203266	RP11-560A15.3		lincRNA	1.2334	0.991845	0.921472	1.90938	1.35933	0.955795	1.72311	0.531291	0.907532	1.28232	1.24	0.669026	0.648748	1.41292	0.704316	0.834173	1.44979	0.76962	1.08243
ENSG00000230262	MIRLET7DHG	MIRLET7D host gene [Source:HGNC Symbol;Acc:HGNC:37186]	lincRNA	1.18277	1.02176	1.25332	0.910901	1.46762	1.74204	1.02796	0.694774	1.05627	0.484318	0	0.938217	1.57655	1.61145	0.63031	0.696613	2.18793	1.03594	1.08214
ENSG00000251169	AC005355.2		lincRNA	0.859675	1.21328	1.04356	0.544949	1.13847	0.957172	0.507052	0.966846	1.11386	0.978155	0.925307	1.16578	1.70461	1.25513	1.4392	1.29527	0.860033	1.39541	1.08068
ENSG00000253282	KB-1410C5.3		lincRNA	1.24819	0.978028	1.43238	1.43305	1.25673	1.44693	1.41937	0.500664	0.287838	0.95366	1.54556	0.284702	1.23776	0.328783	0.913138	1.73761	1.86941	0.621821	1.07934
ENSG00000236948	RP11-154H17.1		lincRNA	1.04775	1.09733	0.874759	0.769145	1.21537	1.12506	1.34589	0.956263	0.785455	1.73005	1.0854	0.260868	1.33984	0.796504	1.15116	1.60115	0.794907	1.42794	1.07874
ENSG00000270673	YTHDF3-AS1	YTHDF3 antisense RNA 1 (head to head) [Source:HGNC Symbol;Acc:HGNC:48728]	lincRNA	1.03678	1.10222	0.611359	1.13264	1.43781	0.538521	0.830337	1.67002	0.842253	0.557206	1.72095	1.52944	1.31577	0.758013	0.591043	1.49214	1.38297	0.832457	1.07768
ENSG00000224577	LINC01117	long intergenic non-protein coding RNA 1117 [Source:HGNC Symbol;Acc:HGNC:49260]	lincRNA	1.19826	1.00391	0.394988	1.82058	0.877649	0.793718	1.98202	1.3206	0.559534	1.05384	0.880009	1.68772	1.21382	0.45155	1.04419	1.13107	0.957248	1.06013	1.07679
ENSG00000254277	RP11-1144P22.1		lincRNA	0.819838	1.23072	0.395139	0.930615	0.98647	1.27862	1.06218	0.266007	0.412273	1.73009	1.63849	0.386888	1.29883	0.762791	1.4005	2.26768	1.3422	1.06746	1.07664
ENSG00000245017	RP11-181C3.1		lincRNA	1.03369	1.10146	1.08105	1.0507	1.21928	1.58434	0.695737	0.571024	0.620682	0.62535	0.809935	0.481231	2.42746	0.713116	1.09253	1.1623	1.48683	1.59518	1.07605
ENSG00000231217	RP11-1M18.1		lincRNA	1.15331	1.02958	2.14178	1.11104	0.839513	0.733679	0.96964	1.12423	0.516367	0.364385	1.17231	1.56277	0.992822	0.53111	0.966281	1.95157	1.21745	1.02072	1.07598
ENSG00000260907	AC008088.4		lincRNA	0.452231	1.44948	0.443636	0.259882	0.853098	0.285889	0.251877	0.619006	0.971197	4.33559	0.432887	0.715998	0.667806	1.17981	4.58825	0	0.932538	0.670713	1.07551
ENSG00000275311	RP11-846E15.4		lincRNA	0.73969	1.27578	0.230754	0.822955	0.949711	0.237138	0.705162	1.49242	1.11266	1.4722	1.13673	1.57849	1.27022	1.14443	1.5616	0.985596	0.983758	1.51211	1.07475
ENSG00000258413	RP11-665C16.6		lincRNA	0.99713	1.12097	1.80287	0.648526	1.66847	0.76505	0.67919	0.418678	0.224352	1.1001	1.73797	0.407399	1.72546	1.38455	0.346076	0.635941	1.95857	1.68925	1.07453
ENSG00000257647	RP11-701H24.3		lincRNA	0.867567	1.19211	0.796075	0.2581	0.278021	1.22715	0.270304	2.37575	1.43946	1.26973	1.21324	2.83172	1.02882	0.493519	1.6162	0.842769	0	1.1856	1.0704
ENSG00000263321	RP11-388C12.5		lincRNA	1.08417	1.05934	0.320866	1.48125	0.99317	0.872822	1.30738	1.52956	1.67771	0.409422	1.3179	0.408924	1.27239	1.08961	0.652065	1.64458	1.40274	0.718017	1.06865
ENSG00000234546	RP3-510D11.2		lincRNA	0.704231	1.28648	0.614771	0.221362	1.30478	0.640954	0.326038	1.11748	0.896538	0.88277	1.42002	1.01361	2.03005	0.998578	0.713257	1.57844	1.42277	1.90881	1.06814
ENSG00000248323	LUCAT1	lung cancer associated transcript 1 (non-protein coding) [Source:HGNC Symbol;Acc:HGNC:48498]	lincRNA	2.07119	0.464327	1.90638	3.38971	1.10509	1.61468	4.34816	0.0631216	0.311082	0.0816451	0.529952	0.0411325	0.274157	0.240522	0.0864543	0.181884	2.33272	0.563723	1.0669
ENSG00000267072	RP11-165E7.1		lincRNA	1.19127	0.992112	1.25343	1.27136	1.50736	1.3128	1.11251	0.690185	1.13475	1.06598	1.2815	0.457803	0.738206	1.05792	0.991426	0.958202	1.23478	1.00055	1.0668
ENSG00000265743	RP11-848P1.3		lincRNA	1.19108	0.992037	0.866948	0.529968	2.21763	1.71793	0.739122	1.07487	0.51993	0	0.71647	0.737536	0.898049	0.417748	0.292631	0.505336	3.43827	2.3944	1.06668
ENSG00000267231	AC005786.5		lincRNA	1.03753	1.08364	0.575239	0.75339	2.17755	0.310795	1.12955	1.27867	0.683219	1.06392	0	1.53961	1.26669	0.495839	1.5568	0	2.66013	1.57015	1.06635
ENSG00000227075	AP000472.3		lincRNA	1.29317	0.930115	1.01225	1.7668	3.3319	0.219525	1.21189	0.216665	0.924221	0.939325	0.61623	0.53684	1.13299	0.251967	1.2604	1.42821	1.29756	0.913404	1.06626
ENSG00000237361	TUSC8	tumor suppressor candidate 8 (non-protein coding) [Source:HGNC Symbol;Acc:HGNC:49111]	lincRNA	0.955264	1.13249	0.67651	0.829305	1.21245	0.586582	0.868515	1.55822	0.337677	1.03414	0.841811	1.28999	2.0029	0.478399	0.944189	0.975183	1.20945	2.21114	1.06603
ENSG00000230138	RP11-117D22.2		lincRNA	0.825642	1.21013	0.648798	1.23011	1.44815	0.224851	1.00069	0.401251	1.13715	1.58283	1.90419	0.624706	0.496091	0.884611	1.39234	2.04311	1.22738	0.808845	1.06594
ENSG00000276408	RP11-490B18.5		lincRNA	0.784157	1.23355	0.386706	0.626882	0.454732	0.596109	1.44435	1.19616	0.699241	1.23358	1.26999	1.16393	1.68054	0.839072	1.17764	1.48653	0.942069	1.84295	1.06503
ENSG00000253390	CTC-756D1.2		lincRNA	1.056	1.07041	0.728497	1.10791	1.19958	0.463643	1.71495	1.12142	0.976535	1.03016	0.67721	1.00569	1.08728	1.30008	1.44824	1.41567	0.677923	1.08535	1.06501
ENSG00000269949	RP11-738E22.3		lincRNA	0.893412	1.16772	0.556033	1.92538	0.659319	0.423644	0.749683	1.04641	1.4787	0.946471	0.604349	1.79236	1.94181	1.1353	0.495725	0.630551	1.34282	1.30914	1.06486
ENSG00000225880	LINC00115	long intergenic non-protein coding RNA 115 [Source:HGNC Symbol;Acc:HGNC:26211]	lincRNA	1.46698	0.820235	2.04035	1.07849	1.5594	2.321	0.823954	0.978657	1.20096	0.128467	0.634471	0.92453	1.07671	0.919486	0.243115	0.523882	1.45817	1.09256	1.06276
ENSG00000234248	RP11-799O21.2		lincRNA	1.01552	1.08997	1.96536	1.52928	1.38665	1.21184	0	0	0.473834	0.501555	1.29089	1.72086	0.455522	0.974724	3.19208	1.34311	0.478788	0.468323	1.06205
ENSG00000271888	RP11-560J1.2		lincRNA	1.08083	1.05072	0.772637	1.40281	1.2114	0.899884	1.32922	0.869059	1.05557	0.722977	1.01497	0.902024	1.31324	0.957979	1.11546	0.880024	1.31757	1.2274	1.06201
ENSG00000240350	AC017002.1		lincRNA	0.84641	1.18999	1.34622	0.739386	1.34085	0.877659	0.774345	0	0.0979043	0	0.570179	3.12004	1.98214	0.908297	0.771662	2.08689	1.58678	0.776048	1.06115
ENSG00000261403	RP11-114H24.3		lincRNA	0.901595	1.15624	0	1.54096	1.39279	0.67841	1.79741	0	0.693774	1.46241	2.53949	0.201808	1.199	0.912575	1.46658	1.40888	0.293931	1.38392	1.06075
ENSG00000273956	CTB-31N19.5		lincRNA	0.635719	1.31301	0.593562	0.507432	0.531125	0.717255	0.906492	0.55845	0.707504	1.74743	2.10508	0.428249	1.72352	0.727704	1.64579	2.04419	0.555367	1.44522	1.05902
ENSG00000244791	RP11-65D17.1		lincRNA	0.933527	1.13387	1.10929	0.934705	1.17258	0.72165	1.06602	0.596914	0.86303	0.754685	1.78459	0.889925	1.06287	1.16513	1.06185	1.52533	1.15735	1.0739	1.05874
ENSG00000277200	RP11-74E22.8		lincRNA	0.89105	1.15899	0.872806	0.827258	0.940762	0.799592	0.824214	1.08167	1.13694	1.39044	0.944067	0.969134	1.36168	1.20482	1.41024	1.00704	0.903705	1.26186	1.05851
ENSG00000282727	RP11-798G7.8		lincRNA	0.93343	1.13291	0.700394	0.690355	1.5737	0.701781	0.662279	1.27207	1.73546	0.618227	0.751561	1.29768	1.11283	1.63835	0.806198	0.783652	1.55803	1.02708	1.0581
ENSG00000235495	AC010987.5		lincRNA	1.45429	0.820323	2.6468	0	2.07493	1.81335	1.19828	0.992369	0	0	0	0.965634	1.02244	0	0	3.01467	2.14932	1.05117	1.05806
ENSG00000249937	RP11-454P21.1		lincRNA	0.901385	1.15163	0.0778597	1.13286	1.26478	1.19762	0.949142	0.786045	1.26736	1.26739	1.14753	0.573652	1.30502	2.04529	1.75596	1.28638	0.358635	0.509075	1.05779
ENSG00000251533	LINC00605	long intergenic non-protein coding RNA 605 [Source:HGNC Symbol;Acc:HGNC:43928]	lincRNA	0.871413	1.16696	0.86714	0.864151	1.33227	0.96012	0.785481	0.419317	0.927393	1.65697	1.31277	0.473762	1.31196	0.958408	1.48719	1.13774	1.13684	1.26657	1.05613
ENSG00000226101	AC007461.2		lincRNA	1.01742	1.07702	0.709848	1.11358	0.90373	0.633821	1.00041	1.74316	1.30529	0.599735	0.800151	1.83967	1.33845	1.40524	0.564121	0.757232	0.932381	1.22797	1.05467
ENSG00000225684	FAM225B	family with sequence similarity 225 member B (non-protein coding) [Source:HGNC Symbol;Acc:HGNC:21865]	lincRNA	0.729264	1.24925	0.577049	0.573858	0.476993	0.548956	0.445509	1.75322	1.61823	1.33351	1.55483	1.54628	0.583656	1.48004	1.51923	1.64912	0.659462	0.548191	1.05426
ENSG00000271855	RP11-214N9.1		lincRNA	0.979642	1.09617	1.06899	0.43323	1.49273	1.16723	0.362971	1.3527	1.28863	0.767262	1.31651	1.31625	1.00655	0.994066	0.632998	1.14147	1.38348	1.11444	1.05247
ENSG00000273004	GS1-279B7.2		lincRNA	1.19867	0.964514	1.47516	1.38167	0.963699	1.09487	1.447	0.829627	0.987918	0.836573	0.538289	0.807277	1.70953	0.914511	0.554609	0.840094	0.698773	1.75757	1.05232
ENSG00000273759	RP4-563E14.1		lincRNA	1.44605	0.81604	1.89702	0.86106	2.34226	1.9495	0.772948	0.853502	1.02905	0.484115	0.467252	1.14195	0.329761	0.94083	0.513513	0.486152	2.54176	0.226019	1.05229
ENSG00000250501	RP11-98O2.1		lincRNA	1.03863	1.06048	0.490217	1.27039	1.86564	0.507335	1.41355	0.684658	0.571348	0.198547	1.70993	0.528055	1.37526	0.67391	0.993435	1.22524	1.77991	1.54913	1.05228
ENSG00000228527	RP11-179B15.5		lincRNA	0.989937	1.08969	0.991038	0.428414	1.55383	1.69743	0.89734	0.371572	0.39822	1.26455	1.0849	1.08469	1.91415	0.40959	1.78846	0.56439	1.20715	1.18077	1.05228
ENSG00000259715	CTD-3110H11.1		lincRNA	0.695425	1.26457	0.513548	0.381553	1.14682	1.7563	0.374329	0	0.252191	0.658417	2.29152	0	2.77197	0	1.09064	2.09545	1.87829	1.60723	1.05114
ENSG00000266824	RP11-599B13.7		lincRNA	0.781717	1.21138	0.683088	0.664404	2.00813	0.526491	0.231939	0.576251	0.205859	1.08952	1.96292	0.560727	1.58323	0.846948	0.693407	1.4588	2.28813	1.42426	1.05026
ENSG00000259820	AC083843.1		lincRNA	1.67846	0.667798	2.08367	1.65621	1.74764	2.14132	1.74466	0.697231	0.927292	0.190591	0.257533	0.694796	0.735667	0.916727	0.212273	0.204153	1.76481	0.774137	1.04679
ENSG00000228262	LINC01320	long intergenic non-protein coding RNA 1320 [Source:HGNC Symbol;Acc:HGNC:50526]	lincRNA	1.03007	1.05582	1.17791	0.911273	1.77069	0.89794	1.03152	0.3911	0.821477	0.801202	2.20721	0.747167	1.50077	0.801374	0.906155	1.13874	0.906275	0.727844	1.04616
ENSG00000265843	LINC01029	long intergenic non-protein coding RNA 1029 [Source:HGNC Symbol;Acc:HGNC:49015]	lincRNA	1.00167	1.07248	1.07195	1.70144	0.418837	0.86327	0.774541	1.17996	0	0.483631	0	0.34676	2.53286	0.536657	1.20035	1.37055	2.97151	1.28253	1.04593
ENSG00000280591	RP11-341N2.2		lincRNA	0.929147	1.11476	0.649536	0.718077	1.51507	0.634679	0.752029	1.30549	1.5018	0.842388	0.349697	1.24701	1.53014	1.47867	0.821483	0.400227	1.50454	1.47165	1.04516
ENSG00000281099	RP11-341N2.2		lincRNA	0.929147	1.11476	0.649536	0.718077	1.51507	0.634679	0.752029	1.30549	1.5018	0.842388	0.349697	1.24701	1.53014	1.47867	0.821483	0.400227	1.50454	1.47165	1.04516
ENSG00000270212	CTD-2540B15.12		lincRNA	0.770781	1.20905	0.611084	1.01501	0.434167	0.405366	1.96181	0.19725	0.88706	1.28441	1.73076	0.464445	0.935317	0.882571	1.64393	2.28687	0.829833	1.14534	1.0447
ENSG00000229791	RP11-385E5.5		lincRNA	0.895627	1.13353	0.886657	0.991923	1.39024	0.434887	1.39346	0.276594	0.615365	1.41129	1.24365	0.687209	1.09339	0.545873	1.52681	2.11609	0.855502	1.24017	1.04432
ENSG00000232294	RP4-715N11.2		lincRNA	0.904569	1.1281	0.685798	0.537257	1.48446	0.438592	1.39124	0.890064	0.620845	1.05759	0.500299	0.692868	1.54359	1.00001	2.44302	0.43739	1.66338	1.322	1.04428
ENSG00000267567	CTD-2538C1.3		lincRNA	1.0631	1.03173	0.859423	1.11456	1.17904	0.736002	1.3618	1.12779	0.518002	1.27938	1.17602	0.470317	0.995966	0.710389	1.35708	1.22359	1.22131	1.36527	1.0435
ENSG00000228714	RP11-284G10.1		lincRNA	0.963362	1.08988	0.917168	0.594721	1.61776	0.942545	0.93426	0.77372	0.82921	1.46287	0.753022	1.50575	0.797164	0.284295	0.931024	1.56696	1.67576	1.09275	1.04244
ENSG00000258867	LINC01146	long intergenic non-protein coding RNA 1146 [Source:HGNC Symbol;Acc:HGNC:49467]	lincRNA	0.930084	1.10792	0.0460516	2.04594	1.07218	0.40641	1.50495	0.504977	0.530326	2.19283	0.347698	0.451474	1.88162	0.81745	1.72235	1.16397	0.793791	1.17765	1.04123
ENSG00000261257	RP11-673E11.2		lincRNA	1.89095	0.53009	2.75148	2.36743	0.871095	2.74604	2.37156	0.238065	0.637848	0.337582	0.564761	0.231652	0.521218	0.623256	0.358083	0.587606	0.934549	0.504343	1.04041
ENSG00000250241	RP11-9G1.3		lincRNA	1.13123	0.98499	0.589156	1.31391	1.79996	1.06813	0.784769	1.23142	0.299753	0.497064	0.865074	1.38027	1.62776	0.870723	0.643881	1.50579	1.26114	0.898446	1.03983
ENSG00000233922	AL133493.2		lincRNA	1.05726	1.02911	0.801251	1.14245	1.42359	0.898277	1.01603	1.06199	1.03008	0.856924	0.990821	1.07158	0.965379	1.04635	0.794903	1.01901	1.3736	1.1425	1.03967
ENSG00000226012	AP001434.2		lincRNA	1.10833	0.997376	1.26948	1.09756	1.49279	1.73947	0.574726	0.475967	3.57072	0	0	0.463145	0	4.19733	0	0.722959	0.515436	0.504169	1.03898
ENSG00000265975	CTB-41I6.2		lincRNA	0.753408	1.21019	0.633858	0.986434	1.04351	0.651396	1.20525	0	0.764093	0.485278	2.91433	0	1.32221	0.628727	0.514747	3.03222	1.08092	1.35937	1.0389
ENSG00000242553	AP001432.14		lincRNA	1.03344	1.04134	0.707227	1.46748	1.16429	0.852801	1.53154	0.477292	1.34258	0.541449	0.82889	0.739493	1.62548	1.17539	0.574329	0.724971	1.52882	1.33203	1.03838
ENSG00000224635	RP4-564F22.5		lincRNA	1.00385	1.05887	0.907189	1.02827	1.21043	1.05765	0.998165	0.821419	0.851318	1.15375	1.27779	0.534066	1.07417	0.963328	1.17053	1.34529	1.17995	1.03847	1.03824
ENSG00000257083	RP11-123O10.3		lincRNA	0.931887	1.10195	0.215655	1.1187	1.52155	1.07868	1.1716	0.485137	0.954924	2.09209	0.708238	0.236034	1.16331	0.879433	1.16754	1.72792	1.5761	0.513882	1.03817
ENSG00000265692	RP13-516M14.4		lincRNA	0.957249	1.08651	0.523363	1.18618	1.21364	0.690147	1.64267	0.487497	0.816164	1.30227	1.53505	0.448704	1.08694	0.855649	1.05385	1.33194	1.27387	1.16069	1.03804
ENSG00000256806	C17orf100		lincRNA	1.04452	1.0334	0.745655	1.91632	0.815662	0.828249	1.41425	0.546985	1.0161	0.661877	1.034	0.759187	1.72825	0.884327	0.70207	1.07582	0.710811	1.76156	1.03757
ENSG00000272754	AL133245.2		lincRNA	1.07004	1.01725	0.732949	1.71076	1.20961	0.90551	1.13602	0.725367	0.749381	0.877966	1.14634	0.454982	0.926912	1.2732	1.61205	1.01589	0.974513	1.14129	1.03705
ENSG00000277999	RP11-426C22.8		lincRNA	0.706121	1.2353	0.769259	0.997624	0.753817	0.527029	1.04479	0.14421	0.463657	1.14516	2.73686	0	1.33721	0.476895	1.56176	2.62853	0.780841	1.22204	1.03686
ENSG00000234717	TMEM212-AS1	TMEM212 antisense RNA 1 [Source:HGNC Symbol;Acc:HGNC:41939]	lincRNA	0.974327	1.07205	1.19411	1.04477	0.936114	1.6362	0.810911	0.223856	0.71973	1.77762	0	0.8713	1.15319	0.740279	2.4243	0.68004	0.727255	1.6268	1.0354
ENSG00000260588	RP11-930P14.2		lincRNA	1.18412	0.940571	0.881734	1.51835	1.68675	0.924839	1.52813	0.564939	0.843678	0.59795	1.14941	0.389193	0.987528	0.83443	0.742914	1.02822	1.66257	1.16982	1.0319
ENSG00000232598	RP1-90K10.4		lincRNA	1.13482	0.969432	0.609615	1.38353	1.43371	0.626482	2.06992	0.685693	0.734869	0.972329	1.25128	0.166805	0.706469	0.75585	1.44392	1.82265	1.11383	0.726322	1.03145
ENSG00000214803	RP11-37N22.1		lincRNA	0.987475	1.05492	0.603355	1.53351	1.24232	1.30183	1.06037	0.183464	0.429829	1.17315	1.31242	0.476373	1.61024	0.797619	0.782946	1.64167	1.49213	0.832845	1.02963
ENSG00000273287	CTA-268H5.14		lincRNA	1.0216	1.03436	0.771955	1.05381	1.57662	0.876821	0.662182	1.18819	0.734656	0.777637	0.667156	0.978306	1.45961	1.05788	1.04482	0.832971	1.43519	1.35541	1.02958
ENSG00000178457	LINC00314	long intergenic non-protein coding RNA 314 [Source:HGNC Symbol;Acc:HGNC:16622]	lincRNA	0.82579	1.15146	0.596988	1.14114	0.53563	0.524384	0.906028	1.25057	0.948526	2.128	1.27797	0.868519	1.45878	0.5629	1.22012	1.13971	1.50182	0.408215	1.02933
ENSG00000232046	AC007392.3		lincRNA	1.06699	1.00661	0.932121	0.931477	1.95017	0.829261	1.23847	0.520455	0.925594	1.32521	0.91653	0.423388	0.980961	0.572297	2.04643	0.921668	0.719133	1.23488	1.02925
ENSG00000277159	RP11-88E10.4		lincRNA	0.895123	1.1085	0.650964	0.855073	1.14088	0.677253	0.844797	1.20177	1.03153	0.906338	1.18345	1.30407	1.11	1.20265	0.926282	1.25434	1.14869	1.01765	1.02848
ENSG00000223749	MIR503HG	MIR503 host gene [Source:HGNC Symbol;Acc:HGNC:28258]	lincRNA	0.938566	1.08154	0.403992	0.784678	1.00458	1.62058	0.850313	0.967251	1.58528	0.773239	1.94451	0.855095	0.772125	1.53034	0.681959	1.70634	0.516683	0.449821	1.02792
ENSG00000225321	LINC01427	long intergenic non-protein coding RNA 1427 [Source:HGNC Symbol;Acc:HGNC:50737]	lincRNA	0.858476	1.12851	0.754321	0.919738	0.943011	0.684135	1.12508	0.724574	0.725739	1.16188	1.4956	1.02018	1.24268	0.941365	1.2346	1.42783	0.979286	1.05596	1.02725
ENSG00000272691	RP11-290M5.4		lincRNA	0.746276	1.19493	0	0.721289	1.30804	0.571568	0	1.87676	2.01136	0.709679	2.73984	1.8262	0.644544	0.689596	0	0	0.677464	2.65062	1.02669
ENSG00000267581	CTC-559E9.4		lincRNA	1.23602	0.901011	1.33594	1.55058	0.63752	1.75101	0	2.14106	1.49161	0.673618	0.577909	1.45242	0.7325	0.707538	1.8371	0.820946	0	0.716473	1.02664
ENSG00000231683	RP1-27K12.2		lincRNA	1.08058	0.993898	1.28502	0.993973	1.3232	0.884407	1.35843	0.638455	0.819996	1.59256	0.789001	0.441278	1.15472	0.853283	0.991015	1.20818	1.02828	1.06066	1.0264
ENSG00000263394	RP11-160E2.19		lincRNA	0.906479	1.09808	0.730954	0.935277	1.13292	0.848397	1.09839	0.692936	0.451098	0.336594	1.60036	0.711133	1.97653	0.539061	0.439702	1.46861	1.23208	2.22561	1.02623
ENSG00000264066	MIR4732	microRNA 4732 [Source:HGNC Symbol;Acc:HGNC:41639]	lincRNA	1.08326	0.99046	0.590969	1.84913	1.6422	1.13303	0.980287	0.303959	0.0788194	0.672141	1.51474	1.65421	0.996634	0.0811346	2.23715	0.791673	0.947613	0.930476	1.02526
ENSG00000270964	RP11-502I4.3		lincRNA	0.932273	1.07939	0.911772	0.839834	0.919667	0.813844	0.931539	1.17698	2.01317	0.48877	1.05274	1.35799	0.711039	2.11847	0.607328	0.865038	0.853391	0.726005	1.02422
ENSG00000237445	CTA-520D8.2		lincRNA	1.14202	0.951428	1.2475	0	2.93391	2.05123	0.338867	0.280637	2.10535	0	0	0	0	2.16546	0.337693	1.2788	2.73518	0.891798	1.0229
ENSG00000261404	AC009120.4		lincRNA	0.572388	1.29055	0.442293	0.420448	1.14021	0.333174	0.600714	0.497489	1.7621	1.63269	1.06921	0.438437	0.916362	1.65366	1.55592	1.51135	1.10726	1.25851	1.02124
ENSG00000278231	RP5-906C1.1		lincRNA	0.665005	1.23352	0.534019	0.692551	0.31398	0.823192	0.725295	0.900994	0.643741	2.04421	2.19223	0.876722	1.23773	0.662121	2.16835	0.912362	0.325236	1.27251	1.02033
ENSG00000263234	CTD-2135D7.3		lincRNA	0.955815	1.05735	1.3441	0.438304	1.66375	0.367426	1.592	0.329312	0.866214	0.933748	1.91478	0.183129	0.822217	0.671773	0.455636	1.42744	1.79706	1.50153	1.01928
ENSG00000175772	LINC01106	long intergenic non-protein coding RNA 1106 [Source:HGNC Symbol;Acc:HGNC:26769]	lincRNA	0.852644	1.11911	0.597516	1.08402	1.22085	0.439608	1.38958	0.384287	0.860318	0.930932	1.19495	0.119125	1.4655	0.704483	1.91278	1.14865	1.54553	1.30882	1.01918
ENSG00000276073	RP5-1125A11.7		lincRNA	0.972482	1.04632	0.775667	1.14207	1.37078	0.71525	0.953054	0.878073	1.20264	1.16093	0.915182	0.845022	0.914085	1.09104	1.07682	0.969003	1.21371	1.07477	1.01863
ENSG00000251555	RP11-745L13.2		lincRNA	0.848376	1.11898	0.534375	0.462008	1.67568	0.732214	0.483852	1.20213	1.28834	1.13643	0.877476	1.55966	0.825701	1.32512	1.20544	0.608647	1.30181	1.06113	1.0175
ENSG00000253807	LINC01170	long intergenic non-protein coding RNA 1170 [Source:HGNC Symbol;Acc:HGNC:49542]	lincRNA	1.21093	0.89645	0.611977	1.33775	1.55949	1.03921	2.33211	0.385029	0.813038	0.306832	0.988992	1.16197	0.509043	0	1.10403	0.707996	1.72475	1.64785	1.01438
ENSG00000272682	AC004471.10		lincRNA	0.854443	1.11031	0.757764	1.11653	0.935548	0.815136	0.794287	0.707395	0.879318	1.49486	1.37533	0.666224	1.1778	0.880352	1.41254	1.05332	0.993033	1.17033	1.01436
ENSG00000232884	AF127936.3		lincRNA	0.988003	1.03004	0.820329	1.7544	1.28246	0.712036	1.08155	0.277245	0.616003	1.31067	1.81263	0.267188	0.931101	0.750305	1.09931	1.7348	0.578947	1.19948	1.01428
ENSG00000281264	SALRNA3	senescence associated long non-coding RNA 3 [Source:HGNC Symbol;Acc:HGNC:49002]	lincRNA	0.707576	1.1972	0.554458	0.795371	0.977336	0.344913	1.01572	0.557657	0.88626	1.28738	1.28293	0.30616	1.42775	1.47694	1.58955	1.91679	0.945046	0.853233	1.01359
ENSG00000253713	CTC-264O10.2		lincRNA	0.992695	1.02534	0.468243	1.82174	1.4683	0.962398	1.05993	0.175559	0.940751	0.398316	1.28147	1.02498	1.08527	0.774088	0.633756	1.86663	0.76047	1.48769	1.0131
ENSG00000251259	AC004069.2		lincRNA	0.741564	1.17344	0.404977	0.518928	1.83358	0.379239	0.251892	1.06077	2.21932	0.759863	1.00137	1.05003	1.5447	1.21733	0.260246	1.01876	0.653815	2.009	1.01149
ENSG00000254367	RP11-211C9.1		lincRNA	0.653014	1.22501	0.126158	0.548492	0.895014	0.591081	0.78665	0.97069	0.965219	1.33239	2.17288	0.680191	1.18143	0.361147	1.92144	0.733712	1.30104	1.60068	1.01051
ENSG00000251543	RP11-60A8.2		lincRNA	0.865053	1.09754	1.1649	0	1.82643	0.798089	0.527383	0.873518	1.40425	1.4864	1.27522	1.27498	0.449993	0.962893	1.57667	0.663404	1.41893	0.462638	1.01036
ENSG00000272440	RP11-379F4.6		lincRNA	1.04976	0.985154	0.660789	0	2.96613	1.75654	0.915119	0	0	0	3.25516	1.03127	1.01573	0	0.281704	2.25789	2.00979	0	1.00938
ENSG00000185904	LINC00839	long intergenic non-protein coding RNA 839 [Source:HGNC Symbol;Acc:HGNC:28269]	lincRNA	0.914212	1.06565	0.318709	0.874729	1.53115	0.461825	1.07916	1.2197	0.935552	0.89622	1.13983	1.06397	1.30703	0.840551	0.739001	0.929446	1.72956	1.07533	1.00886
ENSG00000259863	SH3RF3-AS1	SH3RF3 antisense RNA 1 [Source:HGNC Symbol;Acc:HGNC:44168]	lincRNA	0.827232	1.11422	0.642301	0.833296	1.24729	0.585769	0.783084	0.871654	1.03368	1.46091	1.7215	0.73359	0.764407	1.05914	1.26038	1.25737	1.21132	0.639871	1.0066
ENSG00000272040	CTC-366B18.4		lincRNA	1.09522	0.952945	0.916907	0.863649	1.24256	0.891776	1.12098	1.53543	0.851703	0.730658	0.852786	1.38537	1.12394	0.767045	0.859175	1.20204	0.978324	0.77841	1.0063
ENSG00000250509	CTC-573N18.1		lincRNA	0.850353	1.09894	0.509221	0.950329	0.94264	0.737193	1.37501	0.587725	0.629876	1.27988	1.09504	1.06209	1.07569	0.631374	1.36817	0.991491	1.52173	1.33404	1.00572
ENSG00000242258	LINC00996	long intergenic non-protein coding RNA 996 [Source:HGNC Symbol;Acc:HGNC:27800]	lincRNA	0.773445	1.14432	1.0334	0.597059	0.801309	0.766324	0.909933	0.532645	0.722856	1.3163	2.01448	0.313945	1.29164	0.375602	1.50429	1.2692	0.875055	1.75985	1.00524
ENSG00000226707	RP11-719J20.1		lincRNA	0.583157	1.25272	1.57457	0.291715	0.552155	0	0.321469	0.759031	1.12689	1.78922	1.10809	0.738583	1.56406	0.557795	0.638794	2.30582	0.821972	1.87601	1.00164
ENSG00000272431	RP11-281O15.8		lincRNA	0.663815	1.20329	0.424155	0.39567	0.830793	0.640416	0.892689	0.799169	0.428829	1.68934	0.931739	0.285605	1.05993	0.761006	2.14719	2.00746	1.10969	1.61209	1.00099
ENSG00000271252	RP11-286B14.2		lincRNA	1.20619	0.876678	0.423159	0.548779	0.995194	0.869734	3.44836	0.951934	1.02021	1.61984	0.694851	0.463145	0.490389	0.524666	1.71821	0.722959	0	1.51251	1.00025

## Sheet: DeSeq2 All HIP lincRNA
Row.names	baseMean	log2FoldChange	lfcSE	stat	pvalue	padj	external_gene_name	description	gene_biotype	NOF_mean	OA_mean	hip_Av_TPM
ENSG00000261257	32.9417	-1.54171	0.302919	-5.08953	3.59e-07	0.000117832	RP11-673E11.2		lincRNA	1.89095	0.53009	1.21052
ENSG00000223768	59.2224	1.20422	0.245734	4.90049	9.56e-07	0.000189712	LINC00205	long intergenic non-protein coding RNA 205 [Source:HGNC Symbol;Acc:HGNC:16420]	lincRNA	1.41606	3.7813	2.59868
ENSG00000260807	1916.66	0.668931	0.143583	4.65884	3.18e-06	0.000317496	RP11-161M6.2		lincRNA	57.9513	88.5786	73.265
ENSG00000236255	59.0202	-0.895482	0.196113	-4.56616	4.97e-06	0.000382525	AC009404.2		lincRNA	4.97482	2.62396	3.79939
ENSG00000282033	104.624	-0.78993	0.175453	-4.50224	6.72e-06	0.000449632	RP11-506F3.1		lincRNA	12.3242	7.69004	10.0071
ENSG00000226453	51.015	-0.961738	0.215554	-4.4617	8.13e-06	0.000480537	RP11-379B8.1		lincRNA	6.42739	3.52401	4.9757
ENSG00000250742	222.872	-0.654717	0.14685	-4.45842	8.26e-06	0.000480969	RP11-834C11.4		lincRNA	13.1636	9.35669	11.2602
ENSG00000230724	1120.87	-0.734974	0.165316	-4.44588	8.75e-06	0.000490602	LINC01001	long intergenic non-protein coding RNA 1001 [Source:HGNC Symbol;Acc:HGNC:38540]	lincRNA	47.73	33.0988	40.4144
ENSG00000272720	96.1262	0.60461	0.137551	4.39554	1.1e-05	0.000555438	CTA-228A9.3		lincRNA	3.16336	5.36086	4.26211
ENSG00000244219	21.1153	-1.04578	0.240186	-4.35404	1.34e-05	0.000604195	GS1-259H13.2		lincRNA	2.30852	1.25914	1.78383
ENSG00000248323	20.2273	-1.54991	0.356989	-4.34163	1.41e-05	0.000624737	LUCAT1	lung cancer associated transcript 1 (non-protein coding) [Source:HGNC Symbol;Acc:HGNC:48498]	lincRNA	2.07119	0.464327	1.26776
ENSG00000235609	41.6497	-1.17096	0.27083	-4.32359	1.54e-05	0.000650529	AF127936.9		lincRNA	0.624231	0.265458	0.444844
ENSG00000280279	167.688	-0.821849	0.191736	-4.28635	1.82e-05	0.000704195	RP11-1228E12.1		lincRNA	6.3857	4.05413	5.21992
ENSG00000282235	167.688	-0.821849	0.191736	-4.28635	1.82e-05	0.000704195	RP11-1228E12.1		lincRNA	6.3857	4.05413	5.21992
ENSG00000152931	490.878	1.38167	0.326198	4.23567	2.28e-05	0.000793407	PART1	prostate androgen-regulated transcript 1 (non-protein coding) [Source:HGNC Symbol;Acc:HGNC:17263]	lincRNA	3.73858	12.8029	8.27073
ENSG00000154537	54.7869	-1.18789	0.280786	-4.23059	2.33e-05	0.000802321	FAM27C	family with sequence similarity 27 member C [Source:HGNC Symbol;Acc:HGNC:23668]	lincRNA	11.4597	4.81306	8.13636
ENSG00000237989	58.2151	-0.972031	0.232899	-4.17362	3e-05	0.000929834	TCONS_00029157	uncharacterized LOC101928399 [Source:EntrezGene;Acc:101928399]	lincRNA	1.75178	0.945318	1.34855
ENSG00000260032	9596	0.251147	0.0603884	4.15885	3.2e-05	0.000971362	NORAD	non-coding RNA activated by DNA damage [Source:HGNC Symbol;Acc:HGNC:44311]	lincRNA	90.6536	117.159	103.906
ENSG00000235601	74.1019	-0.716141	0.172559	-4.15013	3.32e-05	0.000990849	BARX1-AS1	BARX1 antisense RNA 1 (head to head) [Source:HGNC Symbol;Acc:HGNC:50673]	lincRNA	27.4967	17.7004	22.5986
ENSG00000234177	178.967	-0.570409	0.139043	-4.10239	4.09e-05	0.0011052	LINC01114	long intergenic non-protein coding RNA 1114 [Source:HGNC Symbol;Acc:HGNC:49245]	lincRNA	7.1561	4.84467	6.00038
ENSG00000214548	13937.9	-0.863555	0.212968	-4.05487	5.02e-05	0.0012491	MEG3	maternally expressed 3 (non-protein coding) [Source:HGNC Symbol;Acc:HGNC:14575]	lincRNA	470.33	291.928	381.129
ENSG00000244953	124.122	-1.26502	0.313322	-4.03746	5.4e-05	0.00131715	RP11-613D13.8		lincRNA	6.02231	2.32663	4.17447
ENSG00000261200	380.81	-0.629456	0.157167	-4.00503	6.2e-05	0.0014303	RP11-989E6.10		lincRNA	6.86682	4.94481	5.90581
ENSG00000237753	42.0385	0.717492	0.179772	3.99113	6.58e-05	0.00148412	AC079922.3		lincRNA	0.88079	1.60786	1.24433
ENSG00000235815	61.3341	1.21986	0.307174	3.97122	7.15e-05	0.00155884	RP1-125N5.2		lincRNA	4.98509	12.9058	8.94542
ENSG00000237721	53.2252	-1.28235	0.325708	-3.93713	8.25e-05	0.00170908	AF064858.11		lincRNA	15.8002	5.66729	10.7337
ENSG00000230606	486.482	0.503999	0.128168	3.93234	8.41e-05	0.00171908	AC159540.1		lincRNA	25.6081	39.9123	32.7602
ENSG00000267194	223.839	1.18002	0.300258	3.93002	8.49e-05	0.00172612	RP1-193H18.2		lincRNA	2.66951	7.52628	5.09789
ENSG00000245522	12.8311	-0.996403	0.256025	-3.89182	9.95e-05	0.00189216	RP11-540A21.2		lincRNA	0.514794	0.256099	0.385447
ENSG00000224032	708.303	-0.499723	0.128432	-3.89096	9.98e-05	0.00189687	EPB41L4A-AS1	EPB41L4A antisense RNA 1 [Source:HGNC Symbol;Acc:HGNC:30749]	lincRNA	116.677	88.0839	102.38
ENSG00000263753	550.549	0.41006	0.105533	3.88562	0.000102069	0.00191841	LINC00667	long intergenic non-protein coding RNA 667 [Source:HGNC Symbol;Acc:HGNC:27906]	lincRNA	16.4812	22.0091	19.2452
ENSG00000229180	549.108	-0.448836	0.115879	-3.87331	0.000107367	0.0019613	GS1-124K5.11		lincRNA	6.49448	5.57849	6.03648
ENSG00000254531	399.823	-0.84841	0.219419	-3.86662	0.000110355	0.00198593	FLJ20021	uncharacterized LOC90024 [Source:EntrezGene;Acc:90024]	lincRNA	77.9672	44.4686	61.2179
ENSG00000179523	356.191	-0.405019	0.1049	-3.86101	0.000112918	0.00200947	EIF3J-AS1	EIF3J antisense RNA 1 (head to head) [Source:HGNC Symbol;Acc:HGNC:48616]	lincRNA	23.5365	18.9674	21.252
ENSG00000212694	302.245	0.421143	0.110027	3.82764	0.000129378	0.00220668	LINC01089	long intergenic non-protein coding RNA 1089 [Source:HGNC Symbol;Acc:HGNC:27886]	lincRNA	16.2758	23.8922	20.084
ENSG00000230978	19.0725	-1.28993	0.338523	-3.81046	0.000138706	0.00231591	LINC00160	long intergenic non-protein coding RNA 160 [Source:HGNC Symbol;Acc:HGNC:1294]	lincRNA	3.70407	1.19546	2.44977
ENSG00000278464	52.1685	-1.35032	0.355842	-3.79471	0.000147813	0.00241231	RP11-96A15.1		lincRNA	20.0463	5.0781	12.5622
ENSG00000230699	43.6226	0.723388	0.191484	3.77779	0.000158227	0.00252909	RP11-54O7.1		lincRNA	0.561234	1.08895	0.825092
ENSG00000277701	202.782	0.585069	0.156628	3.7354	0.000187416	0.00281831	RP11-734K23.9		lincRNA	4.75397	8.87786	6.81592
ENSG00000273344	93.8773	-0.431562	0.11666	-3.69932	0.000216176	0.00305788	PAXIP1-AS1	PAXIP1 antisense RNA 1 (head to head) [Source:HGNC Symbol;Acc:HGNC:27328]	lincRNA	2.92418	2.38718	2.65568
ENSG00000272374	41.176	-0.745981	0.201789	-3.69684	0.000218303	0.00307026	RP3-329A5.8		lincRNA	0.74403	0.470089	0.607059
ENSG00000203709	944.362	-1.05848	0.288109	-3.67387	0.000238901	0.00327717	C1orf132	chromosome 1 open reading frame 132 [Source:HGNC Symbol;Acc:HGNC:32018]	lincRNA	10.7982	6.4935	8.64584
ENSG00000235888	57.9031	-1.09584	0.298307	-3.67352	0.000239234	0.00327763	AF064858.8		lincRNA	3.99937	1.82307	2.91122
ENSG00000279278	450.84	0.270389	0.0737327	3.66715	0.000245266	0.00333105	CH17-264L24.1		lincRNA	2.60107	3.50326	3.05217
ENSG00000277013	28.8254	-0.685761	0.187351	-3.6603	0.000251917	0.00338355	CTC-526N19.1		lincRNA	1.11363	0.745431	0.929528
ENSG00000256073	64.4306	0.488377	0.133856	3.64852	0.000263757	0.00348899	URB1-AS1	URB1 antisense RNA 1 (head to head) [Source:HGNC Symbol;Acc:HGNC:23128]	lincRNA	4.34421	6.8254	5.58481
ENSG00000259820	114.651	-1.18656	0.325459	-3.6458	0.000266564	0.00350703	AC083843.1		lincRNA	1.67846	0.667798	1.17313
ENSG00000276308	149.724	0.336094	0.0928385	3.6202	0.00029438	0.0037303	RP11-116D17.4		lincRNA	4.38477	6.31647	5.35062
ENSG00000224687	34.3022	-0.572293	0.159035	-3.59854	0.000320014	0.00391793	RASAL2-AS1	RASAL2 antisense RNA 1 [Source:HGNC Symbol;Acc:HGNC:44170]	lincRNA	2.27065	1.09325	1.68195
ENSG00000256654	42.6604	1.02523	0.286728	3.57563	0.000349391	0.00410963	RP11-429A20.4		lincRNA	2.62517	6.02295	4.32406
ENSG00000259884	170.802	-1.14892	0.321849	-3.56975	0.000357325	0.00416264	RP11-1100L3.8		lincRNA	36.6696	15.768	26.2188
ENSG00000229807	16140.8	-0.392816	0.110565	-3.55283	0.000381118	0.00434038	XIST	X inactive specific transcript (non-protein coding) [Source:HGNC Symbol;Acc:HGNC:12810]	lincRNA	228.772	199.112	213.942
ENSG00000228709	14.31	-1.26076	0.355998	-3.54149	0.000397875	0.0044501	AP001065.15		lincRNA	2.04288	0.537017	1.28995
ENSG00000239922	80.8523	0.716857	0.203538	3.52198	0.000428341	0.00467604	RP11-71N10.1		lincRNA	7.10164	14.578	10.8398
ENSG00000224652	30.1974	0.886777	0.254139	3.48934	0.000484218	0.00504873	LINC00885	long intergenic non-protein coding RNA 885 [Source:HGNC Symbol;Acc:HGNC:48571]	lincRNA	0.611522	1.37276	0.992139
ENSG00000266709	22.912	-1.11536	0.320363	-3.48154	0.000498538	0.00515659	RP11-214O1.2		lincRNA	1.36844	0.57193	0.970185
ENSG00000263126	63.4436	-0.606521	0.17427	-3.48036	0.000500747	0.00516519	CTC-479C5.10		lincRNA	1.17746	0.848355	1.01291
ENSG00000273015	198.67	-0.39416	0.114237	-3.45037	0.000559809	0.00553749	RP11-352M15.2		lincRNA	1.3122	1.11022	1.21121
ENSG00000272462	187.699	-0.345466	0.100133	-3.45008	0.000560417	0.00553882	U91328.19		lincRNA	2.94417	2.57256	2.75836
ENSG00000231437	14.082	-1.18123	0.345114	-3.42273	0.000619967	0.00592492	RP11-88H9.2		lincRNA	1.05473	0.362522	0.708626
ENSG00000226380	102.348	-0.809551	0.236775	-3.41908	0.000628332	0.00599436	MIR29A	microRNA 29a [Source:HGNC Symbol;Acc:HGNC:31616]	lincRNA	3.50023	2.49973	2.99998
ENSG00000215244	95.2852	-0.682392	0.19974	-3.41639	0.000634564	0.00603489	RP11-563J2.2		lincRNA	2.2936	1.57922	1.93641
ENSG00000251396	43.1652	0.609707	0.178649	3.41288	0.000642811	0.00609264	LINC01301	long intergenic non-protein coding RNA 1301 [Source:HGNC Symbol;Acc:HGNC:50464]	lincRNA	3.15594	4.84036	3.99815
ENSG00000215241	138.603	0.394621	0.115646	3.41232	0.000644118	0.00609973	RP11-266K4.9		lincRNA	13.6306	19.2041	16.4173
ENSG00000269994	20.7248	0.720696	0.211332	3.41026	0.000649017	0.00612755	RP11-276H19.2		lincRNA	0.43254	0.800035	0.616288
ENSG00000280018	88.8321	0.465538	0.136656	3.40664	0.000657687	0.00617269	CH507-154B10.2		lincRNA	7.59216	11.8322	9.71217
ENSG00000256152	48.0276	-0.687633	0.202086	-3.40267	0.000667308	0.00623562	RP11-463O12.3		lincRNA	11.8994	7.98185	9.9406
ENSG00000269893	781.281	-0.504371	0.149196	-3.38059	0.000723315	0.00654907	SNHG8	small nucleolar RNA host gene 8 [Source:HGNC Symbol;Acc:HGNC:33098]	lincRNA	151.863	148.272	150.067
ENSG00000271646	95.4713	-0.535868	0.158553	-3.37974	0.000725534	0.00656065	RP11-326I11.3		lincRNA	2.73367	2.10569	2.41968
ENSG00000260261	164.706	-0.434965	0.129044	-3.37067	0.000749852	0.00670041	RP11-480A16.1		lincRNA	3.20176	2.60918	2.90547
ENSG00000226237	49.9278	0.739897	0.219684	3.368	0.00075716	0.00675206	GAS1RR	GAS1 adjacent regulatory RNA [Source:HGNC Symbol;Acc:HGNC:52261]	lincRNA	0.450633	0.830488	0.640561
ENSG00000264575	44.6398	0.665929	0.197862	3.36562	0.000763713	0.00679111	LINC00526	long intergenic non-protein coding RNA 526 [Source:HGNC Symbol;Acc:HGNC:28278]	lincRNA	1.06551	1.82327	1.44439
ENSG00000233013	56.6138	-0.913652	0.272288	-3.35546	0.000792328	0.00696345	FAM157B	family with sequence similarity 157 member B [Source:HGNC Symbol;Acc:HGNC:34080]	lincRNA	2.75609	1.5849	2.17049
ENSG00000230487	250.823	0.625249	0.186675	3.3494	0.000809873	0.00708347	PSMG3-AS1	PSMG3 antisense RNA 1 (head to head) [Source:HGNC Symbol;Acc:HGNC:22230]	lincRNA	3.74439	5.79556	4.76998
ENSG00000215808	85.9408	1.09025	0.327295	3.3311	0.000865037	0.00741121	LINC01139	long intergenic non-protein coding RNA 1139 [Source:HGNC Symbol;Acc:HGNC:27924]	lincRNA	1.62444	4.99266	3.30855
ENSG00000276728	36.4519	0.602774	0.181074	3.32887	0.000871981	0.00743922	AC142472.6		lincRNA	0.969111	1.60641	1.28776
ENSG00000258410	168.765	-0.409384	0.123311	-3.31994	0.000900374	0.00758492	RP11-173D3.1		lincRNA	28.7369	23.9536	26.3452
ENSG00000274422	165.856	-0.485656	0.147418	-3.29443	0.000986226	0.00806162	LL22NC03-2H8.5		lincRNA	3.44549	2.78172	3.11361
ENSG00000198547	115.749	0.337084	0.10241	3.29152	0.000996463	0.00811798	C20orf203	chromosome 20 open reading frame 203 [Source:HGNC Symbol;Acc:HGNC:26592]	lincRNA	1.40246	1.62551	1.51398
ENSG00000274828	69.0258	-0.682026	0.208134	-3.27687	0.00104966	0.00840109	RP11-567M16.6		lincRNA	2.56555	1.80042	2.18299
ENSG00000282330	69.0258	-0.682026	0.208134	-3.27687	0.00104966	0.00840109	RP11-567M16.6		lincRNA	2.56555	1.80042	2.18299
ENSG00000232956	238.019	-0.583202	0.178508	-3.2671	0.00108657	0.00859898	SNHG15	small nucleolar RNA host gene 15 [Source:HGNC Symbol;Acc:HGNC:27797]	lincRNA	27.6842	19.2197	23.452
ENSG00000273036	13.4003	0.814006	0.249312	3.26501	0.00109459	0.00862499	FAM95C	family with sequence similarity 95 member C [Source:HGNC Symbol;Acc:HGNC:45272]	lincRNA	0.197031	0.488768	0.3429
ENSG00000237232	18.9005	-1.12885	0.346439	-3.25844	0.00112026	0.00879242	ZNF295-AS1	ZNF295 antisense RNA 1 [Source:HGNC Symbol;Acc:HGNC:23130]	lincRNA	2.46397	0.824904	1.64444
ENSG00000251562	14133.8	-0.538562	0.165465	-3.25484	0.00113456	0.00885696	MALAT1	metastasis associated lung adenocarcinoma transcript 1 (non-protein coding) [Source:HGNC Symbol;Acc:HGNC:29665]	lincRNA	852.243	674.709	763.476
ENSG00000267302	12.6335	-0.856687	0.264306	-3.24128	0.00118996	0.00918774	RP11-178C3.2		lincRNA	0.845236	0.534571	0.689903
ENSG00000249740	37.3798	-0.810695	0.250768	-3.23285	0.0012256	0.00937355	OSMR-AS1	OSMR antisense RNA 1 (head to head) [Source:HGNC Symbol;Acc:HGNC:50296]	lincRNA	4.60859	2.62692	3.61775
ENSG00000254837	79.5779	0.447967	0.138606	3.23195	0.0012295	0.00939476	AP001372.2		lincRNA	1.93619	3.12333	2.52976
ENSG00000245532	36144.6	-0.864602	0.26831	-3.2224	0.0012712	0.0096014	NEAT1	nuclear paraspeckle assembly transcript 1 (non-protein coding) [Source:HGNC Symbol;Acc:HGNC:30815]	lincRNA	1458.5	841.101	1149.8
ENSG00000268471	66.55	-0.558142	0.173991	-3.20787	0.00133722	0.0099421	MIR4453	microRNA 4453 [Source:HGNC Symbol;Acc:HGNC:41892]	lincRNA	1.70117	1.25745	1.47931
ENSG00000228223	269.916	0.376288	0.117693	3.19719	0.00138774	0.0102227	HCG11	HLA complex group 11 (non-protein coding) [Source:HGNC Symbol;Acc:HGNC:17707]	lincRNA	4.2145	5.95837	5.08643
ENSG00000257698	110.4	-0.686744	0.217592	-3.15612	0.00159885	0.0113288	RP11-620J15.3		lincRNA	22.75	16.1733	19.4616
ENSG00000236882	504.879	-1.17765	0.374125	-3.14774	0.00164537	0.0115498	LINC01554	long intergenic non-protein coding RNA 1554 [Source:HGNC Symbol;Acc:HGNC:24687]	lincRNA	51.449	9.4982	30.4736
ENSG00000184224	303.742	0.250885	0.0799023	3.1399	0.00169005	0.0117728	C11orf72	chromosome 11 open reading frame 72 [Source:HGNC Symbol;Acc:HGNC:26915]	lincRNA	6.48621	8.65988	7.57305
ENSG00000255135	89.8927	-0.389275	0.124277	-3.13233	0.00173426	0.0120194	RP11-111M22.3		lincRNA	12.1512	10.0564	11.1038
ENSG00000250899	114.542	-0.595925	0.190368	-3.13038	0.0017458	0.0120661	RP11-253E3.3		lincRNA	2.39039	1.7041	2.04724
ENSG00000223764	677.337	0.803435	0.256689	3.12999	0.00174811	0.0120706	RP11-54O7.3		lincRNA	6.23413	13.3674	9.80077
ENSG00000234944	30.6196	0.600459	0.19274	3.11537	0.00183712	0.0124908	RP11-124O11.1		lincRNA	0.811832	1.39917	1.1055
ENSG00000234608	169.33	-0.390743	0.125691	-3.10877	0.0018787	0.0127063	MAPKAPK5-AS1	MAPKAPK5 antisense RNA 1 [Source:HGNC Symbol;Acc:HGNC:24091]	lincRNA	15.8465	13.3948	14.6207
ENSG00000262877	49.2476	-0.777212	0.250683	-3.10037	0.00193277	0.0129797	RP11-1055B8.4		lincRNA	2.73418	1.87895	2.30657
ENSG00000230590	128.344	-0.310791	0.100637	-3.08825	0.00201336	0.0133205	FTX	FTX transcript, XIST regulator (non-protein coding) [Source:HGNC Symbol;Acc:HGNC:37190]	lincRNA	6.73752	6.85195	6.79473
ENSG00000249731	268.706	0.260679	0.0854624	3.05023	0.0022867	0.0144335	RP11-259O2.3		lincRNA	35.1425	47.8653	41.5039
ENSG00000236173	15.8024	0.916916	0.300617	3.05011	0.00228755	0.0144335	RP1-182D15.2		lincRNA	1.02508	2.35675	1.69091
ENSG00000281249	15.8024	0.916916	0.300617	3.05011	0.00228755	0.0144335	RP1-182D15.2		lincRNA	1.02508	2.35675	1.69091
ENSG00000273230	67.1816	0.484624	0.159388	3.04054	0.00236158	0.0147538	RP11-1246C19.1		lincRNA	1.02096	1.59419	1.30757
ENSG00000259807	18.8341	1.0541	0.346784	3.03965	0.00236856	0.0147805	RP11-426C22.4		lincRNA	0.251234	0.781521	0.516377
ENSG00000257556	39.2678	0.546011	0.179873	3.03554	0.00240104	0.0149193	RP11-44N21.1		lincRNA	4.95698	8.07419	6.51558
ENSG00000185168	84.9085	-0.49796	0.164401	-3.02893	0.00245418	0.0151334	LINC00482	long intergenic non-protein coding RNA 482 [Source:HGNC Symbol;Acc:HGNC:26816]	lincRNA	5.21415	4.1043	4.65923
ENSG00000265788	12.6877	-0.82054	0.271228	-3.02528	0.00248405	0.0152703	RP11-19P22.5		lincRNA	0.5176	0.290955	0.404277
ENSG00000253968	72.5463	-0.84207	0.278454	-3.02409	0.00249382	0.0153002	CTB-32H22.1		lincRNA	16.0239	9.69708	12.8605
ENSG00000232611	69.4312	-0.487459	0.161281	-3.02242	0.00250759	0.0153588	RP11-1114A5.4		lincRNA	1.63928	1.25793	1.44861
ENSG00000234880	112.638	0.642343	0.212716	3.01972	0.00253005	0.0154488	LINC00163	long intergenic non-protein coding RNA 163 [Source:HGNC Symbol;Acc:HGNC:33165]	lincRNA	2.28952	3.95232	3.12092
ENSG00000270547	28.2639	-0.669438	0.222558	-3.00792	0.00263042	0.0158728	LINC01235	long intergenic non-protein coding RNA 1235 [Source:HGNC Symbol;Acc:HGNC:49769]	lincRNA	1.54648	1.01799	1.28224
ENSG00000261087	127.493	-0.307641	0.102312	-3.00689	0.00263935	0.0159112	KB-1460A1.5		lincRNA	2.97038	2.65148	2.81093
ENSG00000267143	34.0963	-0.582892	0.195239	-2.98554	0.00283082	0.0167566	RP11-677O4.6		lincRNA	20.6059	14.8313	17.7186
ENSG00000258498	977.446	-1.00578	0.337223	-2.98254	0.00285868	0.0168755	DIO3OS	DIO3 opposite strand/antisense RNA (head to head) [Source:HGNC Symbol;Acc:HGNC:20348]	lincRNA	54.8196	25.5796	40.1996
ENSG00000253768	40.674	-0.779112	0.261258	-2.98215	0.00286227	0.0168762	CTB-33O18.1		lincRNA	11.7529	7.3763	9.56461
ENSG00000272021	77.6155	-1.12233	0.377345	-2.97428	0.00293674	0.0171505	AC008592.8		lincRNA	23.8271	5.45774	14.6424
ENSG00000227533	85.0099	-0.508525	0.17144	-2.9662	0.00301503	0.0174732	SLC2A1-AS1	SLC2A1 antisense RNA 1 [Source:HGNC Symbol;Acc:HGNC:44187]	lincRNA	3.59694	2.73781	3.16738
ENSG00000245526	14.9632	-0.863919	0.292612	-2.95243	0.00315279	0.018061	LINC00461	long intergenic non-protein coding RNA 461 [Source:HGNC Symbol;Acc:HGNC:42810]	lincRNA	2.58519	1.12734	1.85627
ENSG00000245060	318.202	-0.285476	0.0967617	-2.9503	0.00317463	0.0181528	LINC00847	long intergenic non-protein coding RNA 847 [Source:HGNC Symbol;Acc:HGNC:45050]	lincRNA	14.814	14.1425	14.4782
ENSG00000237094	541.97	-0.390337	0.132438	-2.94731	0.00320551	0.0182721	RP4-669L17.10		lincRNA	110.006	97.542	103.774
ENSG00000225511	54.0471	0.701869	0.239089	2.9356	0.00332908	0.0187564	LINC00475	long intergenic non-protein coding RNA 475 [Source:HGNC Symbol;Acc:HGNC:23569]	lincRNA	5.20282	9.68631	7.44456
ENSG00000281915	125.381	-0.709114	0.241874	-2.93175	0.00337058	0.018927	LINC00969	long intergenic non-protein coding RNA 969 [Source:HGNC Symbol;Acc:HGNC:48729]	lincRNA	10.997	8.02541	9.51121
ENSG00000269107	27.6603	-0.746176	0.254553	-2.93132	0.00337529	0.0189435	RP11-15H20.7		lincRNA	5.51577	3.40561	4.46069
ENSG00000231528	201.421	0.65394	0.223191	2.92995	0.00339014	0.0189977	FAM225A	family with sequence similarity 225 member A (non-protein coding) [Source:HGNC Symbol;Acc:HGNC:27855]	lincRNA	1.40007	2.53649	1.96828
ENSG00000274020	124.758	-0.39933	0.136297	-2.92985	0.00339129	0.0189992	LINC01138	long intergenic non-protein coding RNA 1138 [Source:HGNC Symbol;Acc:HGNC:49454]	lincRNA	10.4246	8.46666	9.44563
ENSG00000259129	18.5841	0.70171	0.239641	2.92817	0.00340963	0.0190824	LINC00648	long intergenic non-protein coding RNA 648 [Source:HGNC Symbol;Acc:HGNC:44302]	lincRNA	0.501623	0.889219	0.695421
ENSG00000255455	85.2645	0.457755	0.156529	2.92442	0.00345102	0.0192475	RP11-890B15.3		lincRNA	0.953723	1.4979	1.22581
ENSG00000259031	13.5993	-0.867189	0.297821	-2.91178	0.00359371	0.0197785	CTD-2062F14.3		lincRNA	2.96684	1.63139	2.29911
ENSG00000238121	51.2467	0.393673	0.136291	2.88849	0.00387102	0.0207954	LINC00426	long intergenic non-protein coding RNA 426 [Source:HGNC Symbol;Acc:HGNC:42761]	lincRNA	5.64932	8.67886	7.16409
ENSG00000272143	63.3247	0.535456	0.185767	2.88241	0.00394646	0.0210814	FGF14-AS2	FGF14 antisense RNA 2 [Source:HGNC Symbol;Acc:HGNC:44368]	lincRNA	2.99615	4.8578	3.92697
ENSG00000246283	53.2932	-0.477943	0.167467	-2.85395	0.00431789	0.0225349	CTD-2036P10.3		lincRNA	2.4821	2.5186	2.50035
ENSG00000283031	41.9008	0.577438	0.202595	2.85021	0.00436899	0.0227458	RP11-557N21.1		lincRNA	0.691359	1.12513	0.908242
ENSG00000281392	619.636	0.165196	0.0580328	2.8466	0.00441888	0.0229237	LINC00506	long intergenic non-protein coding RNA 506 [Source:HGNC Symbol;Acc:HGNC:43557]	lincRNA	7.90976	9.8866	8.89818
ENSG00000237927	12.4414	-1.06212	0.375958	-2.82511	0.0047265	0.0241641	RP3-393E18.2		lincRNA	0.682174	0.195791	0.438982
ENSG00000264278	27.9574	0.552737	0.196003	2.82004	0.00480178	0.0244176	RP11-162A12.2		lincRNA	1.0479	1.74703	1.39746
ENSG00000272695	38.4019	-0.708652	0.251765	-2.81474	0.00488169	0.0247205	GAS6-AS2	GAS6 antisense RNA 2 (head to head) [Source:HGNC Symbol;Acc:HGNC:43694]	lincRNA	1.64073	1.00934	1.32503
ENSG00000258667	46.5874	-0.823233	0.296132	-2.77995	0.00543676	0.0267266	HIF1A-AS2	HIF1A antisense RNA 2 [Source:HGNC Symbol;Acc:HGNC:43015]	lincRNA	10.5926	6.13085	8.36174
ENSG00000212743	54.3714	-0.435193	0.15672	-2.77688	0.0054883	0.0269075	RP11-563J2.3		lincRNA	1.55651	1.2634	1.40996
ENSG00000213888	65.9772	0.418285	0.150651	2.77653	0.00549434	0.026925	LINC01521	long intergenic non-protein coding RNA 1521 [Source:HGNC Symbol;Acc:HGNC:26029]	lincRNA	1.67098	2.52538	2.09818
ENSG00000223403	119.297	-0.635579	0.229408	-2.77052	0.00559667	0.027298	MEG9	maternally expressed 9 (non-protein coding) [Source:HGNC Symbol;Acc:HGNC:43874]	lincRNA	5.84873	4.70874	5.27873
ENSG00000237352	146.617	0.23852	0.0866552	2.75251	0.00591396	0.0284271	LINC01358	long intergenic non-protein coding RNA 1358 [Source:HGNC Symbol;Acc:HGNC:50589]	lincRNA	8.16784	11.0604	9.61412
ENSG00000275765	56.1704	0.451217	0.164143	2.74893	0.00597906	0.0286518	RP11-54C4.3		lincRNA	4.73517	6.99429	5.86473
ENSG00000225783	41.0557	0.710195	0.258636	2.74592	0.00603416	0.0287999	MIAT	myocardial infarction associated transcript (non-protein coding) [Source:HGNC Symbol;Acc:HGNC:33425]	lincRNA	0.540918	0.97921	0.760064
ENSG00000253141	69.6624	-0.798703	0.291623	-2.73882	0.00616604	0.0292656	CTB-164N12.1		lincRNA	10.5117	6.56543	8.53854
ENSG00000232931	218.2	0.284226	0.103787	2.73856	0.00617093	0.0292825	LINC00342	long intergenic non-protein coding RNA 342 [Source:HGNC Symbol;Acc:HGNC:42470]	lincRNA	5.16063	6.86998	6.01531
ENSG00000231690	35.1652	0.615782	0.224931	2.73764	0.00618811	0.0293322	LINC00574	long intergenic non-protein coding RNA 574 [Source:HGNC Symbol;Acc:HGNC:21598]	lincRNA	0.657728	1.13795	0.897839
ENSG00000281305	35.1652	0.615782	0.224931	2.73764	0.00618811	0.0293322	LINC00574	long intergenic non-protein coding RNA 574 [Source:HGNC Symbol;Acc:HGNC:21598]	lincRNA	0.657728	1.13795	0.897839
ENSG00000214293	111.837	-0.318772	0.116642	-2.73291	0.00627776	0.0296799	APTR	Alu-mediated CDKN1A/p21 transcriptional regulator (non-protein coding) [Source:HGNC Symbol;Acc:HGNC:44173]	lincRNA	14.3176	13.0744	13.696
ENSG00000283445	85.7214	0.406465	0.148896	2.72986	0.00633621	0.029853	RP11-63G10.4		lincRNA	1.53836	2.25383	1.89609
ENSG00000261888	55.8285	-0.59949	0.219743	-2.72814	0.00636934	0.0299526	AC144831.1		lincRNA	1.58821	1.09561	1.34191
ENSG00000246095	34.2751	0.558272	0.205184	2.72083	0.0065118	0.0304897	LINC01096	long intergenic non-protein coding RNA 1096 [Source:HGNC Symbol;Acc:HGNC:27739]	lincRNA	1.84355	2.50074	2.17215
ENSG00000267666	75.506	0.411344	0.151656	2.71235	0.0066807	0.0310677	AC004156.3		lincRNA	1.08012	1.59222	1.33617
ENSG00000226328	76.7435	-0.367673	0.136141	-2.70068	0.00691968	0.031948	NUP50-AS1	NUP50 antisense RNA 1 (head to head) [Source:HGNC Symbol;Acc:HGNC:50502]	lincRNA	4.536	3.90989	4.22294
ENSG00000260517	24.4279	0.78804	0.292205	2.69688	0.00699934	0.0321867	RP11-426C22.5		lincRNA	1.50558	2.3139	1.90974
ENSG00000275496	18.8975	0.869161	0.322965	2.69119	0.00711977	0.032563	CH507-24F1.2		lincRNA	1.48555	3.16776	2.32665
ENSG00000182165	76.6663	0.452838	0.168457	2.68816	0.00718475	0.0327842	TP53TG1	TP53 target 1 (non-protein coding) [Source:HGNC Symbol;Acc:HGNC:17026]	lincRNA	7.06927	12.4669	9.7681
ENSG00000261231	33.4387	0.429411	0.160319	2.67847	0.00739583	0.0334818	RP11-523L20.2		lincRNA	0.742092	1.08254	0.912315
ENSG00000260532	18.2035	0.895577	0.334553	2.67693	0.00742993	0.0336153	LA16c-381G6.1		lincRNA	0.349203	0.858205	0.603704
ENSG00000230733	133.34	0.464508	0.173558	2.67639	0.00744201	0.0336561	AC092171.4		lincRNA	1.85657	2.91486	2.38572
ENSG00000255284	32.7157	0.451074	0.168732	2.67331	0.00751061	0.0338822	AP006621.5		lincRNA	4.22988	5.34391	4.7869
ENSG00000281404	18.5176	-0.651118	0.243696	-2.67184	0.00754362	0.0339694	LINC01176	long intergenic non-protein coding RNA 1176 [Source:HGNC Symbol;Acc:HGNC:49548]	lincRNA	3.63946	2.19929	2.91937
ENSG00000263812	118.862	-0.512093	0.191943	-2.66794	0.00763168	0.0342077	LINC00908	long intergenic non-protein coding RNA 908 [Source:HGNC Symbol;Acc:HGNC:27599]	lincRNA	20.8951	16.9958	18.9455
ENSG00000226397	47.3509	-0.461452	0.173291	-2.66287	0.00774765	0.0346018	C12orf77	chromosome 12 open reading frame 77 [Source:HGNC Symbol;Acc:HGNC:27282]	lincRNA	2.6661	2.2046	2.43535
ENSG00000236871	32.1564	0.502823	0.188901	2.66183	0.00777168	0.0346683	LINC00106	long intergenic non-protein coding RNA 106 [Source:HGNC Symbol;Acc:HGNC:31843]	lincRNA	8.27152	13.1458	10.7087
ENSG00000247400	74.2121	-0.471714	0.177863	-2.65212	0.00799878	0.0354914	DNAJC3-AS1	DNAJC3 antisense RNA 1 (head to head) [Source:HGNC Symbol;Acc:HGNC:39808]	lincRNA	3.80261	3.25592	3.52927
ENSG00000267559	74.44	-0.359359	0.13563	-2.64956	0.00805966	0.0356674	RP11-383M4.6		lincRNA	2.32515	1.98249	2.15382
ENSG00000260107	35.8506	0.552457	0.208621	2.64814	0.00809354	0.0357739	AC005606.15		lincRNA	4.70786	8.13621	6.42203
ENSG00000273297	12.7751	0.772581	0.292182	2.64418	0.00818901	0.03608	RP11-38M8.1		lincRNA	0.983375	2.03854	1.51096
ENSG00000272902	32.1175	0.71277	0.270537	2.63465	0.00842241	0.0368476	RP11-299H21.1		lincRNA	0.535113	0.982738	0.758925
ENSG00000277801	115.901	-0.573041	0.217811	-2.63091	0.00851574	0.0371371	RP11-681H18.2		lincRNA	12.5484	9.11822	10.8333
ENSG00000188185	181.493	0.333869	0.126988	2.62914	0.00856012	0.0373008	LINC00265	long intergenic non-protein coding RNA 265 [Source:HGNC Symbol;Acc:HGNC:28019]	lincRNA	6.16892	8.4704	7.31966
ENSG00000256790	18.6968	0.715105	0.272261	2.62655	0.00862559	0.037491	RP11-429A20.3		lincRNA	1.70389	3.26638	2.48514
ENSG00000176320	28.2936	-0.557352	0.213573	-2.60966	0.00906333	0.0389039	RP11-404O13.5		lincRNA	1.09742	0.769871	0.933646
ENSG00000274281	410.939	0.309407	0.118634	2.60808	0.00910511	0.03903	RP11-326N17.2		lincRNA	9.76583	13.9443	11.8551
ENSG00000225880	21.3799	-0.816479	0.314465	-2.59641	0.00942043	0.0401456	LINC00115	long intergenic non-protein coding RNA 115 [Source:HGNC Symbol;Acc:HGNC:26211]	lincRNA	1.46698	0.820235	1.14361
ENSG00000261790	17.4289	0.768897	0.296716	2.59136	0.00955984	0.0405422	AC005606.14		lincRNA	1.71593	3.60941	2.66267
ENSG00000275226	230.039	0.263169	0.102471	2.56823	0.0102221	0.0424684	LINC00547	long intergenic non-protein coding RNA 547 [Source:HGNC Symbol;Acc:HGNC:43682]	lincRNA	3.51556	4.73056	4.12306
ENSG00000258181	21.5851	0.547249	0.213304	2.56559	0.0103001	0.0427123	RP11-493L12.4		lincRNA	8.53226	14.7076	11.6199
ENSG00000270118	60.3291	0.654933	0.255467	2.56367	0.0103572	0.0428923	RP11-57A19.5		lincRNA	13.4311	24.4116	18.9213
ENSG00000240152	35.656	-0.410323	0.160156	-2.56202	0.0104064	0.0430388	RP11-16N2.1		lincRNA	6.58506	5.45264	6.01885
ENSG00000258301	128.003	0.345468	0.134949	2.55999	0.0104676	0.0432021	RP11-488C13.5		lincRNA	6.01268	9.83483	7.92375
ENSG00000274925	59.8294	-0.516002	0.202344	-2.55013	0.0107684	0.044127	CTD-2547G23.4		lincRNA	1.37946	1.04392	1.21169
ENSG00000227716	62.5257	0.354692	0.139575	2.54122	0.0110465	0.0449883	AP000459.7		lincRNA	4.28517	6.19309	5.23913
ENSG00000260460	95.3851	-0.456356	0.180145	-2.53327	0.0113005	0.0458351	RP11-284F21.8		lincRNA	3.69001	3.06594	3.37797
ENSG00000274312	15.6644	0.854139	0.337345	2.53194	0.0113432	0.0459513	RP11-167B3.2		lincRNA	1.35881	3.30251	2.33066
ENSG00000226180	12.0549	0.659012	0.260581	2.52901	0.0114385	0.0462459	RP11-278A23.1		lincRNA	0.190797	0.35123	0.271014
ENSG00000261390	26.8007	0.432414	0.171134	2.52676	0.0115119	0.0464768	MAFTRR	MAF transcriptional regulator RNA [Source:HGNC Symbol;Acc:HGNC:51525]	lincRNA	1.34104	2.14979	1.74542
ENSG00000272068	17.5995	-0.554787	0.219982	-2.52197	0.0116701	0.0469198	RP11-284F21.9		lincRNA	0.405353	0.287568	0.34646
ENSG00000228878	29.5408	0.568555	0.225932	2.51648	0.0118532	0.047478	SEPT7-AS1	SEPT7 antisense RNA 1 (head to head) [Source:HGNC Symbol;Acc:HGNC:51153]	lincRNA	0.979424	1.56126	1.27034
ENSG00000235884	14.7696	-0.667005	0.265507	-2.51219	0.0119985	0.047902	LINC00941	long intergenic non-protein coding RNA 941 [Source:HGNC Symbol;Acc:HGNC:48635]	lincRNA	1.03698	0.789042	0.913013
ENSG00000258807	86.0725	0.295446	0.117986	2.50408	0.0122771	0.0486175	RP11-1152H15.1		lincRNA	7.36245	9.89415	8.6283
ENSG00000179935	130.563	0.263489	0.105281	2.50271	0.0123247	0.0487064	LINC00652	long intergenic non-protein coding RNA 652 [Source:HGNC Symbol;Acc:HGNC:25003]	lincRNA	2.25275	2.90777	2.58026
ENSG00000251615	116.984	0.312669	0.124962	2.50211	0.0123454	0.0487793	RP11-774O3.3		lincRNA	1.81421	2.42929	2.12175
ENSG00000265485	46.2639	0.638469	0.255647	2.49747	0.0125084	0.0492541	RP11-449D8.1		lincRNA	1.59371	2.54988	2.0718
ENSG00000260626	15.4708	-0.677856	0.271571	-2.49605	0.0125585	0.0493802	RP11-23E10.3		lincRNA	3.16127	2.01315	2.58721
ENSG00000256321	45.873	-0.496305	0.199299	-2.49025	0.0127654	0.0498889	RP11-153K16.1		lincRNA	3.63402	2.39667	3.01534
ENSG00000249349	18.3162	-0.576863	0.232674	-2.47928	0.0131649	0.0509854	CTC-384G19.1		lincRNA	6.70544	4.70376	5.7046
ENSG00000281005	56.3664	-0.51607	0.208377	-2.47662	0.0132633	0.0512381	LINC00921	long intergenic non-protein coding RNA 921 [Source:HGNC Symbol;Acc:HGNC:26830]	lincRNA	1.69656	1.48459	1.59058
ENSG00000240219	24.9838	0.468802	0.189333	2.47607	0.0132839	0.0512829	RP11-430C7.5		lincRNA	0.521831	0.842579	0.682205
ENSG00000274341	27.0107	-0.432988	0.174924	-2.47528	0.013313	0.051362	RP11-227G15.10		lincRNA	15.4573	12.4532	13.9552
ENSG00000235770	127.338	-0.698259	0.282847	-2.46868	0.0135612	0.0521233	LINC00607	long intergenic non-protein coding RNA 607 [Source:HGNC Symbol;Acc:HGNC:43944]	lincRNA	4.40284	2.51859	3.46072
ENSG00000235997	46.3376	-0.529539	0.215873	-2.45302	0.0141663	0.0539936	AC109642.1		lincRNA	1.13505	0.840795	0.987922
ENSG00000256298	14.5578	0.677717	0.276837	2.44807	0.0143623	0.0545315	RP11-474D1.1		lincRNA	3.45922	6.55661	5.00792
ENSG00000176840	15.3433	-0.593894	0.243027	-2.44373	0.0145362	0.0550291	MIR7-3HG	MIR7-3 host gene [Source:HGNC Symbol;Acc:HGNC:30049]	lincRNA	3.14366	2.21948	2.68157
ENSG00000261504	28.2009	-0.461989	0.189321	-2.44024	0.0146773	0.0554387	RP11-317P15.4		lincRNA	1.58299	1.24071	1.41185
ENSG00000277287	78.5895	-0.336313	0.138196	-2.43359	0.0149499	0.056071	RP4-794I6.4		lincRNA	0.898559	0.77586	0.837209
ENSG00000267272	122.805	0.508815	0.209796	2.42529	0.0152962	0.057047	LINC01140	long intergenic non-protein coding RNA 1140 [Source:HGNC Symbol;Acc:HGNC:27922]	lincRNA	5.10514	8.04179	6.57347
ENSG00000272341	29.8117	-0.551957	0.228376	-2.41687	0.0156544	0.058017	RP1-151F17.2		lincRNA	0.858248	0.638081	0.748165
ENSG00000254539	90.7046	0.728741	0.3021	2.41225	0.0158545	0.0586392	RP4-791M13.3		lincRNA	4.60451	9.76004	7.18228
ENSG00000260496	18.7333	0.736167	0.305351	2.41089	0.0159137	0.0587983	RP11-161M6.3		lincRNA	1.74138	2.78486	2.26312
ENSG00000214039	22.4057	0.479779	0.199073	2.41006	0.0159498	0.0589021	RP11-474D1.3		lincRNA	0.225119	0.353095	0.289107
ENSG00000261526	19.1976	-0.506038	0.211167	-2.39639	0.0165576	0.0605333	CTB-31O20.2		lincRNA	1.16381	0.892214	1.02801
ENSG00000239467	35.4385	-0.614412	0.256495	-2.39542	0.0166015	0.0606411	AC007405.6		lincRNA	6.38882	4.46602	5.42742
ENSG00000261166	17.0788	-0.787444	0.32914	-2.39243	0.0167374	0.0610332	RP11-775H9.3		lincRNA	1.06753	0.568282	0.817904
ENSG00000246379	66.8279	0.372075	0.155889	2.38679	0.0169962	0.0617339	RP11-461O7.1		lincRNA	1.64936	2.20845	1.9289
ENSG00000253712	24.8354	-0.565707	0.237049	-2.38646	0.0170114	0.0617687	RP11-697M17.2		lincRNA	6.17468	4.1562	5.16544
ENSG00000206062	44.9943	0.361575	0.151537	2.38605	0.0170302	0.0618159	RP13-212L9.1		lincRNA	3.76444	5.41026	4.58735
ENSG00000261159	25.2366	0.464476	0.194806	2.38431	0.0171114	0.0620016	RP11-723O4.9		lincRNA	1.73751	2.78042	2.25897
ENSG00000259721	69.7347	0.721116	0.302835	2.38122	0.0172555	0.0623548	RP11-758N13.1		lincRNA	3.90355	6.25871	5.08113
ENSG00000282555	69.7347	0.721116	0.302835	2.38122	0.0172555	0.0623548	RP11-758N13.1		lincRNA	3.90355	6.25871	5.08113
ENSG00000275311	14.5104	0.615143	0.258365	2.38091	0.0172698	0.0623755	RP11-846E15.4		lincRNA	0.73969	1.27578	1.00773
ENSG00000270419	21.0741	-0.513023	0.215593	-2.37959	0.0173321	0.0625488	CAHM	colon adenocarcinoma hypermethylated (non-protein coding) [Source:HGNC Symbol;Acc:HGNC:42860]	lincRNA	1.99203	1.52607	1.75905
ENSG00000198590	26.0476	0.452449	0.190445	2.37575	0.0175135	0.0630682	C3orf35	chromosome 3 open reading frame 35 [Source:HGNC Symbol;Acc:HGNC:24082]	lincRNA	0.871502	1.324	1.09775
ENSG00000263033	12.7326	0.659775	0.278536	2.36873	0.0178495	0.0640251	RP11-396B14.2		lincRNA	0.555388	1.06302	0.809203
ENSG00000261474	43.8316	-0.441082	0.186552	-2.36439	0.0180598	0.0645889	RP11-452L6.1		lincRNA	11.4597	9.10417	10.282
ENSG00000260558	14.4291	-0.524519	0.221864	-2.36415	0.0180715	0.0646199	RP11-63M22.1		lincRNA	2.87476	2.19489	2.53482
ENSG00000274265	55.3396	-0.371634	0.157262	-2.36316	0.01812	0.0647406	CH17-189H20.1		lincRNA	7.00092	7.28667	7.14379
ENSG00000205622	17.3306	-0.575516	0.244245	-2.35631	0.0184576	0.0656571	AF064858.6		lincRNA	1.72212	1.18018	1.45115
ENSG00000260804	136.328	0.310326	0.131743	2.35555	0.0184953	0.065759	PKI55	DKFZp434H1419 [Source:EntrezGene;Acc:150967]	lincRNA	2.15047	2.96332	2.5569
ENSG00000170846	226.913	0.255274	0.108603	2.35051	0.0187475	0.0664288	AC093323.3		lincRNA	6.65217	8.56366	7.60792
ENSG00000248538	12.8026	0.639346	0.272171	2.34906	0.0188209	0.0666187	RP11-10A14.5		lincRNA	1.9319	3.38763	2.65977
ENSG00000238290	72.2077	-0.326535	0.139903	-2.33401	0.0195954	0.0685996	RP11-431K24.1		lincRNA	2.42877	2.11353	2.27115
ENSG00000266904	131.351	0.307316	0.131963	2.32881	0.0198692	0.0693077	CTC-559E9.1		lincRNA	6.98382	8.96428	7.97405
ENSG00000253103	274.434	0.209762	0.0901624	2.32649	0.0199922	0.0695987	LINC01609	long intergenic non-protein coding RNA 1609 [Source:HGNC Symbol;Acc:HGNC:51663]	lincRNA	36.5911	47.2277	41.9094
ENSG00000272180	55.6601	0.4665	0.200733	2.32399	0.0201262	0.0700096	RP11-481J13.1		lincRNA	2.26088	3.3945	2.82769
ENSG00000250390	38.2806	0.387003	0.166893	2.31887	0.0204019	0.0707321	RP11-338H14.1		lincRNA	4.4762	6.89285	5.68453
ENSG00000248441	26.01	0.45065	0.194477	2.31724	0.0204906	0.070944	LINC01197	long intergenic non-protein coding RNA 1197 [Source:HGNC Symbol;Acc:HGNC:49597]	lincRNA	0.499341	0.574467	0.536904
ENSG00000270607	58.1407	-0.49874	0.215815	-2.31096	0.0208348	0.0717564	RP11-359E10.1		lincRNA	2.60492	1.9786	2.29176
ENSG00000282828	15.9603	0.629208	0.272469	2.30928	0.0209279	0.0719898	RP11-443F4.1		lincRNA	1.22455	2.41252	1.81854
ENSG00000276255	20.4853	0.563274	0.24434	2.30529	0.0211504	0.0725905	RP5-881P19.7		lincRNA	0.344841	0.574341	0.459591
ENSG00000260563	253.64	-0.425165	0.185311	-2.29433	0.0217718	0.0740146	RP13-516M14.1		lincRNA	16.2312	13.398	14.8146
ENSG00000271780	54.2929	-0.39116	0.170805	-2.29009	0.0220158	0.0745831	RP11-1017G21.5		lincRNA	3.89999	3.25508	3.57753
ENSG00000230844	58.6853	-0.376249	0.164545	-2.2866	0.0222191	0.0751148	ZNF674-AS1	ZNF674 antisense RNA 1 (head to head) [Source:HGNC Symbol;Acc:HGNC:44266]	lincRNA	2.96044	2.8331	2.89677
ENSG00000235597	26.2029	-0.444415	0.19444	-2.28561	0.0222769	0.0752295	LINC01102	long intergenic non-protein coding RNA 1102 [Source:HGNC Symbol;Acc:HGNC:27165]	lincRNA	0.824194	0.715277	0.769736
ENSG00000189238	13.1644	-0.555222	0.243995	-2.27554	0.0228734	0.0768279	LINC00943	long intergenic non-protein coding RNA 943 [Source:HGNC Symbol;Acc:HGNC:48639]	lincRNA	1.0074	0.679939	0.84367
ENSG00000281794	115.885	-0.521254	0.229167	-2.27456	0.0229325	0.0769674	LINC00969	long intergenic non-protein coding RNA 969 [Source:HGNC Symbol;Acc:HGNC:48729]	lincRNA	8.65642	7.6169	8.13666
ENSG00000247373	328.65	-0.211695	0.0930859	-2.27419	0.0229546	0.077018	RP11-486O12.2		lincRNA	2.39651	2.28368	2.34009
ENSG00000282953	116.146	-0.516332	0.227889	-2.26571	0.0234689	0.0783945	LINC00969	long intergenic non-protein coding RNA 969 [Source:HGNC Symbol;Acc:HGNC:48729]	lincRNA	8.666	7.72894	8.19747
ENSG00000267519	234.169	-0.437601	0.193202	-2.265	0.0235128	0.0784934	MIR24-2	microRNA 24-2 [Source:HGNC Symbol;Acc:HGNC:31608]	lincRNA	17.0258	16.239	16.6324
ENSG00000280512	116.208	-0.515204	0.227731	-2.26233	0.0236768	0.0788256	LINC00969	long intergenic non-protein coding RNA 969 [Source:HGNC Symbol;Acc:HGNC:48729]	lincRNA	8.666	7.73713	8.20156
ENSG00000258933	12.5046	-0.805888	0.35657	-2.26011	0.0238142	0.0791251	RP11-991C1.1		lincRNA	1.9341	0.903022	1.41856
ENSG00000273308	22.7218	-0.471612	0.208826	-2.2584	0.023921	0.0794073	RP11-496H1.2		lincRNA	9.67754	7.48736	8.58245
ENSG00000273381	24.4073	-0.418487	0.185429	-2.25685	0.0240173	0.0796182	RP11-305L7.7		lincRNA	0.400794	0.32304	0.361917
ENSG00000245156	63.6092	-0.312347	0.139414	-2.24043	0.0250633	0.0820533	RP11-867G23.3		lincRNA	1.5126	1.3387	1.42565
ENSG00000273001	20.1803	-0.671654	0.300283	-2.23674	0.0253034	0.0826415	RP11-118K6.3		lincRNA	3.87754	2.49505	3.18629
ENSG00000234225	18.1204	0.818696	0.366616	2.23311	0.0255414	0.0832571	RP4-704D21.2		lincRNA	0.94128	2.87876	1.91002
ENSG00000258504	36.7817	-0.815843	0.365817	-2.2302	0.0257345	0.0837865	RP11-638I2.6		lincRNA	13.1577	6.17042	9.66405
ENSG00000255366	68.8423	0.303028	0.135875	2.2302	0.0257339	0.0837865	RP11-1134I14.8		lincRNA	1.44571	1.90515	1.67543
ENSG00000259495	29.6884	0.423174	0.190125	2.22577	0.0260295	0.0844707	RP11-210M15.2		lincRNA	0.186988	0.299082	0.243035
ENSG00000233791	22.846	-0.402213	0.180727	-2.22553	0.0260459	0.0844976	LINC01136	long intergenic non-protein coding RNA 1136 [Source:HGNC Symbol;Acc:HGNC:49452]	lincRNA	1.00129	0.658267	0.829777
ENSG00000197813	21.2598	-0.490486	0.220985	-2.21954	0.02645	0.0854038	CTC-301O7.4		lincRNA	4.03719	3.05759	3.54739
ENSG00000226137	341.165	0.29836	0.134582	2.21694	0.0266271	0.0857859	BAIAP2-AS1	BAIAP2 antisense RNA 1 (head to head) [Source:HGNC Symbol;Acc:HGNC:44342]	lincRNA	3.95847	5.25808	4.60827
ENSG00000243179	19.1553	0.493833	0.222814	2.21635	0.0266677	0.0858785	AC110769.3		lincRNA	1.31468	2.14411	1.72939
ENSG00000281205	108.097	0.355699	0.160788	2.21222	0.0269516	0.0865525	LINC00950	long intergenic non-protein coding RNA 950 [Source:HGNC Symbol;Acc:HGNC:28098]	lincRNA	0.791307	1.04294	0.917125
ENSG00000242086	116.577	-0.50576	0.228795	-2.21054	0.0270679	0.0867966	LINC00969	long intergenic non-protein coding RNA 969 [Source:HGNC Symbol;Acc:HGNC:48729]	lincRNA	8.66598	7.85887	8.26243
ENSG00000281603	122.344	-0.572003	0.258936	-2.20905	0.0271713	0.0869752	LINC00969	long intergenic non-protein coding RNA 969 [Source:HGNC Symbol;Acc:HGNC:48729]	lincRNA	10.8646	8.6557	9.76015
ENSG00000224714	24.0214	0.426748	0.193695	2.2032	0.0275809	0.0881185	RP11-179K3.2		lincRNA	0.443211	0.675856	0.559533
ENSG00000260947	41.854	0.464351	0.210888	2.20189	0.0276734	0.0883265	RP11-384P7.7		lincRNA	0.529816	0.844961	0.687388
ENSG00000213121	351.208	0.196969	0.0895552	2.19941	0.0278485	0.0887402	RP11-306O13.1		lincRNA	17.0951	21.7218	19.4084
ENSG00000250903	214.313	-0.250022	0.113761	-2.19778	0.0279648	0.0890459	GMDS-AS1	GMDS antisense RNA 1 (head to head) [Source:HGNC Symbol;Acc:HGNC:48993]	lincRNA	17.7614	15.8768	16.8191
ENSG00000225684	114.626	0.57976	0.264176	2.19459	0.0281927	0.0896151	FAM225B	family with sequence similarity 225 member B (non-protein coding) [Source:HGNC Symbol;Acc:HGNC:21865]	lincRNA	0.729264	1.24925	0.989259
ENSG00000275180	14.8322	-0.689443	0.314862	-2.18967	0.0285484	0.0903778	RP11-631N16.4		lincRNA	3.89336	2.33712	3.11524
ENSG00000225706	89.8497	-0.33771	0.154249	-2.18938	0.0285689	0.0904099	PTPRD-AS1	PTPRD antisense RNA 1 [Source:HGNC Symbol;Acc:HGNC:49753]	lincRNA	3.65685	3.21879	3.43782
ENSG00000178440	15.2314	-0.5055	0.231651	-2.18217	0.0290973	0.0917172	LINC00843	long intergenic non-protein coding RNA 843 [Source:HGNC Symbol;Acc:HGNC:45009]	lincRNA	2.92174	2.15726	2.5395
ENSG00000248516	19.8102	-0.454101	0.20812	-2.18192	0.0291155	0.0917347	RP11-265O12.1		lincRNA	1.08188	0.843438	0.962658
ENSG00000281060	135.31	-0.465266	0.213833	-2.17584	0.029567	0.0926357	LINC00969	long intergenic non-protein coding RNA 969 [Source:HGNC Symbol;Acc:HGNC:48729]	lincRNA	10.8363	10.0327	10.4345
ENSG00000225746	93.809	-0.302128	0.13891	-2.175	0.0296304	0.092769	SNHG23	small nucleolar RNA host gene 23 [Source:HGNC Symbol;Acc:HGNC:50622]	lincRNA	13.9466	12.6742	13.3104
ENSG00000272693	42.1819	-0.398203	0.183297	-2.17245	0.0298218	0.0931813	RP11-479O9.4		lincRNA	1.51816	1.2594	1.38878
ENSG00000263731	63.4541	0.279858	0.128918	2.17083	0.0299441	0.0933507	RP11-498C9.15		lincRNA	1.19931	1.6467	1.423
ENSG00000276500	14.7161	-0.479836	0.221377	-2.16751	0.0301964	0.0939891	BMS1P14	BMS1, ribosome biogenesis factor pseudogene 14 [Source:HGNC Symbol;Acc:HGNC:49159]	lincRNA	2.38964	1.85556	2.1226
ENSG00000181798	42.3064	-0.326612	0.151315	-2.15849	0.0308895	0.0956122	LINC00471	long intergenic non-protein coding RNA 471 [Source:HGNC Symbol;Acc:HGNC:28668]	lincRNA	2.41747	2.10514	2.26131
ENSG00000278058	22.5552	-0.640665	0.298055	-2.14949	0.0315957	0.097292	RP11-70D24.2		lincRNA	2.72183	1.75359	2.23771
ENSG00000255864	43.1728	0.354888	0.165217	2.14801	0.0317127	0.0975424	RP11-444D3.1		lincRNA	5.85773	7.80062	6.82917
ENSG00000234261	13.918	0.534941	0.250316	2.13707	0.0325925	0.0995195	RP11-146I2.1		lincRNA	0.882906	1.45538	1.16914
ENSG00000205664	104.691	-0.262205	0.122836	-2.13458	0.0327951	0.0999996	RP11-706O15.1		lincRNA	11.2852	9.92125	10.6032
ENSG00000266835	16.9189	-0.53867	0.253719	-2.12309	0.0337459	0.102144	GAPLINC	gastric adenocarcinoma associated, positive CD44 regulator, long intergenic non-coding RNA [Source:HGNC Symbol;Acc:HGNC:51308]	lincRNA	4.33044	3.13568	3.73306
ENSG00000203999	12.5504	0.571543	0.269215	2.123	0.0337538	0.102154	LINC01270	long intergenic non-protein coding RNA 1270 [Source:HGNC Symbol;Acc:HGNC:27658]	lincRNA	0.28599	0.556164	0.421077
ENSG00000245937	173.588	0.202728	0.096014	2.11144	0.0347345	0.104213	LINC01184	long intergenic non-protein coding RNA 1184 [Source:HGNC Symbol;Acc:HGNC:49565]	lincRNA	8.38779	9.7736	9.08069
ENSG00000250334	13.0393	0.534633	0.253307	2.11061	0.0348056	0.10429	LINC00989	long intergenic non-protein coding RNA 989 [Source:HGNC Symbol;Acc:HGNC:48918]	lincRNA	0.270169	0.484563	0.377366
ENSG00000276509	38.847	0.321578	0.153339	2.09716	0.0359792	0.106819	CH17-353B19.1		lincRNA	0.994663	1.39088	1.19277
ENSG00000223855	37.5229	-0.603406	0.287936	-2.09562	0.0361156	0.107082	HRAT92	heart tissue-associated transcript 92 [Source:EntrezGene;Acc:441307]	lincRNA	0.788724	0.545025	0.666874
ENSG00000229214	25.2273	0.390086	0.186283	2.09405	0.0362556	0.107377	LINC00242	long intergenic non-protein coding RNA 242 [Source:HGNC Symbol;Acc:HGNC:21249]	lincRNA	0.504837	0.742854	0.623846
ENSG00000280868	25.2273	0.390086	0.186283	2.09405	0.0362556	0.107377	LINC00242	long intergenic non-protein coding RNA 242 [Source:HGNC Symbol;Acc:HGNC:21249]	lincRNA	0.504837	0.742854	0.623846
ENSG00000260646	20.385	0.4217	0.20145	2.09332	0.0363202	0.10751	LA16c-385E7.1		lincRNA	1.80665	2.81725	2.31195
ENSG00000248866	16.6945	0.460186	0.219913	2.09258	0.0363863	0.107638	USP46-AS1	USP46 antisense RNA 1 [Source:HGNC Symbol;Acc:HGNC:43991]	lincRNA	0.835609	1.3259	1.08076
ENSG00000259577	49.1145	0.346849	0.166407	2.08434	0.0371291	0.109371	RP11-430B1.2		lincRNA	2.53872	3.22788	2.8833
ENSG00000251580	18.324	0.717319	0.34421	2.08396	0.037164	0.10943	RP11-539L10.3		lincRNA	3.25499	5.94576	4.60037
ENSG00000273329	102.381	0.203393	0.0978193	2.07927	0.0375926	0.110364	RP11-448A19.1		lincRNA	0.730721	0.933054	0.831887
ENSG00000271387	20.1053	-0.602199	0.289996	-2.07658	0.0378405	0.110959	RP11-382D12.2		lincRNA	1.87598	1.29215	1.58407
ENSG00000279851	548.856	0.295406	0.142456	2.07366	0.0381106	0.111487	CH507-216K13.2		lincRNA	14.8448	20.3909	17.6179
ENSG00000280515	12.2198	-0.600384	0.290727	-2.06511	0.0389127	0.113147	SALRNA2	senescence associated long non-coding RNA 2 [Source:HGNC Symbol;Acc:HGNC:49003]	lincRNA	0.479407	0.310245	0.394826
ENSG00000198468	56.1196	0.288032	0.139675	2.06216	0.0391925	0.113764	FLVCR1-AS1	FLVCR1 antisense RNA 1 (head to head) [Source:HGNC Symbol;Acc:HGNC:39077]	lincRNA	1.87561	2.59521	2.23541
ENSG00000224848	41.1915	-0.285842	0.138952	-2.05712	0.0396742	0.114822	RP11-535M15.1		lincRNA	11.0752	9.96312	10.5192
ENSG00000263164	82.5961	0.329963	0.160501	2.05583	0.0397993	0.115037	RP11-333E1.2		lincRNA	13.0356	17.843	15.4393
ENSG00000205056	24.6493	-0.586818	0.285682	-2.0541	0.0399662	0.115427	RP11-693J15.5		lincRNA	0.172981	0.110668	0.141824
ENSG00000261826	58.8262	0.318994	0.155424	2.05241	0.0401302	0.115809	RP11-691G17.1		lincRNA	1.09298	1.51484	1.30391
ENSG00000203930	152.359	-0.215319	0.105127	-2.04818	0.0405428	0.116525	LINC00632	long intergenic non-protein coding RNA 632 [Source:HGNC Symbol;Acc:HGNC:27865]	lincRNA	12.5351	11.0416	11.7883
ENSG00000281264	14.1926	0.509115	0.249461	2.04086	0.0412644	0.1179	SALRNA3	senescence associated long non-coding RNA 3 [Source:HGNC Symbol;Acc:HGNC:49002]	lincRNA	0.707576	1.1972	0.95239
ENSG00000277036	14.0339	0.581215	0.284945	2.03975	0.0413757	0.118123	RP11-846E15.3		lincRNA	1.10652	1.89757	1.50204
ENSG00000280587	13.84	-0.621796	0.305186	-2.03743	0.0416066	0.118444	LINC01348	long intergenic non-protein coding RNA 1348 [Source:HGNC Symbol;Acc:HGNC:50567]	lincRNA	0.327794	0.20942	0.268607
ENSG00000228980	55.6589	0.330846	0.162559	2.03523	0.0418273	0.118964	LINC01205	long intergenic non-protein coding RNA 1205 [Source:HGNC Symbol;Acc:HGNC:49636]	lincRNA	2.11897	3.17639	2.64768
ENSG00000233828	271.372	0.174189	0.0859247	2.02723	0.0426388	0.120801	CTC-242N15.1		lincRNA	5.4691	6.84369	6.15639
ENSG00000230658	29.8593	-0.364481	0.179882	-2.02622	0.0427418	0.121026	KLHL7-AS1	KLHL7 antisense RNA 1 (head to head) [Source:HGNC Symbol;Acc:HGNC:43431]	lincRNA	0.802482	0.672016	0.737249
ENSG00000275450	48.8454	0.313049	0.154985	2.01987	0.0433971	0.122426	PTGER4P2-CDK2AP2P2	PTGER4P2-CDK2AP2P2 readthrough, transcribed pseudogene [Source:EntrezGene;Acc:442421]	lincRNA	0.771692	1.08079	0.926241
ENSG00000259676	72.5709	0.256306	0.127055	2.01728	0.043666	0.123025	RP11-343B18.2		lincRNA	9.48149	12.2451	10.8633
ENSG00000261824	195.126	-0.209265	0.104092	-2.01039	0.0443903	0.124425	LINC00662	long intergenic non-protein coding RNA 662 [Source:HGNC Symbol;Acc:HGNC:27122]	lincRNA	16.7256	16.8908	16.8082
[truncated: 3,125 more rows]
