# Supplementary material for: Identification of long non-coding RNAs expressed in knee and hip osteoarthritic cartilage
Source: Osteoarthritis Cartilage. 2019 Apr;27(4):694–702. doi: 10.1016/j.joca.2018.12.015 (PMC6444060; doi:10.1016/j.joca.2018.12.015)
Supplement: Multimedia component 4 [file mmc4.xlsx]

## Sheet: All KNEE lincRNA TPM >1
ensembl_gene_id	external_gene_name	description	gene_biotype	Damaged1	Intact1	Damaged2	Intact2	Damaged3	Intact3	Damaged4	Intact4	Damaged5	Intact5	Damaged6	Intact6	Damaged7	Intact7	Damaged8	Intact8	damaged_mean	intact_mean	Average TPM
ENSG00000152931	PART1	prostate androgen-regulated transcript 1 (non-protein coding) [Source:HGNC Symbol;Acc:HGNC:17263]	lincRNA	36.5261	33.9618	26.4081	25.9781	34.9637	24.8409	25.3644	30.2978	53.4772	29.549	29.0415	29.4451	34.4045	27.4525	25.2174	40.1663	33.1754	30.2115	31.6934
ENSG00000153363	LINC00467	long intergenic non-protein coding RNA 467 [Source:HGNC Symbol;Acc:HGNC:28227]	lincRNA	4.17195	2.93247	3.85791	3.00927	4.82031	2.8268	5.9751	2.16892	3.61739	2.95127	4.49469	4.51516	3.97542	4.85103	4.21767	2.29414	4.3913	3.19363	3.79247
ENSG00000154537	FAM27C	family with sequence similarity 27 member C [Source:HGNC Symbol;Acc:HGNC:23668]	lincRNA	2.52507	4.70216	1.73609	3.19154	2.71927	3.05276	3.40587	3.73395	2.90842	3.22439	1.542	1.76657	1.6835	4.15971	2.76384	4.60841	2.41051	3.55494	2.98272
ENSG00000163364	LINC01116	long intergenic non-protein coding RNA 1116 [Source:HGNC Symbol;Acc:HGNC:49259]	lincRNA	31.0003	29.313	30.7189	26.7	37.4062	30.031	27.1861	31.3382	27.2168	22.4944	21.2829	23.3529	32.279	31.3105	31.5388	30.6775	29.8286	28.1522	28.9904
ENSG00000166770	ZNF667-AS1	ZNF667 antisense RNA 1 (head to head) [Source:HGNC Symbol;Acc:HGNC:44321]	lincRNA	26.789	26.3444	9.479	13.8002	21.1178	17.4875	18.3802	32.4691	12.4597	16.1913	6.05868	13.363	21.3025	26.9036	21.9463	21.46	17.1917	21.0024	19.097
ENSG00000170161	RP11-262H14.4		lincRNA	1.93608	1.09046	0.576834	1.02978	2.7736	1.39396	3.64596	1.11589	1.06733	0.593365	1.43357	3.42009	2.26552	1.21736	1.34263	2.78292	1.88019	1.58048	1.73033
ENSG00000170846	AC093323.3		lincRNA	8.59339	8.78543	11.4759	10.1085	9.81913	6.43264	10.0634	15.1444	7.14962	10.0077	8.25025	13.0788	9.11389	10.7654	12.381	11.3973	9.60584	10.715	10.1604
ENSG00000172965	MIR4435-2HG	MIR4435-2 host gene [Source:HGNC Symbol;Acc:HGNC:35163]	lincRNA	18.0662	12.256	7.3986	7.10628	20.1446	17.1534	11.3593	16.8411	13.0614	7.15219	15.0597	11.7268	22.4002	26.1316	29.4706	14.8879	17.1201	14.1569	15.6385
ENSG00000175772	LINC01106	long intergenic non-protein coding RNA 1106 [Source:HGNC Symbol;Acc:HGNC:26769]	lincRNA	1.14139	0.897797	3.35263	3.62887	1.29845	1.37876	1.50682	0.980942	1.50778	2.11802	2.22162	1.65089	1.8043	1.8137	0.83903	1.34777	1.709	1.72709	1.71805
ENSG00000176728	TTTY14	testis-specific transcript, Y-linked 14 (non-protein coding) [Source:HGNC Symbol;Acc:HGNC:18495]	lincRNA	2.15949	2.59597	5.07325	5.84195	0.0300424	0	0.11579	0	1.77367	4.01758	2.10285	4.51969	0.0830094	0.0313605	4.2781	3.59119	1.95202	2.57472	2.26337
ENSG00000177788	RP5-1061H20.4		lincRNA	1.35082	0.580695	1.81613	1.62118	2.91231	0.592775	3.0632	3.33032	0.815956	2.32221	3.16933	2.57234	4.12554	1.38416	2.24754	1.29162	2.4376	1.71191	2.07476
ENSG00000178977	LINC00324	long intergenic non-protein coding RNA 324 [Source:HGNC Symbol;Acc:HGNC:26628]	lincRNA	1.4292	2.43349	2.49202	1.93421	2.86653	2.03749	1.87569	3.08103	1.27433	1.70304	1.90326	1.72883	2.75422	2.37548	2.23111	3.20466	2.1033	2.31228	2.20779
ENSG00000179406	LINC00174	long intergenic non-protein coding RNA 174 [Source:HGNC Symbol;Acc:HGNC:27788]	lincRNA	0.818584	1.17591	1.31882	1.94613	0.627746	1.42372	2.3805	2.27077	1.31375	2.50481	1.00216	2.69719	1.6987	2.70017	0.536501	1.47419	1.2121	2.02411	1.6181
ENSG00000179523	EIF3J-AS1	EIF3J antisense RNA 1 (head to head) [Source:HGNC Symbol;Acc:HGNC:48616]	lincRNA	10.8366	26.5604	24.049	24.099	11.9202	13.8381	13.2474	19.2775	15.4432	18.1922	15.0794	17.7977	12.9159	23.2005	17.1094	20.2971	15.0751	20.4078	17.7415
ENSG00000181798	LINC00471	long intergenic non-protein coding RNA 471 [Source:HGNC Symbol;Acc:HGNC:28668]	lincRNA	0.745763	1.3324	1.85841	2.27882	0.932038	0.617188	0.433354	1.29978	1.05588	0.835969	1.02026	0.912753	0.835758	1.08163	0.809476	2.2011	0.961367	1.31995	1.14066
ENSG00000182165	TP53TG1	TP53 target 1 (non-protein coding) [Source:HGNC Symbol;Acc:HGNC:17026]	lincRNA	27.6322	24.5098	32.5982	28.5994	27.037	16.2683	32.8766	35.0222	17.6346	18.4796	24.6304	22.8926	30.2217	22.1024	35.6415	26.0158	28.534	24.2363	26.3851
ENSG00000182648	LINC01006	long intergenic non-protein coding RNA 1006 [Source:HGNC Symbol;Acc:HGNC:48971]	lincRNA	1.50648	1.08512	1.41003	2.73534	1.5932	1.26628	1.81603	2.72695	1.56246	0.746724	0.638349	0.920361	2.88606	3.81352	2.75357	0.729976	1.77077	1.75303	1.7619
ENSG00000183250	LINC01547	long intergenic non-protein coding RNA 1547 [Source:HGNC Symbol;Acc:HGNC:15707]	lincRNA	1.29848	1.47211	1.05015	0.909034	1.05334	1.13438	1.02597	1.30837	0.813646	1.12596	0.963606	1.14133	1.43194	1.01639	1.13345	1.06932	1.09632	1.14711	1.12172
ENSG00000185168	LINC00482	long intergenic non-protein coding RNA 482 [Source:HGNC Symbol;Acc:HGNC:26816]	lincRNA	1.20562	1.52989	2.61361	3.00846	0.943221	1.37846	2.36404	1.55954	1.25401	2.61969	2.58157	2.30395	2.40808	2.21342	0.990009	1.68519	1.79502	2.03732	1.91617
ENSG00000186594	MIR22HG	MIR22 host gene [Source:HGNC Symbol;Acc:HGNC:28219]	lincRNA	20.9988	13.2504	19.4799	14.8023	31.6768	20.6564	20.0812	17.8566	20.1877	17.8076	22.4025	17.8787	18.8937	14.5565	15.4118	15.2867	21.1415	16.5119	18.8267
ENSG00000188185	LINC00265	long intergenic non-protein coding RNA 265 [Source:HGNC Symbol;Acc:HGNC:28019]	lincRNA	0.656171	0.187879	0.996033	0.695444	1.15625	1.14159	1.49056	0.797801	1.34348	1.58326	0.720982	2.77856	1.3603	1.36128	0.467013	1.56792	1.02385	1.26422	1.14403
ENSG00000188825	LINC00910	long intergenic non-protein coding RNA 910 [Source:HGNC Symbol;Acc:HGNC:44361]	lincRNA	1.67096	1.96859	2.91063	3.52027	1.72077	2.2706	2.83222	2.54804	2.43554	2.99332	2.25184	3.1799	3.66746	4.59131	1.24289	2.80264	2.34154	2.98433	2.66294
ENSG00000196741	LINC01560	long intergenic non-protein coding RNA 1560 [Source:HGNC Symbol;Acc:HGNC:27333]	lincRNA	1.41831	1.11555	2.81792	2.00474	1.79223	1.07085	1.76922	1.55065	1.43811	1.38926	1.31453	1.44566	1.33416	1.747	2.55768	2.85572	1.80527	1.64743	1.72635
ENSG00000197180	CH17-340M24.3	uncharacterized protein BC009467 [Source:EntrezGene;Acc:158960]	lincRNA	6.34514	5.58501	7.54197	4.68498	4.42204	2.47257	5.18444	8.04041	4.77896	7.10124	5.67674	6.92267	2.45282	5.13106	7.11465	4.13213	5.43959	5.50876	5.47418
ENSG00000197182	MIRLET7BHG	MIRLET7B host gene [Source:HGNC Symbol;Acc:HGNC:37189]	lincRNA	1.05943	1.05173	1.55993	0.890904	1.41242	1.97516	2.26357	2.11354	2.03905	2.8066	0.971975	1.78758	2.49384	1.9504	1.51996	1.2104	1.66502	1.72329	1.69416
ENSG00000197291	RAMP2-AS1	RAMP2 antisense RNA 1 [Source:HGNC Symbol;Acc:HGNC:44358]	lincRNA	1.02537	0.97071	2.1078	1.63749	1.25474	0.740051	1.24197	1.0547	1.22162	1.44807	0.947012	1.19404	1.1914	1.00355	0.653705	0.781772	1.20545	1.1038	1.15462
ENSG00000198468	FLVCR1-AS1	FLVCR1 antisense RNA 1 (head to head) [Source:HGNC Symbol;Acc:HGNC:39077]	lincRNA	5.94338	4.6558	4.09262	4.5678	4.88683	4.07767	1.29664	1.1399	5.08818	3.79722	2.41032	3.49212	2.83968	4.06737	5.87571	6.90838	4.05417	4.08828	4.07123
ENSG00000203279	RP11-498P14.5		lincRNA	1.07893	2.69291	1.05746	1.09373	1.53024	1.195	0.868592	1.29159	0.651827	0.857459	0	1.78477	0.720157	0.825989	0.951497	2.8486	0.857338	1.57376	1.21555
ENSG00000203930	LINC00632	long intergenic non-protein coding RNA 632 [Source:HGNC Symbol;Acc:HGNC:27865]	lincRNA	4.67755	4.61593	3.69608	4.07438	7.35518	6.64835	7.36958	8.1683	6.39023	8.334	5.38672	7.53175	7.22875	10.2483	6.20183	7.51978	6.03824	7.1426	6.59042
ENSG00000204241	RP11-713P17.3		lincRNA	1.05492	1.14091	1.25274	1.35592	1.1323	1.54584	1.26147	0.580316	1.37306	1.42954	1.33228	1.41567	2.06781	2.06523	1.29896	2.22494	1.34669	1.46979	1.40824
ENSG00000204625	HCG9	HLA complex group 9 (non-protein coding) [Source:HGNC Symbol;Acc:HGNC:21243]	lincRNA	0	0	3.21e-05	4.87049	0	0.0516851	3.46e-05	0	2.3333	0	0	2.78e-09	7.47956	3.14437	0	0	1.22662	1.00832	1.11747
ENSG00000204792	LINC01291	long intergenic non-protein coding RNA 1291 [Source:HGNC Symbol;Acc:HGNC:50358]	lincRNA	0.536777	0.52642	0.601502	1.9403	0	0	0	0	0	3.35763	1.14752	2.13856	1.90617	1.87846	0.477453	1.7591	0.583678	1.45006	1.01687
ENSG00000205181	LINC00654	long intergenic non-protein coding RNA 654 [Source:HGNC Symbol;Acc:HGNC:27154]	lincRNA	0.842227	0.92653	1.02496	0.818792	1.06556	1.08138	0.596485	0.594653	1.04042	1.13634	0.900172	1.53995	1.40995	0.835645	0.839828	1.55408	0.96495	1.06092	1.01294
ENSG00000205664	RP11-706O15.1		lincRNA	4.52731	6.52613	4.69886	7.80369	3.24484	5.7164	6.20919	5.27538	4.93649	7.02606	6.47528	7.10782	6.17201	8.39254	7.11277	8.29017	5.42209	7.01727	6.21968
ENSG00000212694	LINC01089	long intergenic non-protein coding RNA 1089 [Source:HGNC Symbol;Acc:HGNC:27886]	lincRNA	6.65168	19.4186	18.4018	20.625	7.30854	14.951	11.3427	16.4904	10.7876	21.8332	9.22095	19.3437	10.9848	21.4345	7.14555	15.9732	10.2304	18.7587	14.4946
ENSG00000213062	RP1-206D15.6		lincRNA	0.464575	0.974871	0.718529	1.22542	1.29637	0.924045	0.824187	1.15373	1.2499	1.00081	1.37613	1.26179	1.64007	2.05949	0.273062	1.68838	0.980353	1.28607	1.13321
ENSG00000213121	RP11-306O13.1		lincRNA	0.876713	1.68855	2.45515	2.31429	2.03489	1.20213	2.4991	1.67022	3.46048	4.06585	3.3994	3.24088	3.4533	3.94161	1.24238	2.73272	2.42768	2.60703	2.51735
ENSG00000214293	APTR	Alu-mediated CDKN1A/p21 transcriptional regulator (non-protein coding) [Source:HGNC Symbol;Acc:HGNC:44173]	lincRNA	12.6751	10.3523	11.895	11.087	12.9553	9.98085	9.93667	14.9845	10.3607	15.9789	12.4846	13.0739	14.1548	18.1091	15.292	15.6015	12.4693	13.646	13.0576
ENSG00000214548	MEG3	maternally expressed 3 (non-protein coding) [Source:HGNC Symbol;Acc:HGNC:14575]	lincRNA	9.62893	20.6568	17.3748	30.02	9.37584	26.1484	16.4928	31.2882	21.8709	72.9089	10.9839	78.7072	13.394	66.6488	16.656	38.532	14.4721	45.6138	30.043
ENSG00000214900	LINC01588	long intergenic non-protein coding RNA 1588 [Source:HGNC Symbol;Acc:HGNC:27503]	lincRNA	1.53199	1.27505	1.31292	2.28615	2.72027	2.6138	2.49035	1.30133	1.44014	0.520072	0.903503	2.08463	3.01982	1.67942	1.88249	0.847109	1.91269	1.57594	1.74432
ENSG00000215241	RP11-266K4.9		lincRNA	2.59775	2.56508	3.80232	4.32064	2.61904	3.92348	4.03254	4.18933	3.39116	5.1889	2.57103	5.37429	4.77117	6.57424	1.99996	5.19137	3.22312	4.66592	3.94452
ENSG00000215374	FAM66B	family with sequence similarity 66 member B [Source:HGNC Symbol;Acc:HGNC:28890]	lincRNA	1.26775	0.940287	1.12214	1.3881	1.88015	1.62138	0.714199	0.875859	1.27563	1.58689	0.807607	1.15384	1.35173	1.49647	0.868632	1.21735	1.16098	1.28502	1.223
ENSG00000215386	MIR99AHG	mir-99a-let-7c cluster host gene [Source:HGNC Symbol;Acc:HGNC:1274]	lincRNA	25.3585	42.7591	40.5588	36.3083	21.604	18.863	24.9593	45.9987	20.6741	33.4305	27.5801	35.5456	23.1118	25.0607	20.7749	28.4413	25.5777	33.3009	29.4393
ENSG00000215483	LINC00598	long intergenic non-protein coding RNA 598 [Source:HGNC Symbol;Acc:HGNC:42770]	lincRNA	2.0095	1.11965	3.19748	2.24178	1.6357	2.07856	2.30585	5.11257	4.55108	5.73448	3.04889	4.17326	5.42744	6.63839	0.757599	2.83082	2.86669	3.74119	3.30394
ENSG00000215808	LINC01139	long intergenic non-protein coding RNA 1139 [Source:HGNC Symbol;Acc:HGNC:27924]	lincRNA	12.6027	12.5353	6.21951	5.17338	16.5942	18.0877	17.025	23.3869	15.5885	14.8644	14.4198	11.1744	11.8281	15.7501	11.0077	11.2061	13.1607	14.0223	13.5915
ENSG00000218510	LINC00339	long intergenic non-protein coding RNA 339 [Source:HGNC Symbol;Acc:HGNC:25011]	lincRNA	12.3106	10.2014	20.9457	19.0881	20.4452	16.3994	12.511	17.7624	10.1632	11.2216	10.0818	12.216	17.8969	20.6197	18.0468	15.215	15.3001	15.3404	15.3203
ENSG00000222041	CYTOR	cytoskeleton regulator RNA [Source:HGNC Symbol;Acc:HGNC:28717]	lincRNA	17.7382	7.9569	17.0296	15.4659	14.9673	10.9723	20.8072	18.7834	22.1963	10.5836	19.2707	8.24415	17.7317	13.7526	24.3056	8.23678	19.2558	11.7495	15.5026
ENSG00000223396	RP11-134G8.5		lincRNA	0.524656	0.876282	1.14547	1.01352	0.888815	0.68853	0.769923	0.736437	0.907626	1.33353	1.04549	1.70278	1.30475	1.76587	0.333945	1.16437	0.865084	1.16016	1.01262
ENSG00000223473	GS1-124K5.3		lincRNA	0.34969	0.484688	1.30938	1.0395	1.00736	1.37973	0.928294	1.3137	1.45374	1.92809	0.772494	2.15567	0.573509	1.52015	0.632197	2.82796	0.878333	1.58119	1.22976
ENSG00000223546	LINC00630	long intergenic non-protein coding RNA 630 [Source:HGNC Symbol;Acc:HGNC:44263]	lincRNA	0.992215	1.73807	1.14249	1.45261	1.59172	1.88599	1.56349	1.16375	1.85175	2.21039	1.34567	1.50116	1.84103	1.89754	1.05766	2.48876	1.42325	1.79228	1.60777
ENSG00000223561	AC003090.1		lincRNA	7.01368	24.4819	38.1321	28.4798	13.9569	10.3719	40.0493	62.5898	5.45927	7.97874	5.93186	9.86658	17.3773	32.8317	2.37565	21.2185	16.287	24.7274	20.5072
ENSG00000223764	RP11-54O7.3		lincRNA	2.13172	3.28402	9.99296	7.25426	4.65541	4.09092	5.54423	5.19923	4.47367	4.92736	2.58793	5.76171	3.59327	3.4751	2.10456	6.26939	4.38547	5.03275	4.70911
ENSG00000223768	LINC00205	long intergenic non-protein coding RNA 205 [Source:HGNC Symbol;Acc:HGNC:16420]	lincRNA	1.82367	2.10404	5.90107	3.71962	4.43656	3.18633	4.01886	4.72242	2.27907	3.13927	2.25913	2.80782	3.54731	3.84261	2.95462	2.60916	3.40254	3.26641	3.33447
ENSG00000223891	OSER1-AS1	OSER1 antisense RNA 1 (head to head) [Source:HGNC Symbol;Acc:HGNC:48585]	lincRNA	7.33627	8.52377	10.7901	8.51794	9.75624	7.84457	10.6062	10.9444	7.50051	10.1238	7.47571	8.58616	9.32956	10.9456	9.36638	9.45849	9.02011	9.36808	9.1941
ENSG00000224023	FLJ37035	uncharacterized LOC399821 [Source:EntrezGene;Acc:399821]	lincRNA	1.93425	3.30623	2.46208	3.93401	2.25174	2.78556	4.72128	6.79091	1.69399	3.42032	2.76036	2.64768	2.31121	2.28218	3.87498	4.5889	2.75123	3.71947	3.23535
ENSG00000224032	EPB41L4A-AS1	EPB41L4A antisense RNA 1 [Source:HGNC Symbol;Acc:HGNC:30749]	lincRNA	72.1721	66.1854	110.455	96.8992	70.4397	54.2575	85.6137	110.852	45.9785	72.5894	78.3914	101.072	67.6038	86.6624	97.4201	71.0452	78.5093	82.4453	80.4773
ENSG00000224259	LINC01133	long intergenic non-protein coding RNA 1133 [Source:HGNC Symbol;Acc:HGNC:49447]	lincRNA	1.4504	0.887825	3.45257	1.8252	0.768698	0.242424	0.973849	0.985651	1.2675	1.01701	0.914565	0.961039	2.11741	1.27318	0.7964	1.719	1.46767	1.11392	1.2908
ENSG00000224460	RP11-439L18.2		lincRNA	0.868165	0.57561	2.90823	4.39047	3.08481	6.05718	1.05507	2.63939	1.94026	1.85455	1.74988	1.37	2.50076	1.52051	0.906122	3.54874	1.87666	2.74456	2.31061
ENSG00000224477	RP1-81D8.3		lincRNA	0	0.141709	0.210939	7.00488	0.597228	0.55632	0.361373	0.350227	0.42082	4.61658	0	0.474483	0.359707	2.07516	0	0	0.243758	1.90242	1.07309
ENSG00000224577	LINC01117	long intergenic non-protein coding RNA 1117 [Source:HGNC Symbol;Acc:HGNC:49260]	lincRNA	4.30413	4.7242	7.9642	6.88941	6.69171	8.43879	5.73388	3.00794	5.57111	2.71658	2.85367	2.54249	6.49901	5.35531	3.33379	3.67822	5.36894	4.66912	5.01903
ENSG00000224687	RASAL2-AS1	RASAL2 antisense RNA 1 [Source:HGNC Symbol;Acc:HGNC:44170]	lincRNA	0.923116	1.07925	0.729415	0.667516	0.685704	1.05817	0.372758	3.33465	0.560386	1.50661	2.13542	1.18452	0.777473	1.2878	0.782832	0.489034	0.870888	1.32594	1.09842
ENSG00000224810	RP11-538D16.2		lincRNA	0.759144	0.865345	1.24119	1.35523	0.888505	1.02716	1.12628	1.74186	1.04028	1.61397	1.57519	2.16344	1.30735	1.90811	0.536603	1.05351	1.05932	1.46608	1.2627
ENSG00000224843	LINC00240	long intergenic non-protein coding RNA 240 [Source:HGNC Symbol;Acc:HGNC:18772]	lincRNA	2.08115	3.8307	2.73185	5.60658	3.1655	5.16776	3.20351	4.95692	4.0759	4.28091	1.3781	2.09625	3.04723	5.73233	3.26792	2.64041	2.86889	4.28898	3.57894
ENSG00000224848	RP11-535M15.1		lincRNA	7.46963	9.95134	8.54335	9.28359	8.46312	10.7935	7.157	14.3084	8.10606	12.2362	10.2401	12.5621	7.64181	10.6951	7.07326	10.2885	8.08679	11.2648	9.67582
ENSG00000224914	LINC00863	long intergenic non-protein coding RNA 863 [Source:HGNC Symbol;Acc:HGNC:45162]	lincRNA	2.37781	2.64255	4.12183	5.65714	3.30672	3.35651	2.72261	1.91852	2.91279	4.81147	3.67788	5.14801	3.65151	5.14497	2.28872	4.49452	3.13248	4.14671	3.6396
ENSG00000225194	LINC00092	long intergenic non-protein coding RNA 92 [Source:HGNC Symbol;Acc:HGNC:31408]	lincRNA	0.950055	2.55744	3.98388	6.67736	1.38148	3.28829	0.657908	1.74963	1.46043	3.15844	1.58744	4.465	1.93992	5.52511	1.27953	3.30089	1.65508	3.84027	2.74768
ENSG00000225285	RP4-758J18.10		lincRNA	6.18482	7.71271	8.75623	6.53977	6.05725	6.15801	6.42473	6.44852	5.98007	8.92607	5.28519	7.8383	8.36823	7.33036	8.92135	9.08192	6.99723	7.50446	7.25085
ENSG00000225470	JPX	JPX transcript, XIST activator (non-protein coding) [Source:HGNC Symbol;Acc:HGNC:37191]	lincRNA	13.8815	19.3855	18.4759	20.1977	26.392	18.3211	28.7744	35.2154	16.2138	17.791	15.7497	19.5402	30.4011	31.2613	18.5934	16.9086	21.0602	22.3276	21.6939
ENSG00000225511	LINC00475	long intergenic non-protein coding RNA 475 [Source:HGNC Symbol;Acc:HGNC:23569]	lincRNA	7.08958	7.0601	9.40234	5.39366	7.69591	5.60959	7.38933	6.15879	5.7258	7.15209	10.1411	7.04406	8.51533	6.6119	13.3794	5.34943	8.66735	6.29745	7.4824
ENSG00000225518	RP11-396C23.2		lincRNA	2.63669	3.64396	3.63141	5.89886	1.89696	1.06702	2.59379	1.99196	2.3965	4.67681	3.65608	4.11063	2.29881	3.34222	2.83524	2.07413	2.74318	3.3507	3.04694
ENSG00000225684	FAM225B	family with sequence similarity 225 member B (non-protein coding) [Source:HGNC Symbol;Acc:HGNC:21865]	lincRNA	1.41742	0.47165	0.943988	1.62505	2.30034	2.87357	1.88068	1.7537	1.03436	1.18972	2.503	2.17175	1.60223	1.46854	1.12653	1.79274	1.60107	1.66834	1.6347
ENSG00000225706	PTPRD-AS1	PTPRD antisense RNA 1 [Source:HGNC Symbol;Acc:HGNC:49753]	lincRNA	4.82201	6.85482	3.71017	4.1202	3.2554	3.5684	5.13518	3.08586	4.67086	3.45822	2.68106	2.47426	4.74255	3.5217	8.27343	9.06431	4.66133	4.51847	4.5899
ENSG00000225746	SNHG23	small nucleolar RNA host gene 23 [Source:HGNC Symbol;Acc:HGNC:50622]	lincRNA	2.46795	2.14097	1.19518	3.59281	0.704923	1.99752	0.929744	4.16782	0.830248	1.70965	1.8779	2.88088	1.60411	4.3128	3.96026	2.3194	1.69629	2.89023	2.29326
ENSG00000225791	TRAM2-AS1	TRAM2 antisense RNA 1 (head to head) [Source:HGNC Symbol;Acc:HGNC:48663]	lincRNA	16.6468	19.9685	22.4316	21.8666	13.692	15.1992	14.0028	19.4614	17.7171	24.5235	16.6934	17.7602	18.1675	22.6506	13.9953	21.8412	16.6683	20.4089	18.5386
ENSG00000225793	RP1-234P15.4		lincRNA	1.32501	1.5577	3.08139	2.21739	1.48464	0.959598	0.443942	1.81508	2.21234	0.7393	1.08648	1.43661	2.56285	2.45848	0.502471	1.86298	1.58739	1.63089	1.60914
ENSG00000225913	RP11-57C13.6		lincRNA	4.27477	2.16213	3.58351	2.1817	3.71577	2.77396	3.2305	1.32266	2.99487	2.2642	1.60347	0.600588	1.97755	1.97795	2.43162	0.571744	2.97651	1.73187	2.35419
ENSG00000225975	LINC01534	long intergenic non-protein coding RNA 1534 [Source:HGNC Symbol;Acc:HGNC:51281]	lincRNA	1.78381	2.62934	2.79629	2.7542	2.62559	1.7153	1.80533	3.28666	2.90821	2.39645	1.6924	2.46914	1.46732	5.05661	1.25918	2.62701	2.04227	2.86684	2.45455
ENSG00000225978	HAR1A	highly accelerated region 1A (non-protein coding) [Source:HGNC Symbol;Acc:HGNC:33117]	lincRNA	0.582283	1.6296	2.83415	3.18341	0.858861	0.936719	0.56832	1.68018	0.69456	1.15563	0.570561	1.77189	1.43247	2.35918	0.722715	1.64225	1.03299	1.79486	1.41392
ENSG00000226012	AP001434.2		lincRNA	0.684772	0	0.653429	0	0.308456	1.14941	0	0	2.39083	1.25838	2.31346	0.980507	0.74281	2.09576	1.04591	3.8811	1.01746	1.17064	1.09405
ENSG00000226051	ZNF503-AS1	ZNF503 antisense RNA 1 [Source:HGNC Symbol;Acc:HGNC:27370]	lincRNA	4.47431	2.21166	5.55942	3.00105	2.41472	1.92882	3.86286	1.22735	3.36268	2.63363	4.73549	2.81565	5.03375	1.72241	5.86257	2.5584	4.41323	2.26237	3.3378
ENSG00000226067	LINC00623	long intergenic non-protein coding RNA 623 [Source:HGNC Symbol;Acc:HGNC:44252]	lincRNA	2.04366	4.27193	3.63535	4.47716	1.33495	1.30449	1.07781	1.98162	2.82941	1.9133	2.23857	1.17257	4.16439	4.6659	1.5689	2.76181	2.36163	2.8186	2.59011
ENSG00000226137	BAIAP2-AS1	BAIAP2 antisense RNA 1 (head to head) [Source:HGNC Symbol;Acc:HGNC:44342]	lincRNA	3.20017	4.17318	5.69328	5.93786	3.74012	4.87538	2.64605	4.00109	3.22448	4.6027	4.01817	4.7483	5.50568	6.59337	3.41073	4.7318	3.92984	4.95796	4.4439
ENSG00000226237	GAS1RR	GAS1 adjacent regulatory RNA [Source:HGNC Symbol;Acc:HGNC:52261]	lincRNA	0.740591	0.799349	1.84951	0.938632	1.49551	0.961754	0.657619	0.436137	0.918293	0.812252	0.750241	0.724128	2.08339	1.23051	0.655524	1.24281	1.14383	0.893196	1.01852
ENSG00000226266	AC009961.3		lincRNA	0.747231	0.517598	1.0411	0.551034	1.42026	0.640162	1.52652	0.946355	1.55807	2.36041	3.97436	1.78314	1.11748	1.7798	0.842111	0.593818	1.52839	1.14654	1.33747
ENSG00000226328	NUP50-AS1	NUP50 antisense RNA 1 (head to head) [Source:HGNC Symbol;Acc:HGNC:50502]	lincRNA	1.58191	1.78045	1.77581	1.65259	2.99701	2.67998	2.15698	2.01583	2.16131	2.35311	1.83217	4.16451	1.31971	1.16944	2.1312	2.55186	1.99451	2.29597	2.14524
ENSG00000226383	AC093375.1		lincRNA	1.25249	1.75157	1.08479	1.24881	0.614213	1.76796	0.764537	1.94319	0.955123	2.70935	1.8755	1.06109	1.55674	1.76892	1.66334	2.18876	1.22084	1.80496	1.5129
ENSG00000226453	RP11-379B8.1		lincRNA	4.00963	5.61531	8.1393	9.34354	7.56096	9.08984	1.87013	1.09427	7.98469	3.85209	4.67775	3.2685	10.8472	8.76933	2.80195	5.61939	5.98645	5.83153	5.90899
ENSG00000226674	TEX41	testis expressed 41 (non-protein coding) [Source:HGNC Symbol;Acc:HGNC:48667]	lincRNA	8.62919	2.52157	4.9222	4.43098	6.77631	2.71349	2.62921	1.34239	3.92733	1.15324	3.10802	2.69118	3.86753	4.12545	10.227	4.3754	5.51085	2.91921	4.21503
ENSG00000226756	AC007365.3		lincRNA	0.442166	1.29987	1.17572	1.98237	1.3211	1.82133	0.773605	0.836245	1.26194	1.25897	0.92691	0.577559	1.20573	0.981062	0.898323	2.0361	1.00069	1.34919	1.17494
ENSG00000226853	AC010894.3		lincRNA	2.99544	2.51581	4.3195	4.60184	4.32002	3.63787	2.21897	4.22876	3.77381	4.07517	4.30574	3.19989	2.93169	3.7385	2.67626	3.93037	3.44268	3.74102	3.59185
ENSG00000227036	LINC00511	long intergenic non-protein coding RNA 511 [Source:HGNC Symbol;Acc:HGNC:43564]	lincRNA	21.683	14.3833	12.2596	10.2343	15.1611	16.2438	28.7239	25.9688	13.793	31.4555	29.0485	33.009	11.69	16.5827	16.6802	13.8754	18.6299	20.2191	19.4245
ENSG00000227192	RP1-45I4.3		lincRNA	0.530006	0.360382	2.2278	1.18403	2.10934	0.987305	0.658105	2.37819	0.526834	1.61045	0.41278	1.20127	0.651665	1.16594	0.54097	0.852808	0.957187	1.21755	1.08737
ENSG00000227482	RP11-18B16.2		lincRNA	0.488616	0.556023	1.08521	0.985843	0.795372	1.08604	1.01835	1.07859	1.26591	1.01764	1.12792	0.764881	0.821443	0.590533	2.28949	1.27279	1.11154	0.919042	1.01529
ENSG00000227533	SLC2A1-AS1	SLC2A1 antisense RNA 1 [Source:HGNC Symbol;Acc:HGNC:44187]	lincRNA	1.17225	1.82055	3.89299	3.7211	1.86265	1.13242	1.45945	1.5486	1.8497	1.19369	1.40847	1.69544	3.51005	4.19307	1.95203	1.09236	2.13845	2.04965	2.09405
ENSG00000227733	RP4-565E6.1		lincRNA	1.66701	2.13656	1.88444	1.77166	3.31117	3.97579	3.5192	2.25176	3.55759	2.80742	2.14966	4.51641	2.99069	4.59083	2.50787	3.68953	2.69846	3.21749	2.95798
ENSG00000227946	AC007383.3		lincRNA	3.64155	4.41496	3.87371	5.40429	3.07836	3.48145	2.69029	4.4152	2.8532	5.68777	3.84851	5.95278	3.59732	5.17912	6.88757	3.14663	3.80881	4.71028	4.25954
ENSG00000228065	LINC01515	long intergenic non-protein coding RNA 1515 [Source:HGNC Symbol;Acc:HGNC:51210]	lincRNA	1.43332	1.74129	3.24859	2.33995	2.15855	1.69197	2.4571	5.07233	2.29351	2.22101	2.47127	2.78472	2.78909	4.22741	1.29728	1.86741	2.26859	2.74326	2.50593
ENSG00000228106	RP11-452F19.3		lincRNA	25.9105	19.6284	21.796	19.6978	22.3001	17.6848	15.6658	17.5175	21.3961	24.8151	29.6863	25.8234	21.8536	12.6727	18.7977	13.4811	22.1758	18.9151	20.5454
ENSG00000228223	HCG11	HLA complex group 11 (non-protein coding) [Source:HGNC Symbol;Acc:HGNC:17707]	lincRNA	6.48008	4.4201	10.6188	7.22944	9.2516	7.08786	7.27953	7.582	6.29683	9.25937	5.60486	9.36199	7.88312	8.24308	6.47227	10.2878	7.48589	7.93396	7.70992
ENSG00000228265	RALY-AS1	RALY antisense RNA 1 [Source:HGNC Symbol;Acc:HGNC:50743]	lincRNA	1.60246	0.944916	1.85143	1.32107	2.14356	1.66175	1.65146	3.76513	1.42011	1.85553	0.986764	2.30896	1.84376	2.7722	2.18292	1.61327	1.71031	2.03035	1.87033
ENSG00000228358	AC113617.1		lincRNA	0.541291	1.4341	1.25998	0.908882	0.377229	0.885092	1.06288	0.783548	0.607182	1.82752	1.85527	1.38765	1.17065	1.90468	1.15653	1.19896	1.00388	1.2913	1.14759
ENSG00000228463	AP006222.2		lincRNA	0.609316	0.964914	1.77418	1.77337	0.758684	0.969483	0.999066	1.07058	1.43546	1.12352	0.33177	2.15385	4.41063	3.61074	0.858774	1.89237	1.39723	1.69485	1.54604
ENSG00000228592	D21S2088E	D21S2088E [Source:EntrezGene;Acc:266917]	lincRNA	3.45205	3.3687	3.03776	2.6013	3.48352	1.48526	2.83566	3.92942	1.74499	3.07853	2.529	2.70232	2.65012	2.41348	3.66465	1.12568	2.92472	2.58809	2.7564
ENSG00000228639	AC005152.3		lincRNA	18.3389	90.5941	70.4519	67.4116	5.72599	15.6854	8.88739	50.4463	29.2498	87.6482	65.4872	66.3153	19.7141	80.7184	34.8857	74.8744	31.5926	66.7117	49.1522
ENSG00000228798	AP000473.5		lincRNA	0.989527	1.39454	2.29372	4.57901	1.83459	1.73538	2.41317	5.50558	1.76927	5.43349	1.43762	6.62583	1.76656	3.46872	1.02027	1.87718	1.69059	3.82747	2.75903
ENSG00000228878	SEPT7-AS1	SEPT7 antisense RNA 1 (head to head) [Source:HGNC Symbol;Acc:HGNC:51153]	lincRNA	2.36562	1.09813	3.1085	3.02851	2.60876	1.66948	2.28768	2.42804	1.7152	2.32694	1.83147	1.57988	3.40878	3.41175	1.73819	3.30069	2.38302	2.35543	2.36923
ENSG00000229227	RP11-38L15.2		lincRNA	1.11997	1.40938	1.21977	1.0843	1.42479	2.32918	2.12067	0.663705	2.33246	2.84891	1.17595	2.34649	1.5684	2.51223	1.55879	0.92351	1.5651	1.76471	1.66491
ENSG00000229291	RP4-580N22.2		lincRNA	3.42508	0.340229	5.67821	9.28507	2.20825	4.07131	0.86013	4.29046	5.65642	2.2818	0.888038	3.52946	1.73893	6.27469	1.81473	7.45022	2.78372	4.6904	3.73706
ENSG00000229388	RP11-442N24__B.1		lincRNA	2.21792	5.58717	2.98678	3.92761	2.54134	3.12899	1.97918	4.16707	3.84607	4.74963	2.26513	3.51436	1.49321	3.39212	2.57242	3.63075	2.48776	4.01221	3.24998
ENSG00000229807	XIST	X inactive specific transcript (non-protein coding) [Source:HGNC Symbol;Acc:HGNC:12810]	lincRNA	0.0232257	0.00222062	0.187658	0	64.0232	70.8123	166.333	246.828	0.0570522	0.00705448	0.476296	0.0809548	74.3621	165.389	0.00224969	0.00512518	38.1831	60.3905	49.2868
ENSG00000229896	RP11-456H18.2		lincRNA	23.9706	14.7554	13.7325	10.8031	26.4005	22.5871	24.3266	3.64347	14.151	10.8194	20.099	8.33935	12.192	14.4651	15.803	8.93144	18.8344	11.793	15.3137
ENSG00000229960	RP11-278H7.4		lincRNA	0.776759	0	1.04817	1.72712	1.75308	1.25689	0.334179	0.799955	1.05334	1.23164	1.21734	1.52092	1.4863	1.47555	0.56016	1.55535	1.02867	1.19593	1.1123
ENSG00000230107	CTA-126B4.7		lincRNA	0.862994	0.441221	0.84613	1.44735	0.901867	1.12696	0.626265	1.66503	0.501105	2.14401	1.04836	2.12429	0.124086	1.31207	0.615626	2.54715	0.690804	1.60101	1.14591
ENSG00000230415	RP5-902P8.10		lincRNA	1.17947	0.682869	0.769023	1.14246	0.542457	2.01783	0.867633	3.17751	0.631326	1.826	0.921194	0.288691	3.05809	2.08869	0.404254	0.609567	1.04668	1.4792	1.26294
ENSG00000230438	SERPINB9P1	serpin family B member 9 pseudogene 1 [Source:HGNC Symbol;Acc:HGNC:28590]	lincRNA	0.663414	0.688165	1.66032	1.56145	2.10116	1.89911	1.67881	2.52191	1.98768	0.852933	0.749824	1.28292	0.634231	0.930215	0.571689	0.459829	1.25589	1.27457	1.26523
ENSG00000230487	PSMG3-AS1	PSMG3 antisense RNA 1 (head to head) [Source:HGNC Symbol;Acc:HGNC:22230]	lincRNA	1.73275	1.74591	3.90152	3.6588	2.94225	2.00677	2.40661	3.89959	1.94418	2.80271	2.08071	2.95185	1.88338	2.6599	1.03847	2.52868	2.24123	2.78178	2.5115
ENSG00000230516	RP11-555J4.3		lincRNA	0.558095	1.76556	1.09082	0.775144	1.52903	0.568041	1.58523	2.12128	1.54887	3.44714	2.48105	2.29102	1.73767	2.31347	1.63737	1.86023	1.52102	1.89274	1.70688
ENSG00000230555	RP11-517P14.2		lincRNA	1.56014	1.96162	2.28853	2.74481	1.88038	2.83015	2.40756	2.15007	2.30252	2.87568	3.98004	4.47381	2.39251	2.84657	2.13905	2.98952	2.36884	2.85903	2.61393
ENSG00000230590	FTX	FTX transcript, XIST regulator (non-protein coding) [Source:HGNC Symbol;Acc:HGNC:37190]	lincRNA	3.99397	1.98846	6.01311	4.47125	4.6844	3.81651	4.4977	6.02174	3.39475	4.00255	3.83555	6.60427	6.91957	7.64839	1.995	6.60584	4.41675	5.14488	4.78081
ENSG00000230606	AC159540.1		lincRNA	5.92937	5.0217	12.1715	18.6933	7.14014	13.0215	14.5073	16.4377	15.3506	29.7518	7.2762	25.3143	13.6923	28.8135	6.46178	19.2584	10.3161	19.539	14.9276
ENSG00000230615	RP5-1198O20.4		lincRNA	5.75229	4.44171	3.78592	3.78915	4.02669	5.1789	12.2468	9.60856	5.47387	5.205	10.2026	3.92944	3.7977	5.27179	8.69001	2.87415	6.74699	5.03734	5.89216
ENSG00000230651	RGPD4-AS1	RGPD4 antisense RNA 1 (head to head) [Source:HGNC Symbol;Acc:HGNC:49273]	lincRNA	0.387115	1.02295	1.19763	0.85425	0.379161	1.65358	1.34293	2.29201	3.33432	2.47517	0.679854	1.29431	0.505334	2.62628	1.42163	2.01604	1.156	1.77932	1.46766
ENSG00000230724	LINC01001	long intergenic non-protein coding RNA 1001 [Source:HGNC Symbol;Acc:HGNC:38540]	lincRNA	0.98925	1.77346	2.06905	5.16806	3.21363	4.71933	6.03159	3.837	6.36423	9.37893	2.21265	8.21526	4.98693	9.65785	1.58263	3.55738	3.43125	5.78841	4.60983
ENSG00000230733	AC092171.4		lincRNA	0.777516	0.937222	1.04796	1.27125	1.30523	1.43925	1.12236	1.12917	1.00235	1.15034	1.00767	1.29786	1.14516	1.51431	1.3227	1.1271	1.09137	1.23331	1.16234
ENSG00000230834	AC068580.7		lincRNA	0.502768	1.4218	0.162564	2.9409	3.67	8.5352	0.560273	4.32981	2.26623	1.16445	0	1.09425	1.94089	4.48393	0.500006	1.57887	1.20034	3.19365	2.197
ENSG00000230838	LINC01614	long intergenic non-protein coding RNA 1614 [Source:HGNC Symbol;Acc:HGNC:51847]	lincRNA	19.314	1.61803	6.91563	2.97898	9.2584	8.39525	8.56622	0.998943	22.5738	1.11803	11.7607	2.48828	42.3921	9.30753	16.5498	9.04896	17.1663	4.49425	10.8303
ENSG00000230839	RP5-968J1.1		lincRNA	3.69542	1.05098	2.65403	0.70588	4.18438	2.45835	1.07726	4.16052	1.55473	2.23513	0.835067	4.55499	2.66407	2.58621	0.716829	2.78004	2.17272	2.56651	2.36962
ENSG00000230844	ZNF674-AS1	ZNF674 antisense RNA 1 (head to head) [Source:HGNC Symbol;Acc:HGNC:44266]	lincRNA	0.910822	1.4531	1.13029	1.47433	1.37155	1.14264	1.07538	0.987641	0.938208	1.59366	1.11457	1.68584	0.935642	2.2605	0.994208	1.23263	1.05883	1.47879	1.26881
ENSG00000230939	RP11-314C16.1		lincRNA	3.17563	4.15673	2.58239	1.21197	2.27079	3.05986	1.0962	5.23886	1.52465	3.97086	3.4268	2.85267	2.16773	3.77456	4.56689	3.49359	2.60139	3.46989	3.03564
ENSG00000231028	LINC00271	long intergenic non-protein coding RNA 271 [Source:HGNC Symbol;Acc:HGNC:32526]	lincRNA	0.994925	1.75679	2.22438	3.33582	1.4166	0.48092	0.755319	2.93325	1.18265	2.34941	2.67238	2.80631	1.58076	2.16013	1.3511	1.38123	1.52226	2.15048	1.83637
ENSG00000231133	HAR1B	highly accelerated region 1B (non-protein coding) [Source:HGNC Symbol;Acc:HGNC:33118]	lincRNA	0.355716	2.11102	2.7415	3.75103	0.598732	0.419109	0.168315	0.394767	0.358769	1.5322	0.66504	1.28739	1.50235	2.55563	0.94805	0.829867	0.917309	1.61013	1.26372
ENSG00000231156	AC093702.1		lincRNA	2.75166	1.23825	2.82496	2.87209	2.19109	1.85273	2.68705	1.88433	2.39235	1.00995	2.27467	3.17376	3.3799	1.56378	5.13083	2.28765	2.95406	1.98532	2.46969
ENSG00000231231	LINC01423	long intergenic non-protein coding RNA 1423 [Source:HGNC Symbol;Acc:HGNC:50732]	lincRNA	0.67186	0.868222	1.71603	1.77062	0.873681	2.22988	0.389705	0.670752	1.32372	1.74984	1.60089	1.51541	2.84129	0.341975	1.74351	3.55908	1.39508	1.58822	1.49165
ENSG00000231394	RP11-310H4.3		lincRNA	0.853124	1.63282	1.82572	1.73177	0.432059	1.617	1.75112	1.5382	1.23258	5.05606	1.97053	2.80915	1.06684	1.84348	1.88542	3.11876	1.37717	2.4184	1.89779
ENSG00000231528	FAM225A	family with sequence similarity 225 member A (non-protein coding) [Source:HGNC Symbol;Acc:HGNC:27855]	lincRNA	2.91591	1.09307	2.15886	1.22905	1.54059	2.10422	1.95288	1.12107	2.37185	1.76399	1.76014	1.87291	1.46488	1.98452	1.87249	1.3061	2.0047	1.55937	1.78203
ENSG00000231551	RP11-495P10.1		lincRNA	1.32055	3.05381	2.74293	2.34551	1.25492	2.36402	1.87455	2.68447	2.28678	1.89827	1.66617	2.7743	2.08141	3.39537	1.75446	2.89841	1.87272	2.67677	2.27474
ENSG00000231742	LINC01273	long intergenic non-protein coding RNA 1273 [Source:HGNC Symbol;Acc:HGNC:50329]	lincRNA	0.462666	2.85618	3.4078	3.66821	0.414937	0.806928	0.450843	1.4199	0.845626	1.54604	0.856518	1.17379	1.99101	1.54906	1.87339	1.27944	1.28785	1.78744	1.53765
ENSG00000232035	RP11-87N24.3		lincRNA	0	1.1143	3.29889	1.83686	0	0	0	0	3.7989	1.20505	0	1.86937	1.36076	1.09516	3.35547	0	1.47675	0.890092	1.18342
ENSG00000232098	CTD-2619J13.14		lincRNA	1.31845	2.5963	2.13147	2.77288	1.23242	4.15502	1.77694	2.88022	1.99452	2.91635	1.74012	3.21807	1.97218	4.98612	2.38222	1.98761	1.81854	3.18907	2.50381
ENSG00000232104	RFX3-AS1	RFX3 antisense RNA 1 [Source:HGNC Symbol;Acc:HGNC:51197]	lincRNA	0.757204	0.634914	2.85459	1.4128	0.504664	0.842016	1.17201	1.05642	1.09674	0.792396	0.469544	1.58798	2.16161	2.19332	0.808966	2.3322	1.22817	1.3565	1.29234
ENSG00000232164	AC092669.3		lincRNA	0.950743	1.07077	1.76752	1.31281	1.43326	1.79429	1.99184	1.30214	1.42629	1.77547	1.08189	1.52315	2.14466	1.83298	0.711519	2.16747	1.43847	1.59739	1.51793
ENSG00000232324	AC008440.10		lincRNA	4.20673	5.47151	5.24157	4.02821	4.91829	9.21764	6.79251	1.98707	5.67625	4.80016	3.68738	5.45053	2.71648	7.57455	1.82442	2.78029	4.38295	5.16374	4.77335
ENSG00000232412	RP1-315G1.3		lincRNA	0.89521	1.86259	1.21181	1.17511	0.977619	1.36488	1.19165	3.16833	1.03462	3.72568	2.15451	1.16533	2.95197	3.81636	0.805198	0.280243	1.40282	2.06982	1.73632
ENSG00000232453	RP4-794H19.1		lincRNA	0.938548	1.99606	1.24008	1.77593	0.763888	0.765309	1.11849	2.48195	0.909714	1.28608	0.985674	1.65419	1.62554	1.43761	0.842628	1.30683	1.05307	1.58799	1.32053
ENSG00000232527	RP11-14N7.2		lincRNA	4.17211	0.351403	1.05994	1.20975	3.89857	2.54019	6.25472	2.30883	7.4321	2.66661	4.30045	1.94311	8.3906	5.97814	8.2127	10.5315	5.46515	3.4412	4.45317
ENSG00000232560	LINC01549	long intergenic non-protein coding RNA 1549 [Source:HGNC Symbol;Acc:HGNC:1277]	lincRNA	2.56465	2.12624	1.81236	1.30978	3.02002	0	3.2413	1.86147	1.07621	1.70431	1.30776	2.67554	2.54704	1.30992	1.47793	0.605317	2.13091	1.44907	1.78999
ENSG00000232593	KANTR	KDM5C adjacent non-coding transcript [Source:HGNC Symbol;Acc:HGNC:49510]	lincRNA	1.17778	0.886484	2.66924	2.80301	1.26446	1.59024	1.89605	1.67	1.26837	2.12109	0.733854	1.90365	1.45724	2.80139	0.718915	1.83787	1.39824	1.95172	1.67498
ENSG00000232677	LINC00665	long intergenic non-protein coding RNA 665 [Source:HGNC Symbol;Acc:HGNC:44323]	lincRNA	2.97747	3.43041	2.67465	2.85221	2.3706	3.66323	1.88676	4.37998	1.87056	3.7006	3.05421	3.67709	2.03659	3.9874	2.76746	2.09615	2.45479	3.47338	2.96409
ENSG00000232774	FLJ22447	uncharacterized LOC400221 [Source:EntrezGene;Acc:400221]	lincRNA	1.17833	2.56974	1.48789	1.94231	2.26234	1.828	2.45378	2.3174	2.38915	3.37324	3.93447	3.7784	2.78157	3.22403	1.75563	2.18052	2.2804	2.65171	2.46605
ENSG00000232931	LINC00342	long intergenic non-protein coding RNA 342 [Source:HGNC Symbol;Acc:HGNC:42470]	lincRNA	1.81945	1.84908	2.52957	2.46599	1.32215	1.85608	3.53643	3.9366	2.97896	6.90616	2.22268	6.47018	1.42792	3.55441	1.22448	2.82302	2.13271	3.73269	2.9327
ENSG00000232956	SNHG15	small nucleolar RNA host gene 15 [Source:HGNC Symbol;Acc:HGNC:27797]	lincRNA	17.9961	9.7763	18.3384	14.13	23.2062	13.9877	22.9461	17.4712	12.7458	11.1441	10.8063	13.2932	12.2304	10.1733	13.3202	13.255	16.4487	12.9038	14.6763
ENSG00000233005	AC067959.1		lincRNA	0.606603	1.02275	6.10938	0.607859	4.4677	1.12555	0	0	0.0857844	0.498013	3.03997	1.00667	12.4152	2.42206	0.63022	3.51407	3.41935	1.27462	2.34699
ENSG00000233081	RP11-440G5.2		lincRNA	0.85675	0.959612	1.86848	0.423478	1.05804	0.986379	2.29546	1.09839	1.87877	0.805407	1.19492	1.49268	1.13444	0.921601	0.82305	1.06789	1.38874	0.96943	1.17908
ENSG00000233117	LINC00702	long intergenic non-protein coding RNA 702 [Source:HGNC Symbol;Acc:HGNC:44676]	lincRNA	4.43997	3.4827	9.83783	9.52057	7.91776	6.11587	1.91234	2.57341	4.97086	1.16446	3.03778	1.08228	9.24348	5.23795	11.2671	6.83139	6.57839	4.50108	5.53973
ENSG00000233396	RP11-458D21.1		lincRNA	2.46056	1.90429	2.55166	1.72596	2.67966	2.25603	3.37196	4.05654	1.37557	3.30392	1.91945	2.82257	2.97783	5.1375	2.71661	3.0067	2.50666	3.02669	2.76668
ENSG00000233521	RP5-1172A22.1		lincRNA	0.726503	1.70117	1.10736	1.05016	2.46432	1.26077	0.912923	1.2315	1.03478	1.52051	0.275187	0.74221	1.9046	1.3818	2.58292	0.901924	1.37607	1.22375	1.29991
ENSG00000233725	LINC00284	long intergenic non-protein coding RNA 284 [Source:HGNC Symbol;Acc:HGNC:26981]	lincRNA	2.08888	6.33113	2.49514	2.79193	2.16359	3.20262	3.5057	13.4138	2.31317	9.73816	3.44824	8.32151	2.9678	4.62934	3.04107	7.42889	2.75295	6.98217	4.86756
ENSG00000233864	TTTY15	testis-specific transcript, Y-linked 15 (non-protein coding) [Source:HGNC Symbol;Acc:HGNC:18567]	lincRNA	2.05072	3.20994	3.90779	4.91847	0.683528	0.329021	0.218206	0.60063	3.56115	3.42946	3.50526	5.34694	0.14539	0.674708	1.29418	10.3574	1.92078	3.60832	2.76455
ENSG00000233895	RP1-122P22.2		lincRNA	0.639187	3.05111	3.41115	6.0118	3.98712	3.8405	2.8183	1.48751	2.84429	3.74021	5.38503	2.79315	6.20237	5.48334	4.09024	7.00913	3.67221	4.17709	3.92465
ENSG00000233901	LINC01503	long intergenic non-protein coding RNA 1503 [Source:HGNC Symbol;Acc:HGNC:51184]	lincRNA	6.51786	7.9128	13.2875	13.3719	10.3108	11.2561	7.41436	6.39911	10.1991	9.05901	7.70838	8.56096	16.7964	13.8134	7.59073	8.6896	9.97813	9.88286	9.93049
ENSG00000233967	RP11-250B2.3		lincRNA	2.40003	1.19086	2.92252	2.50241	1.62124	2.28672	3.7797	3.25999	2.15259	5.11961	3.85554	6.14995	1.56057	3.5064	2.10067	3.40302	2.54911	3.42737	2.98824
ENSG00000234177	LINC01114	long intergenic non-protein coding RNA 1114 [Source:HGNC Symbol;Acc:HGNC:49245]	lincRNA	1.31245	1.18607	2.19995	2.75955	1.51326	3.37283	4.53297	7.31743	2.52545	1.74041	1.96341	2.12141	0.655471	4.39129	2.99608	1.80284	2.21238	3.08648	2.64943
ENSG00000234273	AC073071.1		lincRNA	4.03101	12.8977	2.54417	4.5321	0	0	3.64767	0	1.89118	2.47252	2.59318	0	3.01414	1.51941	1.70075	7.04678	2.42776	3.55856	2.99316
ENSG00000234390	USP27X-AS1	USP27X antisense RNA 1 (head to head) [Source:HGNC Symbol;Acc:HGNC:27249]	lincRNA	0.581939	1.30772	2.51372	2.20045	1.30705	1.21926	1.38011	1.92695	1.24422	1.45959	0.677463	1.11063	1.73445	2.14123	1.27203	2.27437	1.33887	1.70503	1.52195
ENSG00000234449	RP11-706O15.3		lincRNA	0.338413	0.223368	0.577373	0.792571	1.74444	3.57303	2.32566	1.61229	2.78392	0.264161	0.331757	0.337931	2.2944	3.33236	0.238569	0.757296	1.32932	1.36163	1.34547
ENSG00000234608	MAPKAPK5-AS1	MAPKAPK5 antisense RNA 1 [Source:HGNC Symbol;Acc:HGNC:24091]	lincRNA	14.3124	14.5907	16.7016	15.611	18.9373	12.9739	17.3015	17.3092	12.2755	15.6684	11.765	16.4608	13.1305	19.2787	16.4001	12.4239	15.103	15.5396	15.3213
ENSG00000234665	RP11-262H14.3		lincRNA	4.3901	5.94386	0.317163	0.324899	7.35365	8.37119	0	0.372339	0.869328	0.398912	0	0.635075	4.2018	5.92876	5.39855	3.90745	2.81632	3.23531	3.02582
ENSG00000234880	LINC00163	long intergenic non-protein coding RNA 163 [Source:HGNC Symbol;Acc:HGNC:33165]	lincRNA	1.0922	2.84637	3.4014	4.12847	2.50896	2.42454	1.11	0.998293	1.72714	2.53698	2.06369	1.73362	3.25576	2.27396	0.866574	6.84554	2.00322	2.97347	2.48834
ENSG00000235601	BARX1-AS1	BARX1 antisense RNA 1 (head to head) [Source:HGNC Symbol;Acc:HGNC:50673]	lincRNA	10.6214	16.7718	13.9144	22.1486	14.866	19.9877	9.57765	12.3602	15.4173	12.4836	9.81986	10.5578	15.4898	18.9104	5.57789	16.8156	11.9105	16.2545	14.0825
ENSG00000235770	LINC00607	long intergenic non-protein coding RNA 607 [Source:HGNC Symbol;Acc:HGNC:43944]	lincRNA	6.3698	1.62903	3.70352	2.75093	5.00448	2.28291	4.76709	0.419661	5.96767	0.785372	4.06814	0.392006	3.79285	2.25041	3.05124	2.47473	4.5906	1.62313	3.10687
ENSG00000235815	RP1-125N5.2		lincRNA	3.66174	6.7116	7.10882	10.5199	7.28711	9.16316	15.9863	23.8449	4.75579	10.5997	6.65888	10.6776	6.30695	10.9915	5.44385	19.3618	7.15118	12.7338	9.94247
ENSG00000235823	OLMALINC	oligodendrocyte maturation-associated long intergenic non-coding RNA [Source:HGNC Symbol;Acc:HGNC:28060]	lincRNA	7.1897	15.5633	8.96833	13.2977	9.19832	8.5376	8.46318	7.82956	6.70183	16.3918	9.02369	13.5028	6.53463	9.4621	5.86621	9.76382	7.74324	11.7936	9.76841
ENSG00000236094	LINC00545	long intergenic non-protein coding RNA 545 [Source:HGNC Symbol;Acc:HGNC:43680]	lincRNA	13.2317	4.52646	5.50482	3.44155	8.09318	5.51886	5.843	3.91167	9.8121	3.17659	6.96528	3.44041	11.8275	4.71622	10.982	7.54721	9.03245	4.53487	6.78366
ENSG00000236166	RP3-523C21.2		lincRNA	1.30711	1.93539	1.65248	1.35318	1.5578	0.197461	1.13195	3.42487	0.715322	4.40923	2.47845	3.91747	1.55285	2.82467	1.10672	1.42171	1.43783	2.4355	1.93667
ENSG00000236173	RP1-182D15.2		lincRNA	0.439896	0.70215	0.780385	1.6682	0.690238	2.1699	1.64275	0.364089	1.90126	1.68767	1.1166	1.39068	0.863544	0.6638	0.623834	1.59631	1.00731	1.28035	1.14383
ENSG00000236204	LINC01376	long intergenic non-protein coding RNA 1376 [Source:HGNC Symbol;Acc:HGNC:50637]	lincRNA	0.847928	0.495522	1.47321	1.39601	0.369115	0.546515	0.870452	1.24698	0.895242	1.25506	0.676289	1.62129	1.15248	2.30732	0.202169	0.874392	0.810861	1.21789	1.01437
ENSG00000236255	AC009404.2		lincRNA	1.54025	1.21845	2.24211	1.41342	3.4199	3.09448	2.46129	1.71341	1.80239	3.03125	3.3878	2.75843	1.87125	1.92046	2.72815	2.57116	2.43164	2.21513	2.32339
ENSG00000236682	AC068282.3		lincRNA	0.842854	0.770276	1.74864	1.92254	0.991678	0.799556	0.938108	1.27749	0.672188	0.771536	0.803383	0.988289	0.944219	0.993604	0.987636	1.09825	0.991088	1.07769	1.03439
ENSG00000236871	LINC00106	long intergenic non-protein coding RNA 106 [Source:HGNC Symbol;Acc:HGNC:31843]	lincRNA	0.15186	0.563894	0.569983	0.314765	1.86829	0.390176	3.64103	2.85056	0.997299	1.67489	1.54501	1.92038	0.763802	2.64728	1.34564	0.716406	1.36036	1.38479	1.37258
ENSG00000236882	LINC01554	long intergenic non-protein coding RNA 1554 [Source:HGNC Symbol;Acc:HGNC:24687]	lincRNA	0.807047	0.283794	1.27178	1.50985	0.75179	0.659273	2.02543	2.15267	4.04786	0.518031	0.680118	0.967847	2.02594	2.12091	1.60794	0.906508	1.65224	1.13986	1.39605
ENSG00000236914	RP11-1008C21.2		lincRNA	4.72942	6.96396	5.90298	6.40047	4.21124	3.49095	5.4128	5.4005	4.39685	6.686	5.88116	6.46902	5.83779	5.34969	5.98298	4.88256	5.2944	5.70539	5.4999
ENSG00000237094	RP4-669L17.10		lincRNA	3.57731	2.90084	8.11004	11.4127	3.26416	7.66476	8.72787	6.01033	13.4697	20.9502	5.42846	16.5543	8.21743	16.158	2.31276	6.84101	6.63847	11.0615	8.84999
ENSG00000237310	GS1-124K5.4	uncharacterized LOC100289098 [Source:EntrezGene;Acc:100289098]	lincRNA	5.07692	6.79744	6.30942	5.6352	4.21352	4.62545	3.35616	4.28442	3.55488	7.17937	5.78826	6.11025	3.21817	4.78057	3.88424	3.06913	4.4252	5.31023	4.86771
ENSG00000237352	LINC01358	long intergenic non-protein coding RNA 1358 [Source:HGNC Symbol;Acc:HGNC:50589]	lincRNA	1.09931	2.35609	0.912791	0.770183	1.96946	1.59892	1.64619	0.481775	1.16814	1.46303	3.92175	1.42611	4.87932	1.43389	1.12116	2.04718	2.08977	1.44715	1.76846
ENSG00000237396	LINC01384	long intergenic non-protein coding RNA 1384 [Source:HGNC Symbol;Acc:HGNC:50656]	lincRNA	6.31079	9.21268	5.42875	4.10366	1.56279	6.81491	4.96432	9.85986	4.72118	7.8197	7.38061	8.24818	1.95006	7.26671	4.1878	3.89884	4.56329	7.15307	5.85818
ENSG00000237491	RP11-206L10.9		lincRNA	3.5628	2.71847	4.69169	4.20654	2.69696	4.54649	7.32205	7.746	7.43115	8.49867	4.97051	8.80369	3.39758	5.7631	2.81698	5.76411	4.61122	6.00588	5.30855
ENSG00000237609	AF064858.10		lincRNA	0.220644	1.27538	2.32032	1.91384	0.298614	2.22528	0.361373	0	0	1.82617	0	0	1.43883	2.90037	1.00833	1.02494	0.706014	1.39575	1.05088
ENSG00000237721	AF064858.11		lincRNA	0.341508	0.807813	2.01073	2.28346	0.475179	0.443759	0.886353	0.563856	0.169113	1.69005	0.616385	0.961699	2.33802	3.20695	0.122494	1.78278	0.869973	1.46755	1.16876
ENSG00000237753	AC079922.3		lincRNA	0.507289	0.701957	1.93003	1.40132	1.22256	1.31974	0.91278	1.57796	0.86138	0.623163	0.557081	1.31104	1.18684	1.70961	0.430674	0.920519	0.951079	1.19566	1.07337
ENSG00000237797	RP11-472N13.3		lincRNA	3.03705	2.61465	4.03903	1.75588	1.09569	0.40769	1.07208	2.58767	1.08294	6.67175	3.32428	6.27601	2.12088	2.35928	3.08918	3.2693	2.35764	3.24278	2.80021
ENSG00000237879	LINC00398	long intergenic non-protein coding RNA 398 [Source:HGNC Symbol;Acc:HGNC:42727]	lincRNA	1.05248	2.42612	2.32282	3.6131	1.03335	2.58411	1.93603	2.00063	1.69092	2.2951	1.60402	1.5424	1.23828	1.17671	1.09985	3.46287	1.49722	2.38763	1.94242
ENSG00000237940	AC093642.3		lincRNA	0.718378	0.132483	1.15793	1.21415	0.207935	0.5722	1.40445	1.44687	0.704399	1.37105	0.960281	0.68919	0.872314	2.42628	0.753562	1.75939	0.847406	1.20145	1.02443
ENSG00000237989	TCONS_00029157	uncharacterized LOC101928399 [Source:EntrezGene;Acc:101928399]	lincRNA	1.52511	1.54182	1.57796	1.75287	1.811	1.91959	2.2054	0.93122	1.49052	1.23908	1.15972	1.51708	1.65632	1.66772	1.14997	1.33091	1.572	1.48754	1.52977
ENSG00000238035	AC138035.2		lincRNA	0.225693	1.2048	1.346	0.984634	0.965223	2.97574	2.28481	0.804675	2.57732	5.75772	1.13904	4.30294	1.5447	4.33106	0.363859	1.9534	1.30583	2.78937	2.0476
ENSG00000238121	LINC00426	long intergenic non-protein coding RNA 426 [Source:HGNC Symbol;Acc:HGNC:42761]	lincRNA	1.01083	1.18853	1.8509	1.27475	0.467304	1.08442	2.38547	1.76319	1.23274	0.823881	1.00747	2.27406	1.45486	1.06028	0.94687	2.67176	1.29455	1.51761	1.40608
ENSG00000238142	RP11-108M9.4		lincRNA	12.8292	16.8694	28.014	39.1559	16.723	24.1641	16.8848	23.3165	8.23618	23.5159	17.364	21.974	32.4313	46.9073	17.8782	13.8758	18.7951	26.2223	22.5087
ENSG00000239467	AC007405.6		lincRNA	1.50507	3.76999	4.03474	5.38974	2.12503	3.43737	2.84364	2.52315	2.65557	3.19232	3.02599	1.85294	4.16848	4.34517	3.09108	4.20348	2.9312	3.58927	3.26024
ENSG00000239922	RP11-71N10.1		lincRNA	11.5701	39.9113	25.6635	18.6958	16.1435	9.58114	11.0529	20.586	14.4029	15.2267	16.3449	16.4949	18.7118	12.9858	13.001	31.8822	15.8613	20.6705	18.2659
ENSG00000241316	SUCLG2-AS1	SUCLG2 antisense RNA 1 (head to head) [Source:HGNC Symbol;Acc:HGNC:49643]	lincRNA	0.936717	0.834013	1.45172	1.9286	2.28794	1.8363	1.29453	1.00361	2.3764	0.82397	1.20654	1.2536	2.57562	1.9543	1.06391	2.86124	1.64917	1.56195	1.60556
ENSG00000242086	LINC00969	long intergenic non-protein coding RNA 969 [Source:HGNC Symbol;Acc:HGNC:48729]	lincRNA	1.00913	0.967524	2.13279	2.27651	1.64164	1.60201	1.27229	1.63583	1.89631	4.12176	2.51467	3.61374	1.94242	2.75824	1.22714	2.79189	1.70455	2.47094	2.08774
ENSG00000242282	AC108488.4		lincRNA	5.2455	5.85748	4.22344	6.46338	3.24028	2.90214	3.17445	2.33041	3.56331	9.24475	5.3571	5.9075	2.49272	4.51273	4.84904	5.26595	4.01823	5.31054	4.66439
ENSG00000242759	LINC00882	long intergenic non-protein coding RNA 882 [Source:HGNC Symbol;Acc:HGNC:48568]	lincRNA	4.07952	6.32817	7.40997	7.33629	4.39865	3.08346	2.9391	4.93678	4.62814	4.83574	7.70402	6.90557	6.76002	7.95664	5.41432	5.75147	5.41672	5.89177	5.65424
ENSG00000242791	RP11-651P23.5		lincRNA	2.97602	2.21288	4.65804	3.81306	3.33118	3.98527	3.39918	1.7962	3.35285	5.03302	1.79943	2.26941	3.45912	2.89945	4.06039	6.00352	3.37953	3.5016	3.44056
ENSG00000243701	DUBR	DPPA2 upstream binding RNA [Source:HGNC Symbol;Acc:HGNC:48569]	lincRNA	1.8773	1.69139	4.05333	4.18222	2.12063	2.02765	2.36557	3.36921	3.27947	2.33924	2.40893	2.86546	3.72943	4.32843	2.15862	2.11905	2.74916	2.86533	2.80725
ENSG00000244041	LINC01011	long intergenic non-protein coding RNA 1011 [Source:HGNC Symbol;Acc:HGNC:33812]	lincRNA	1.65081	5.05436	3.57503	4.78595	1.60545	2.49793	2.31991	3.14158	1.85919	4.60289	2.66718	5.11405	3.3471	5.39645	2.16551	2.9394	2.39877	4.19158	3.29518
ENSG00000244459	RP11-1398P2.1		lincRNA	1.6255	1.0608	2.07856	1.5809	2.65907	2.03138	1.72428	1.51954	1.19651	1.50559	1.03119	1.76785	2.44073	1.19125	2.01564	1.59321	1.84644	1.53131	1.68887
ENSG00000244625	MIATNB	MIAT neighbor (non-protein coding) [Source:HGNC Symbol;Acc:HGNC:50731]	lincRNA	2.79186	2.16318	3.23646	2.84503	5.55978	5.25179	2.72947	6.34222	3.17292	3.71634	2.628	3.66698	4.37001	5.53802	3.06335	3.81668	3.44398	4.16753	3.80576
ENSG00000244733	RP11-506M13.3		lincRNA	2.11914	1.34187	1.33446	1.44007	1.98547	0.903876	2.81516	3.24015	1.34307	1.7763	1.76662	2.10575	1.57991	1.42858	2.46746	0.985657	1.92641	1.65278	1.7896
ENSG00000245060	LINC00847	long intergenic non-protein coding RNA 847 [Source:HGNC Symbol;Acc:HGNC:45050]	lincRNA	10.7617	12.6299	14.6602	17.2897	10.3963	11.2669	12.6663	12.8101	11.1579	13.5269	9.06508	13.599	14.4644	19.3305	13.5355	16.4342	12.0884	14.6109	13.3497
ENSG00000245149	RNF139-AS1	RNF139 antisense RNA 1 (head to head) [Source:HGNC Symbol;Acc:HGNC:48940]	lincRNA	0.857404	0.99956	0.86987	0.800351	0.961803	0.796765	1.23612	1.07886	1.3514	1.93373	0.716741	1.37331	0.768761	2.01244	0.689289	1.01331	0.931422	1.25104	1.09123
ENSG00000245317	CTC-241N9.1		lincRNA	0.622285	1.5442	2.64175	2.77916	1.11632	1.36671	0.557502	1.91333	1.12887	2.31117	0.969387	2.14754	1.62784	2.10292	1.71574	0.898697	1.29746	1.88297	1.59021
ENSG00000245532	NEAT1	nuclear paraspeckle assembly transcript 1 (non-protein coding) [Source:HGNC Symbol;Acc:HGNC:30815]	lincRNA	148.745	106.896	335.766	323.896	107.627	168.208	285.197	316.601	203.379	303.691	152.179	421.569	218.825	447.375	165.849	299.178	202.196	298.427	250.311
ENSG00000245556	SCAMP1-AS1	SCAMP1 antisense RNA 1 [Source:HGNC Symbol;Acc:HGNC:50544]	lincRNA	3.43934	5.89742	6.23858	5.7347	4.07793	3.82985	2.69401	4.11613	4.46517	4.57397	3.05107	4.51196	4.9441	6.14896	4.55972	7.85322	4.18374	5.33328	4.75851
ENSG00000245571	AP001258.4		lincRNA	3.33719	2.88935	3.13904	3.70213	4.02225	3.44491	4.93303	3.6276	2.79936	4.39687	3.48593	5.41246	3.80403	6.90711	3.95121	5.62187	3.684	4.50029	4.09215
ENSG00000245694	CRNDE	colorectal neoplasia differentially expressed (non-protein coding) [Source:HGNC Symbol;Acc:HGNC:37078]	lincRNA	27.9937	6.54988	14.6898	9.85213	24.044	8.67408	24.6511	23.0934	8.46644	6.67469	18.9585	9.08893	17.0049	11.5548	42.532	12.3468	22.2926	10.9793	16.6359
ENSG00000245812	RP11-175K6.1		lincRNA	1.4914	1.9588	0.581636	0.776095	1.19359	0.367779	0.641676	0.340986	1.2988	0.146137	1.12945	0.850647	0.986845	2.06458	4.06183	1.71657	1.42315	1.0277	1.22543
ENSG00000245937	LINC01184	long intergenic non-protein coding RNA 1184 [Source:HGNC Symbol;Acc:HGNC:49565]	lincRNA	11.5522	12.8462	12.3777	13.4943	10.8184	11.1399	13.4204	16.3047	12.5019	14.6492	13.1297	15.192	8.87201	13.8285	11.3676	13.163	11.755	13.8272	12.7911
ENSG00000246067	RAB30-AS1	RAB30 antisense RNA 1 (head to head) [Source:HGNC Symbol;Acc:HGNC:48672]	lincRNA	19.8209	15.4315	25.9905	24.9979	15.1604	7.81422	23.1703	26.6566	12.8185	12.3198	10.8885	10.7192	16.1732	13.9562	20.4955	21.4561	18.0647	16.6689	17.3668
ENSG00000246095	LINC01096	long intergenic non-protein coding RNA 1096 [Source:HGNC Symbol;Acc:HGNC:27739]	lincRNA	1.12415	2.66127	2.6001	2.73057	2.98212	2.65102	3.5911	3.92405	1.77649	1.8854	1.87816	2.02728	1.90937	3.52879	3.27699	4.01586	2.39231	2.92803	2.66017
ENSG00000246100	LINC00900	long intergenic non-protein coding RNA 900 [Source:HGNC Symbol;Acc:HGNC:27444]	lincRNA	1.71089	0.986881	1.57252	1.01214	1.38927	1.27764	1.31428	0.85513	1.27422	1.74617	1.28745	1.62126	1.8311	1.63415	2.1378	1.25419	1.56469	1.29844	1.43157
ENSG00000246223	LINC01550	long intergenic non-protein coding RNA 1550 [Source:HGNC Symbol;Acc:HGNC:20111]	lincRNA	0.513512	1.17883	1.58914	0.911422	0.23804	0.535997	0.223627	0.570684	1.71578	0.661449	1.25391	1.18993	1.83019	1.85127	0.69692	1.51539	1.00764	1.05187	1.02975
ENSG00000246430	LINC00968	long intergenic non-protein coding RNA 968 [Source:HGNC Symbol;Acc:HGNC:48727]	lincRNA	1.01116	0.441099	0.229411	0.499671	0.361473	2.64156	1.02335	3.30042	0.546174	2.78131	1.87392	3.5477	0.535892	4.3003	0.398915	1.51235	0.747535	2.37805	1.56279
ENSG00000247095	MIR210HG	MIR210 host gene [Source:HGNC Symbol;Acc:HGNC:39524]	lincRNA	18.138	31.3036	32.1591	46.934	0.55655	0.396259	0.458791	0.900413	0.304405	0	0	0	57.2357	76.0563	25.2483	30.3732	16.7626	23.2455	20.004
ENSG00000247134	RP11-11N9.4		lincRNA	2.62692	0.954971	0.619415	0.936266	1.11172	0.559638	1.66709	0.17592	1.92733	0.520295	1.74073	0.244665	1.01277	0.734746	2.52734	2.47149	1.65416	0.824749	1.23946
ENSG00000247317	RP11-273G15.2		lincRNA	0.72785	2.48061	1.93373	1.97694	1.32374	0.834713	0.809877	1.21993	0.854313	1.67629	1.17484	1.59946	1.29417	1.82954	0.851253	1.81523	1.12122	1.67909	1.40016
ENSG00000247400	DNAJC3-AS1	DNAJC3 antisense RNA 1 (head to head) [Source:HGNC Symbol;Acc:HGNC:39808]	lincRNA	1.17297	1.89228	3.1597	3.85724	0.680708	0.960244	0.711929	1.63268	0.805422	1.64094	1.21278	1.63404	1.53393	2.2318	1.00183	2.17101	1.28491	2.00253	1.64372
ENSG00000247516	MIR4458HG	MIR4458 host gene [Source:HGNC Symbol;Acc:HGNC:49008]	lincRNA	6.86315	9.47168	12.6623	12.743	6.17647	3.37454	5.67628	11.9303	4.82126	10.4684	9.47104	11.7013	8.38938	10.1475	6.38096	7.04249	7.55511	9.6099	8.5825
ENSG00000247993	FOXD1-AS1	FOXD1 antisense RNA 1 [Source:HGNC Symbol;Acc:HGNC:50658]	lincRNA	18.1746	5.52815	21.8218	8.0357	27.6769	2.80822	21.5714	20.1737	9.9081	8.93819	15.2005	6.64842	18.4732	17.5798	22.9388	11.744	19.4707	10.182	14.8263
ENSG00000248161	RP11-499E18.1		lincRNA	2.9717	3.05532	3.25556	1.32931	1.92581	1.43696	2.34625	2.59271	1.89618	2.25145	2.01715	2.65712	1.6066	1.62366	3.76518	0.849972	2.47305	1.97456	2.22381
ENSG00000248360	LINC00504	long intergenic non-protein coding RNA 504 [Source:HGNC Symbol;Acc:HGNC:43555]	lincRNA	1.13027	1.7604	1.85442	1.99969	2.47072	1.33469	2.88242	1.70402	3.47841	3.50623	2.9494	2.89535	3.25002	2.72795	0.817119	2.04678	2.3541	2.24689	2.30049
ENSG00000248408	RP11-452C8.1		lincRNA	1.18516	4.33393	5.30325	5.55411	1.71973	2.00486	1.6874	3.6493	3.41527	5.04459	2.89942	3.22646	3.41339	4.20941	2.22723	3.58334	2.73136	3.95075	3.34105
ENSG00000248489	CTD-2007H13.3		lincRNA	0.845673	0	0.553313	0.627166	0.91404	0.486996	1.13355	1.70415	0.278304	1.45796	1.01179	2.10631	0.960441	2.21088	0.811964	1.50635	0.813634	1.26248	1.03806
ENSG00000248508	SRP14-AS1	SRP14 antisense RNA1 (head to head) [Source:HGNC Symbol;Acc:HGNC:48619]	lincRNA	3.45974	5.39236	12.8609	9.66862	8.85408	7.6031	6.5692	6.33582	7.54086	8.30332	6.40722	8.91396	10.0539	14.6331	4.07376	7.59484	7.47746	8.55564	8.01655
ENSG00000248538	RP11-10A14.5		lincRNA	0.440345	2.61291	2.15297	1.48297	0.961579	1.25685	1.58784	1.336	0.957038	4.2625	1.97777	3.31279	1.28927	3.32964	0.706267	0.977784	1.25913	2.32143	1.79028
ENSG00000248866	USP46-AS1	USP46 antisense RNA 1 [Source:HGNC Symbol;Acc:HGNC:43991]	lincRNA	3.03332	1.21531	4.64728	3.47311	4.00475	3.38364	4.87809	2.59191	3.39807	2.11228	3.37282	2.66957	5.08885	4.71087	3.26056	2.42471	3.96047	2.82267	3.39157
ENSG00000249306	LINC01411	long intergenic non-protein coding RNA 1411 [Source:HGNC Symbol;Acc:HGNC:50703]	lincRNA	11.6489	0.105391	2.24127	1.0373	14.2637	11.8292	11.099	0.833774	10.2703	0.13024	5.17818	0.332321	13.8017	4.22862	7.36011	1.17488	9.4829	2.45897	5.97094
ENSG00000249364	RP11-434D9.1		lincRNA	1.14499	1.57931	3.16234	1.75	1.93263	1.09018	1.6592	1.73075	0.990028	1.35557	1.6909	2.76966	2.04644	2.56864	2.46719	3.53454	1.88671	2.04733	1.96702
ENSG00000249614	RP11-703G6.1		lincRNA	1.13532	2.95897	3.70612	3.92407	4.30683	6.80906	3.14659	3.1572	6.49853	5.81389	2.4353	4.47595	4.23341	3.35101	1.82807	5.95262	3.41127	4.55535	3.98331
ENSG00000249731	RP11-259O2.3		lincRNA	1.73574	2.55486	1.80552	2.81389	3.66385	3.33635	3.80127	3.65016	4.63626	5.15109	4.55905	4.53394	5.28133	5.47412	2.11505	4.7652	3.44976	4.03495	3.74235
ENSG00000249740	OSMR-AS1	OSMR antisense RNA 1 (head to head) [Source:HGNC Symbol;Acc:HGNC:50296]	lincRNA	1.07838	1.62822	1.99894	1.43639	1.84935	0.790956	0.761962	2.30334	1.33906	2.38208	1.92449	2.75376	2.74351	3.11468	2.5663	3.63389	1.78275	2.25542	2.01908
ENSG00000249790	RP11-20D14.6		lincRNA	0.592302	1.11749	1.30836	1.45487	2.24894	1.70954	1.76902	0.757294	1.44384	1.53661	0.87183	1.64272	2.08432	2.83471	0.341792	1.57799	1.33255	1.5789	1.45573
ENSG00000249846	RP11-77P16.4		lincRNA	1.43772	2.85003	1.18396	1.25487	1.35316	2.42827	1.63269	1.3427	2.35795	3.10602	0.810193	3.08539	3.45189	3.9957	1.31145	3.54132	1.69238	2.70054	2.19646
ENSG00000249859	PVT1	Pvt1 oncogene (non-protein coding) [Source:HGNC Symbol;Acc:HGNC:9709]	lincRNA	5.33945	3.76617	2.99999	2.71155	6.24136	5.85589	3.39352	5.67336	4.76744	9.38725	6.678	7.9462	3.29713	7.3571	5.20103	4.52712	4.73974	5.90308	5.32141
ENSG00000249937	RP11-454P21.1		lincRNA	2.1031	0.220298	2.1092	0.761759	1.05649	0.517831	1.37614	1.64827	0.385652	0.833309	1.7397	0.894515	0.972238	1.00059	3.36193	1.1214	1.63806	0.874747	1.2564
ENSG00000250015	CTC-339F2.2		lincRNA	1.40575	0	2.99806	1.93798	1.22249	2.262	2.87292	2.84334	2.56703	3.15324	1.48854	0	1.45347	1.74644	1.48984	4.83929	1.93726	2.09779	2.01752
ENSG00000250303	RP11-356J5.12		lincRNA	2.71463	5.91633	3.47042	4.43543	3.09381	2.32123	2.12832	3.607	2.69851	2.16108	2.90232	3.58464	2.88156	3.67389	4.54754	3.60682	3.05464	3.6633	3.35897
ENSG00000250548	RP11-47I22.2		lincRNA	1.06629	0.647756	0.569906	0.214489	1.75002	0.815076	0.498109	0.158953	1.62461	0.543865	2.42806	0.863649	0.328207	0.412411	5.99476	1.24396	1.7825	0.612519	1.19751
ENSG00000250697	CTD-2066L21.3		lincRNA	1.74648	0	0.878972	2.38244	1.50846	1.80978	0.217847	0.0515602	1.90056	0.271	1.2161	0	1.25321	1.2978	3.39037	0.203643	1.514	0.752027	1.13301
ENSG00000250742	RP11-834C11.4		lincRNA	4.44168	8.05349	5.20987	6.44896	6.39007	6.36395	4.78259	6.78496	5.88103	6.23412	4.74096	5.2304	5.40981	6.74002	6.16047	7.70878	5.37706	6.69559	6.03632
ENSG00000250786	SNHG18	small nucleolar RNA host gene 18 [Source:HGNC Symbol;Acc:HGNC:49007]	lincRNA	13.271	17.1228	15.7166	15.0152	11.0798	14.2633	14.2513	21.6137	8.62512	16.4159	13.0711	15.0595	10.8502	14.1071	16.3134	12.9388	12.8973	15.817	14.3572
ENSG00000250791	RP11-55L3.1		lincRNA	0.609995	1.05239	3.82327	0.270026	1.8551	1.25501	1.45427	1.19897	0.716167	0.512866	1.50779	0.809266	1.64133	0.665384	0.712389	2.52263	1.54004	1.03582	1.28793
ENSG00000250831	CTD-2232E5.2		lincRNA	0.590691	1.11586	2.49583	0.630725	0.394221	0	0.94386	1.36332	0.277589	0	0.977816	5.65182	0	0.380396	0.772813	1.79869	0.806603	1.3676	1.0871
ENSG00000250899	RP11-253E3.3		lincRNA	1.10479	0.726025	1.01147	1.03649	1.24962	1.21212	0.986005	1.12845	0.706366	1.48101	1.6791	1.50435	1.28899	1.56399	0.998328	1.14189	1.12808	1.22429	1.17619
ENSG00000250903	GMDS-AS1	GMDS antisense RNA 1 (head to head) [Source:HGNC Symbol;Acc:HGNC:48993]	lincRNA	9.16088	10.5385	13.2661	15.3205	7.20232	8.56436	9.03984	12.5956	7.75494	11.0986	12.11	12.6453	14.6742	16.3662	8.16192	12.5693	10.1713	12.4623	11.3168
ENSG00000250934	RP11-71E19.1		lincRNA	2.95336	3.30791	5.21387	3.74066	5.2823	5.85586	7.06464	1.7594	7.43285	3.34028	2.39261	2.86226	3.95642	2.29745	4.09326	4.65947	4.79866	3.47791	4.13829
ENSG00000251136	RP11-37B2.1		lincRNA	4.3478	3.64735	9.14985	4.94489	4.00452	3.50246	3.44556	3.2314	4.91587	6.45939	5.68838	5.02456	5.32396	5.49264	3.97281	4.5135	5.1061	4.60202	4.85406
ENSG00000251359	WWC2-AS2	WWC2 antisense RNA 2 [Source:HGNC Symbol;Acc:HGNC:26390]	lincRNA	0.989586	1.26217	1.67828	1.67601	1.08486	0.948768	1.37464	0.959629	0.907845	1.12618	0.782756	1.37442	1.52435	1.13886	0.692854	2.03648	1.1294	1.31531	1.22236
ENSG00000251396	LINC01301	long intergenic non-protein coding RNA 1301 [Source:HGNC Symbol;Acc:HGNC:50464]	lincRNA	1.55565	1.03542	3.49172	2.64442	2.53741	2.22729	1.09312	1.05211	1.10058	1.50591	2.83312	1.99094	1.46793	2.90444	0.643635	1.11371	1.8404	1.80928	1.82484
ENSG00000251432	RP11-420A23.1		lincRNA	0.95126	0.430059	1.11533	1.15311	0.578966	0.32794	1.40901	1.82158	0.891432	1.99902	1.13187	1.39134	0.852913	2.23262	0.303124	1.14843	0.904239	1.31301	1.10863
ENSG00000251448	RP11-71E19.2		lincRNA	0	1.6609	3.0266	3.75483	0.782212	0.72846	0.468347	1.82595	2.75423	2.80634	0.970343	2.49196	0.939527	0.37748	0.910934	0.446154	1.23152	1.76151	1.49652
ENSG00000251555	RP11-745L13.2		lincRNA	1.22205	0.409176	1.39873	4.07169	1.41312	2.89631	1.22414	1.84401	2.4065	0.860137	0.36372	2.27313	2.59188	1.82392	0.58877	3.25824	1.40111	2.17958	1.79035
ENSG00000251562	MALAT1	metastasis associated lung adenocarcinoma transcript 1 (non-protein coding) [Source:HGNC Symbol;Acc:HGNC:29665]	lincRNA	35.2972	43.3111	67.5609	74.6629	47.105	55.2697	84.2316	151.604	97.6476	130.712	40.703	139.687	74.1622	107.364	50.5501	105.094	62.1572	100.963	81.5602
ENSG00000251580	RP11-539L10.3		lincRNA	8.58166	9.34422	10.9994	7.83113	4.49	4.8972	6.89904	7.64747	5.00237	8.32665	7.38822	8.21249	8.69322	8.79769	10.3517	9.41308	7.8007	8.05874	7.92972
ENSG00000251615	RP11-774O3.3		lincRNA	0.931928	1.0391	1.57902	1.01146	1.08142	1.53951	2.04984	2.45955	1.24408	1.99471	1.36212	1.80084	1.36467	1.45153	1.57401	1.77795	1.39839	1.63433	1.51636
ENSG00000253103	LINC01609	long intergenic non-protein coding RNA 1609 [Source:HGNC Symbol;Acc:HGNC:51663]	lincRNA	1.45533	3.16477	2.09522	3.22527	1.90904	1.3149	4.43143	3.86937	3.50086	2.98958	3.73411	3.23646	4.23977	2.28676	0.866693	4.45363	2.77906	3.06759	2.92332
ENSG00000253141	CTB-164N12.1		lincRNA	1.3401	1.71168	2.9562	3.25536	0.688386	2.22241	2.09009	3.02819	2.04154	2.05016	3.38606	3.64672	1.72903	5.56396	2.19975	2.94615	2.05389	3.05308	2.55349
ENSG00000253161	LINC01605	long intergenic non-protein coding RNA 1605 [Source:HGNC Symbol;Acc:HGNC:51654]	lincRNA	0.871151	0.588412	0.53612	2.37296	1.32121	0.898832	0.179777	0.256688	2.00904	0.340319	0.52542	0.408086	2.26648	0.851993	4.801	2.40552	1.56378	1.01535	1.28956
ENSG00000253361	RP11-675F6.3		lincRNA	3.28814	3.07242	1.2044	2.72134	2.83139	2.45757	1.62289	1.34032	1.86792	2.87028	4.56019	2.40862	0.687091	1.66977	1.81305	1.95235	2.23438	2.31158	2.27298
ENSG00000253426	RP11-10A14.4		lincRNA	1.19295	2.1621	1.24933	0.296396	0.671649	0.231668	0.81614	1.19828	1.2576	1.63458	1.61159	3.8764	0.399685	2.76257	0.487571	1.42814	0.960815	1.69877	1.32979
ENSG00000253438	PCAT1	prostate cancer associated transcript 1 (non-protein coding) [Source:HGNC Symbol;Acc:HGNC:43022]	lincRNA	1.69867	2.75443	4.50899	3.60292	1.89508	1.99343	2.04121	2.85296	2.25976	3.74356	1.85595	3.31458	3.30005	3.54219	1.45446	3.61139	2.37677	3.17693	2.77685
ENSG00000253476	RP11-395I14.2		lincRNA	0.740734	0.728375	1.26458	1.42963	1.84673	1.45536	1.54173	0.647637	1.57527	1.50118	0.481676	1.20135	1.33664	0.40453	0.231489	0.389826	1.12736	0.969736	1.04855
ENSG00000253508	RP1-170O19.14		lincRNA	0.599395	1.96169	1.34851	2.17635	0.208745	1.56365	2.15976	1.36256	1.04297	2.97549	2.1797	4.54552	0.903237	1.67905	1.2312	1.32627	1.20919	2.19882	1.70401
ENSG00000253768	CTB-33O18.1		lincRNA	0.913357	0.679717	1.29431	4.28328	0.56332	0	2.26587	1.00242	0.399743	1.71445	0.725082	1.58596	0.861118	1.95778	0.733296	1.46126	0.969512	1.58561	1.27756
ENSG00000253948	RP11-410L14.2		lincRNA	8.18325	14.0368	10.2592	19.2667	8.45728	3.84498	5.77143	6.89493	3.85259	8.57313	7.1702	11.9917	10.4905	12.3779	9.02165	3.45587	7.90076	10.0553	8.97801
ENSG00000253968	CTB-32H22.1		lincRNA	2.74417	2.18192	3.99913	4.55085	0.982655	3.26826	4.35568	3.10961	1.79059	4.55454	4.1239	5.49919	4.177	9.3128	1.68234	5.29591	2.98193	4.72164	3.85178
ENSG00000254258	RP11-398H6.1		lincRNA	0.991429	1.41593	1.39887	0.728297	0.667946	1.09556	1.06782	1.88503	1.33066	1.39707	1.38602	1.2305	1.14608	1.66151	0.937853	1.72595	1.11583	1.39248	1.25416
ENSG00000254281	KB-1507C5.4		lincRNA	0.147157	1.10222	1.80378	1.97353	0.615055	0.38409	0.128042	0.608303	0.585556	1.25283	0.93739	1.002	1.52186	1.54722	1.05049	2.84232	0.848666	1.33906	1.09387
ENSG00000254319	RP11-134O21.1		lincRNA	0.699363	1.11957	1.01008	0.138009	1.00437	1.6262	1.26786	1.22855	0.530409	1.23044	1.30886	2.32835	0.562888	1.50767	1.04062	0.40632	0.928056	1.19814	1.0631
ENSG00000254366	RP11-38H17.1		lincRNA	11.0959	6.70168	2.97857	1.9735	1.8249	0.293753	2.18963	10.1446	2.22388	9.05848	18.831	11.9651	2.19794	6.64913	6.84365	3.36908	6.02318	6.26943	6.1463
ENSG00000254531	FLJ20021	uncharacterized LOC90024 [Source:EntrezGene;Acc:90024]	lincRNA	10.7353	29.8638	12.3944	30.2158	10.0915	19.8302	15.9474	14.6276	20.488	16.8229	11.0489	17.5876	20.2095	22.083	13.6042	20.0278	14.3149	21.3823	17.8486
ENSG00000254539	RP4-791M13.3		lincRNA	2.50863	2.81468	4.11345	3.29386	4.92693	4.00869	4.97831	6.17657	2.62293	5.30529	1.887	6.64572	3.89884	6.53386	2.71625	6.86275	3.45654	5.20518	4.33086
ENSG00000254599	RP11-115E19.1		lincRNA	1.1132	1.96422	1.49654	2.4183	1.81282	2.53154	1.49303	3.22464	2.35577	5.97456	2.32612	3.87904	2.02775	4.33858	1.73913	3.30686	1.79554	3.45472	2.62513
ENSG00000254615	RP11-395G23.3		lincRNA	1.11959	1.46092	1.0901	1.84885	1.44888	1.42548	1.1917	1.58573	1.59879	1.50525	1.68148	1.93594	1.74375	1.39694	2.97324	1.6074	1.60594	1.59581	1.60088
ENSG00000254837	AP001372.2		lincRNA	6.1177	5.84912	8.79141	8.3861	6.7734	4.49927	5.80916	6.46917	6.88689	8.77632	6.19869	6.1528	6.68458	9.18786	7.62941	10.4546	6.86141	7.4719	7.16665
ENSG00000254972	RP11-167J8.3		lincRNA	1.91814	4.4972	3.92729	3.69203	4.16363	4.38009	2.80246	4.14027	2.70494	4.35666	2.27421	4.15248	3.44643	2.83691	3.16792	1.88797	3.05063	3.74295	3.39679
ENSG00000255021	RP11-536I6.2		lincRNA	3.24028	0.371333	0.958141	0.438138	2.99918	1.98473	6.36474	0.323602	3.27033	0.187469	1.69667	0.452984	8.44963	0.55565	2.78322	0	3.72027	0.539238	2.12976
ENSG00000255135	RP11-111M22.3		lincRNA	9.5374	14.4728	19.1455	18.281	9.78359	8.32433	6.02407	11.3794	9.17584	15.153	12.6596	14.3888	13.1738	18.0422	9.08345	15.6114	11.0729	14.4566	12.7648
ENSG00000255198	SNHG9	small nucleolar RNA host gene 9 [Source:HGNC Symbol;Acc:HGNC:33102]	lincRNA	43.6832	49.2541	39.8679	33.9793	41.9486	35.2723	49.9644	74.579	45.2912	60.0439	70.9453	73.0422	46.0747	42.406	51.7846	27.2326	48.695	49.4762	49.0856
ENSG00000255284	AP006621.5		lincRNA	3.84096	4.38754	5.56048	6.70485	1.96075	4.54849	2.93511	5.44275	2.16484	6.41093	4.00028	6.25654	3.55961	4.21475	2.32829	4.27872	3.29379	5.28057	4.28718
ENSG00000255362	RP11-619A14.3		lincRNA	0.263251	1.74017	1.67329	1.45411	0.363174	1.35092	1.11626	1.50496	1.1557	2.3928	1.84991	1.15953	0.220502	1.42943	0.772207	2.5054	0.926787	1.69216	1.30948
ENSG00000255366	RP11-1134I14.8		lincRNA	1.00475	1.35874	1.95483	1.67723	1.3335	1.44867	1.67881	2.94157	1.33748	2.27315	1.52306	2.12407	1.83023	3.23514	1.59479	2.16209	1.53218	2.15258	1.84238
ENSG00000255455	RP11-890B15.3		lincRNA	1.92303	2.02697	3.05293	3.02009	2.87995	3.25981	2.48366	2.24961	2.56533	4.49496	2.80851	3.64543	2.89649	2.98422	1.85735	2.35678	2.55841	3.00473	2.78157
ENSG00000255458	RP11-539G18.3		lincRNA	0.418366	1.13559	1.15843	2.12516	0.734582	0.38212	0.45117	1.46037	1.10381	0.640016	1.75131	1.1469	0.639845	1.94792	0.7246	0.689067	0.872765	1.19089	1.03183
ENSG00000255864	RP11-444D3.1		lincRNA	4.25455	3.40028	5.2559	4.70171	4.52198	6.23218	6.79981	3.56199	4.99035	4.06694	3.92501	6.73526	8.26652	6.76668	1.97943	7.16228	4.99919	5.32842	5.16381
ENSG00000255874	LINC00346	long intergenic non-protein coding RNA 346 [Source:HGNC Symbol;Acc:HGNC:27492]	lincRNA	2.06325	1.56955	2.53331	3.03531	1.7336	2.11083	2.72912	2.36617	2.78468	2.54716	2.46382	2.51002	2.91146	3.01814	2.4447	2.4132	2.45799	2.4463	2.45214
ENSG00000256073	URB1-AS1	URB1 antisense RNA 1 (head to head) [Source:HGNC Symbol;Acc:HGNC:23128]	lincRNA	5.86656	11.0515	9.34365	13.0421	4.12262	3.33415	6.84213	7.55458	7.78925	11.7743	5.83049	6.65206	5.19843	6.72305	6.81495	9.96258	6.47601	8.76179	7.6189
ENSG00000256124	LINC01152	long intergenic non-protein coding RNA 1152 [Source:HGNC Symbol;Acc:HGNC:16752]	lincRNA	2.06023	3.67455	2.89601	2.19977	0.76032	2.42801	1.32721	1.09212	2.45009	2.63112	1.89065	1.15081	1.60979	3.47618	1.50765	2.69895	1.81274	2.41894	2.11584
ENSG00000256237	RP11-434C1.2		lincRNA	3.51716	1.04585	1.05859	0	0.754654	0	0	0.880121	2.63491	1.55948	0.908914	2.41155	0.890503	1.42823	3.7265	0	1.6864	0.915654	1.30103
ENSG00000256321	RP11-153K16.1		lincRNA	0.723013	1.97106	3.31106	4.40806	1.35964	1.3718	1.32943	1.74701	0.755196	3.99004	1.30004	2.62941	1.27552	1.97608	0.918316	3.79009	1.37153	2.73545	2.05349
ENSG00000256427	RP11-118B22.4		lincRNA	1.15694	0.23801	2.49403	1.61878	1.52436	0.944187	0	0.591215	0.356646	2.61614	0.624161	0.811401	1.82183	0.973878	0.609339	0	1.07341	0.974201	1.02381
ENSG00000256576	RP13-977J11.2		lincRNA	1.04224	1.20182	1.07885	1.33317	0.84828	1.50983	0.544849	0.323536	0.904578	1.50561	1.23586	1.43343	1.08653	1.6759	1.00562	1.44002	0.968351	1.30291	1.13563
ENSG00000256654	RP11-429A20.4		lincRNA	0.881833	0.394828	1.47172	0.816859	0.940642	0.683341	3.19629	0.858728	3.01926	2.89108	0.479991	1.67353	0.63499	1.10759	0.146979	0.920509	1.34646	1.16831	1.25739
ENSG00000256725	RP11-662M24.2		lincRNA	3.97605	1.19982	3.62164	2.04617	1.36927	1.26416	0	3.00823	0.452169	2.00149	2.35472	5.16467	0.810786	3.68707	0.79079	0	1.67193	2.29645	1.98419
ENSG00000256995	RP11-114G22.1		lincRNA	5.06489	13.5929	15.4701	17.3021	5.163	4.76961	5.00769	7.77321	4.78131	14.2401	7.74474	13.9012	9.34793	17.102	4.86255	13.0818	7.18028	12.7204	9.95033
ENSG00000257086	RP11-783K16.13		lincRNA	2.27504	1.40761	1.66615	1.61352	1.40764	1.55818	1.01052	3.06258	1.60959	1.80893	1.95286	2.04979	1.70269	1.38658	1.66936	1.56123	1.66173	1.80605	1.73389
ENSG00000257151	PWAR6	Prader Willi/Angelman region RNA 6 [Source:HGNC Symbol;Acc:HGNC:49129]	lincRNA	1.06561	1.08744	1.43877	1.1961	1.40188	0.776615	1.70868	2.46157	1.37689	1.40861	0.895184	1.03498	1.71846	1.81456	1.34612	1.6676	1.36895	1.43093	1.39994
ENSG00000257261	RP11-96H19.1		lincRNA	3.8864	17.0099	15.0694	17.4529	6.87767	7.89558	9.7741	9.93999	18.0199	10.9839	8.41684	14.8552	5.45427	8.66059	4.52175	13.6027	9.00254	12.5501	10.7763
ENSG00000257398	RP11-554D14.6		lincRNA	0.20524	1.59841	1.24347	2.14253	0.187326	0.540886	0.180722	1.35908	1.18458	1.74158	0.717493	0.70974	1.48274	2.32142	0.218037	0.993336	0.677451	1.42587	1.05166
ENSG00000257556	RP11-44N21.1		lincRNA	4.74765	6.12742	4.90616	6.34632	4.40887	5.70183	5.33254	5.75808	5.06966	4.16639	3.99066	10.9774	3.16195	6.74485	4.51309	6.32969	4.51632	6.519	5.51766
ENSG00000257595	RP3-473L9.4		lincRNA	5.76817	1.95161	7.16338	6.00569	3.63872	1.94657	3.17821	2.46002	0.921553	3.05024	2.88643	2.07577	1.89224	4.9618	1.87629	4.01721	3.41562	3.30861	3.36212
ENSG00000257647	RP11-701H24.3		lincRNA	0.33695	0.22454	1.98216	0.996172	1.63947	4.00705	0.960161	1.29116	1.43297	0.630936	1.59489	0.74829	0.758663	2.77006	0.6527	2.9817	1.16975	1.70624	1.43799
ENSG00000257698	RP11-620J15.3		lincRNA	30.1357	30.2504	28.6387	26.9541	23.312	18.2633	33.4064	45.8227	27.8697	30.8995	28.7248	28.9387	30.669	37.7682	29.7527	34.7415	29.0636	31.7048	30.3842
ENSG00000258170	RP11-263K4.5		lincRNA	0.205146	0.404029	0.294623	1.11203	0.695689	1.55984	0.847338	4.1258	0.19723	1.48337	0.178945	2.22778	1.0199	7.92333	1.01192	1.66462	0.556349	2.5626	1.55947
ENSG00000258203	RP1-228P16.3		lincRNA	0.685057	0.517424	1.34381	1.70027	0.318072	1.19088	0.926055	2.13904	1.21449	1.18712	1.80498	1.03486	0.91695	1.5027	0.217571	0.496627	0.928373	1.22112	1.07474
ENSG00000258301	RP11-488C13.5		lincRNA	3.40607	4.03078	3.22616	3.8054	3.64782	2.4469	3.75966	4.07251	3.98098	5.64927	4.8554	5.33432	4.66506	3.8799	4.49796	3.71205	4.00489	4.11639	4.06064
ENSG00000258410	RP11-173D3.1		lincRNA	1.72599	2.05903	3.52554	4.82451	4.0083	4.32001	2.25455	4.40043	3.22139	3.16496	2.3588	3.75835	3.72259	3.73437	1.53906	5.67319	2.79453	3.99186	3.39319
ENSG00000258479	LINC00640	long intergenic non-protein coding RNA 640 [Source:HGNC Symbol;Acc:HGNC:44291]	lincRNA	2.39609	6.84682	0.305493	3.49184	10.483	4.12614	0.21962	1.903	0.0873036	0.361979	1.77053	3.13694	0.679616	0.175793	5.56619	2.05331	2.68848	2.76198	2.72523
ENSG00000258498	DIO3OS	DIO3 opposite strand/antisense RNA (head to head) [Source:HGNC Symbol;Acc:HGNC:20348]	lincRNA	2.17336	5.78209	7.82391	9.51016	3.87134	9.3044	3.17488	4.26285	9.2977	6.87672	2.34215	8.34796	10.9043	12.6425	4.14281	6.72212	5.46631	7.9311	6.69871
ENSG00000258504	RP11-638I2.6		lincRNA	1.75927	1.78057	2.04664	1.48702	0.772017	0.136883	0.52228	0	0.858139	0.489394	0	1.21043	1.61927	1.25167	3.23286	0	1.35131	0.794496	1.0729
ENSG00000258520	RP11-363J20.2		lincRNA	6.0001	1.71426	2.26562	0.67319	11.4736	4.43006	7.52421	1.17666	3.20453	1.65435	5.7708	2.1672	10.8905	3.52541	2.2791	2.56478	6.17606	2.23824	4.20715
ENSG00000258534	CTD-2134A5.4		lincRNA	1.61353	2.58555	2.54455	2.98201	1.98084	1.65015	1.86091	3.19985	1.54926	4.38458	1.40799	3.86957	1.0906	1.97461	0.911823	1.58161	1.61994	2.77849	2.19921
ENSG00000258610	RP11-488C13.7		lincRNA	1.92304	3.05113	1.46748	2.27982	1.80394	2.82352	1.85374	2.06197	1.97266	2.06981	2.7297	3.94186	0.653302	4.20647	4.65268	0.57537	2.13207	2.62624	2.37916
ENSG00000258667	HIF1A-AS2	HIF1A antisense RNA 2 [Source:HGNC Symbol;Acc:HGNC:43015]	lincRNA	1.75361	2.75696	3.67501	4.62506	2.66371	4.15127	1.93605	3.81941	3.63892	3.72535	2.59983	1.0812	6.29637	5.45339	3.19437	7.68979	3.21973	4.1628	3.69127
ENSG00000258754	LINC01579	long intergenic non-protein coding RNA 1579 [Source:HGNC Symbol;Acc:HGNC:27519]	lincRNA	1.41086	1.50133	0.754508	1.30669	0.721175	1.37032	1.32405	3.75106	0.921519	2.07325	1.25371	1.52774	1.02574	1.71711	0.933445	1.10839	1.04313	1.79449	1.41881
ENSG00000258792	RP11-944C7.1		lincRNA	1.43001	0.701353	1.26308	1.11818	1.69578	0.757374	1.85882	1.97322	0.789643	1.22926	0	0.586573	2.36993	0.67134	2.84876	0.670452	1.532	0.963469	1.24774
ENSG00000258914	CTD-2134A5.3		lincRNA	8.29531	9.39224	15.6069	22.1707	0	11.2715	2.36982	11.9095	14.1328	43.7736	16.1045	9.60961	4.59484	28.1284	9.45089	34.8993	8.81938	21.3944	15.1069
ENSG00000259104	PTCSC3	papillary thyroid carcinoma susceptibility candidate 3 (non-protein coding) [Source:HGNC Symbol;Acc:HGNC:43959]	lincRNA	1.73567	0.811906	1.03996	1.1387	1.74836	1.60077	0.786125	3.06597	1.67496	1.96193	1.72336	1.99509	2.72139	1.41303	2.10312	1.10295	1.69162	1.63629	1.66396
ENSG00000259345	RP11-624L4.1		lincRNA	1.7858	2.50845	4.8248	5.06024	3.44535	7.48757	5.17904	3.762	4.56596	4.72323	2.64245	3.58311	5.04136	5.24303	2.21147	6.29621	3.71203	4.83298	4.2725
ENSG00000259363	CTD-2054N24.2		lincRNA	0.267881	1.11576	0.693693	0.773484	1.45544	1.69034	1.32641	2.39901	3.32219	3.97799	2.41042	3.75978	2.26692	3.9323	0.710158	0.492008	1.55664	2.26758	1.91211
ENSG00000259380	RP11-346D14.1		lincRNA	1.77167	2.6738	2.56083	3.78511	2.2381	3.74808	2.98301	3.1599	3.93007	4.42539	3.0638	5.27064	4.94344	5.41491	0.947261	4.62155	2.80477	4.13742	3.4711
ENSG00000259577	RP11-430B1.2		lincRNA	1.81235	3.30352	6.26359	6.47127	2.64631	3.28327	2.99177	4.07253	2.61875	3.82747	1.92588	3.9671	4.00444	4.58311	2.6512	2.75202	3.11429	4.03254	3.57341
ENSG00000259673	IQCH-AS1	IQCH antisense RNA 1 [Source:HGNC Symbol;Acc:HGNC:44104]	lincRNA	1.1865	1.20143	2.34073	2.3654	1.57596	1.96281	1.04525	1.28875	2.10762	1.3088	1.25412	1.43976	1.78045	1.63651	1.25912	1.65749	1.56872	1.60762	1.58817
ENSG00000259675	RP11-507B12.1		lincRNA	0.691284	1.35762	0.405007	2.1354	2.63945	4.21614	0.701494	3.58553	0.94212	2.12355	0.242043	4.49124	0.924007	2.97957	0.98416	2.84464	0.941196	2.96671	1.95395
ENSG00000259676	RP11-343B18.2		lincRNA	7.7144	9.43524	10.6741	10.3177	11.3517	16.0043	7.15676	7.5114	9.68778	12.5887	8.14417	9.00891	10.9459	10.8253	9.15547	13.8121	9.35379	11.188	10.2709
ENSG00000259721	RP11-758N13.1		lincRNA	0.790508	6.10742	4.00172	6.86754	0.58377	0.855694	2.14063	4.65288	1.35477	3.33215	1.90045	2.20869	3.23657	3.23967	0.768211	4.79708	1.84708	4.00764	2.92736
ENSG00000259865	RP11-488L18.10		lincRNA	2.25758	0.638147	1.63141	0.482385	1.48232	0.212584	4.08188	3.29788	0.807984	1.0725	0.752816	1.55982	0.567577	1.31025	2.31437	0.858894	1.73699	1.17906	1.45802
ENSG00000259884	RP11-1100L3.8		lincRNA	0.544338	1.27777	1.75352	1.72578	2.17414	1.57494	2.02212	17.5497	2.96412	2.9446	2.35868	2.52612	2.49022	2.08875	8.51365	3.8608	2.8526	4.19356	3.52308
ENSG00000259959	RP11-121C2.2		lincRNA	0.820517	0.786247	1.46556	1.25018	1.53623	1.1336	1.91525	1.5675	1.2189	1.66998	1.10456	1.43791	1.21629	1.05347	1.05835	0.976769	1.29196	1.23446	1.26321
ENSG00000260025	RP11-490M8.1		lincRNA	10.9806	10.2854	10.6386	0.00974866	4.34845	13.7736	23.5558	23.6797	11.0268	17.4666	23.1008	38.2571	13.8231	13.9966	1.6488	7.85643	12.3904	15.6656	14.028
ENSG00000260032	NORAD	non-coding RNA activated by DNA damage [Source:HGNC Symbol;Acc:HGNC:44311]	lincRNA	129.449	114.573	231.958	162.758	174.447	133.421	157.085	167.431	125.254	152.912	138.2	164.491	178.37	183.675	116.724	174.077	156.436	156.667	156.552
ENSG00000260077	RP11-254F7.2		lincRNA	1.05773	2.13624	2.79534	2.41351	0.912832	1.30649	0.554019	0.808235	1.05469	1.94277	1.04317	1.82578	2.04306	2.69955	1.31708	1.18639	1.34724	1.78987	1.56856
ENSG00000260136	CTD-2270L9.4		lincRNA	4.2189	2.47688	3.77265	4.42396	3.62991	2.66172	4.00073	5.9864	3.0806	1.81467	5.07251	3.75701	2.58617	4.72008	4.21728	4.07908	3.82234	3.73998	3.78116
ENSG00000260219	RP11-347C12.10		lincRNA	1.67319	2.34825	2.82449	2.60411	3.06397	3.79737	2.29335	2.88556	2.85322	1.85474	2.55135	1.62763	3.27004	3.11615	2.06283	3.37927	2.57405	2.70164	2.63784
ENSG00000260257	RP5-1085F17.3		lincRNA	1.40649	1.42336	1.57591	1.36553	1.15546	0.346661	2.33214	2.44029	0.657154	1.79297	1.62482	1.69166	1.19513	1.01775	2.70548	0.730707	1.58157	1.35112	1.46634
ENSG00000260260	SNHG19	small nucleolar RNA host gene 19 [Source:HGNC Symbol;Acc:HGNC:49574]	lincRNA	24.7729	15.2217	33.6085	30.6133	23.8208	24.2475	32.9543	36.6022	13.9585	20.5303	21.0026	26.093	13.8585	25.9325	27.8587	11.8602	23.9794	23.8876	23.9335
ENSG00000260274	RP11-817O13.8		lincRNA	1.10919	1.93829	2.01388	2.2585	1.65395	1.41782	1.43764	1.97922	1.49037	1.78717	2.01634	1.45298	1.29558	1.84588	1.14079	1.52175	1.51972	1.7752	1.64746
ENSG00000260418	RP3-406A7.7		lincRNA	0.420506	1.84683	1.505	0.927464	0.964895	0.717887	0.710609	0.684969	1.50012	1.56518	0.735465	2.15366	1.17018	0.379093	2.68364	1.33028	1.2113	1.20067	1.20599
ENSG00000260448	LCMT1-AS1	LCMT1 antisense RNA 1 [Source:HGNC Symbol;Acc:HGNC:51177]	lincRNA	1.04204	1.09361	1.74639	2.88598	1.5112	1.86843	1.86475	0.998086	1.38124	2.26954	2.24194	1.07653	1.18835	1.76254	0.964488	0.415818	1.49255	1.54632	1.51943
ENSG00000260496	RP11-161M6.3		lincRNA	2.0299	5.46928	2.73333	3.30623	2.09116	2.43645	4.5185	1.49899	2.36372	4.00314	3.66344	3.43418	1.78236	1.38331	0.209443	1.5842	2.42398	2.88947	2.65673
ENSG00000260517	RP11-426C22.5		lincRNA	2.71099	1.08297	2.56171	1.95677	2.35776	2.39763	2.36837	2.08904	1.58122	1.83206	3.03183	2.46042	1.28561	1.61207	4.1378	1.25738	2.50441	1.83604	2.17023
ENSG00000260528	FAM157C	family with sequence similarity 157 member C [Source:HGNC Symbol;Acc:HGNC:34081]	lincRNA	0.820756	0.224091	0.633159	0.7317	1.41098	0.422177	1.62839	0.173298	2.14172	3.29453	1.50934	1.50929	0.52501	2.45031	0.590354	2.22275	1.15746	1.37852	1.26799
ENSG00000260563	RP13-516M14.1		lincRNA	3.15201	8.21048	9.49343	9.49475	4.43681	6.61908	4.0842	6.74234	3.90366	11.2987	5.89685	9.68397	7.09646	13.0999	5.05928	5.8175	5.39034	8.87084	7.13059
ENSG00000260693	AC026150.8		lincRNA	0.987572	1.00523	1.52549	1.29505	1.23388	2.60192	2.21871	2.12853	1.99482	2.82042	1.01351	2.52416	1.95755	2.05333	0.807644	1.71871	1.4674	2.01842	1.74291
ENSG00000260771	RP1-39J2.1		lincRNA	0.707753	1.58279	0.288764	1.32376	0.822519	1.08419	1.7582	1.26909	0.590147	1.93391	0.434154	1.75781	1.12898	1.16936	0.502536	0.950936	0.779132	1.38398	1.08156
ENSG00000260804	PKI55	DKFZp434H1419 [Source:EntrezGene;Acc:150967]	lincRNA	2.80229	3.22678	3.1265	2.8105	3.63421	2.97791	1.98134	3.29471	3.14422	4.26515	3.18194	3.71641	3.19351	2.95339	2.78286	4.66552	2.98086	3.4888	3.23483
ENSG00000260807	RP11-161M6.2		lincRNA	21.8849	51.5974	18.7742	24.9701	10.1684	15.5906	18.4733	22.3411	22.7188	29.7285	13.5213	29.3179	10.5685	16.9574	13.2138	22.6835	16.1654	26.6483	21.4069
ENSG00000260823	RP11-249C24.10		lincRNA	0.211001	0.141039	0.517383	0.468353	2.19438	3.26979	1.80883	1.90877	1.14121	1.48377	0.375965	0.940124	1.07214	0.2901	0.763782	0.337201	1.01059	1.10489	1.05774
ENSG00000260876	LINC01229	long intergenic non-protein coding RNA 1229 [Source:HGNC Symbol;Acc:HGNC:49682]	lincRNA	1.04555	0.615266	0.992769	0.77508	1.54616	0.576897	1.46852	1.31508	0.63571	1.96947	1.61637	0.766312	1.86707	1.73025	1.32919	3.56244	1.31267	1.41385	1.36326
ENSG00000260923	AC137934.1		lincRNA	2.28401	3.61768	2.72062	2.15688	2.64171	4.13996	8.55322	5.40056	5.7324	5.02794	3.72681	7.61084	3.12518	2.46088	3.37874	3.10117	4.02033	4.18949	4.10491
ENSG00000260975	RP11-142G1.3		lincRNA	0.367535	0.929125	1.21533	1.57012	1.22874	1.36344	0.525852	0.159828	0.647247	1.45703	0.75873	0.193564	1.33679	2.52085	0.0434333	2.51841	0.765457	1.33905	1.05225
ENSG00000261064	RP11-1000B6.3		lincRNA	3.5128	1.35483	6.39077	7.49209	5.0901	5.16965	7.14256	5.1913	3.38802	6.95439	5.97424	7.66807	7.54513	9.11546	1.68216	8.49709	5.09072	6.43036	5.76054
ENSG00000261069	RP11-701H24.4		lincRNA	1.63548	1.00396	1.6992	1.15641	1.57117	1.43047	1.26029	1.64236	1.53853	1.19855	1.01305	1.82617	2.53007	2.48923	0.640642	2.77442	1.48605	1.6902	1.58813
ENSG00000261135	RP4-798A10.7		lincRNA	1.94407	2.52579	3.11806	3.72719	1.32865	2.24527	1.89959	3.07202	1.33947	3.44427	3.09024	3.70384	1.54593	3.58554	1.83608	3.88238	2.01276	3.27329	2.64302
ENSG00000261159	RP11-723O4.9		lincRNA	0.896526	3.05737	1.84025	2.62836	0.687905	0.829591	2.69413	2.07804	2.48135	1.47716	1.33499	1.14233	0.866602	2.05267	1.45734	1.37483	1.53239	1.83004	1.68122
ENSG00000261176	RP11-2L4.1		lincRNA	0.34663	0.292607	3.99701	1.15852	0.482215	1.57577	0.449544	0	0.772059	0.367442	0.625096	0.390148	1.92678	1.08417	0.870806	2.64393	1.18377	0.939073	1.06142
ENSG00000261353	CTA-14H9.5		lincRNA	6.23424	8.03965	11.7869	9.00392	16.6296	11.2876	10.4355	16.975	12.3723	9.8089	5.10873	6.79132	9.23902	7.91161	8.5531	3.35178	10.0449	9.14622	9.59557
ENSG00000261455	LINC01003	long intergenic non-protein coding RNA 1003 [Source:HGNC Symbol;Acc:HGNC:48957]	lincRNA	1.64457	1.45085	2.14079	1.54672	1.17224	0.718476	1.15614	1.80532	1.09157	1.3446	1.80324	2.15569	1.24943	2.40196	3.4832	1.24375	1.71765	1.58342	1.65053
ENSG00000261474	RP11-452L6.1		lincRNA	0.9327	1.31743	1.82999	1.15062	1.29386	1.3391	0.889169	2.38753	0.917813	2.04157	0.369746	1.84886	1.22982	2.56743	0.899554	2.31991	1.04533	1.87156	1.45844
ENSG00000261504	RP11-317P15.4		lincRNA	1.44409	1.81124	1.77645	1.12977	2.80762	1.70778	1.90712	2.11646	1.89876	2.39227	1.03135	2.508	3.29529	2.34084	2.02786	1.99093	2.02357	1.99966	2.01161
ENSG00000261512	RP11-46D6.1		lincRNA	3.17358	10.096	3.11168	6.18185	2.60679	5.11705	2.8136	3.6792	4.92486	9.76809	4.31079	5.96187	3.87436	4.31666	3.94835	3.57277	3.5955	6.08669	4.84109
ENSG00000261584	RP11-457M11.5		lincRNA	0.992673	1.08325	1.8993	1.23251	0.248899	0.294767	0.994408	2.95013	1.50168	3.37925	1.07602	3.16129	0.472652	1.3198	0.854088	2.98433	1.00497	2.05067	1.52782
ENSG00000261804	RP11-44F14.2		lincRNA	1.08993	4.41222	3.34725	3.27124	2.8776	1.68994	1.13302	0.920457	2.69878	3.30597	1.111	3.92446	3.46718	3.13969	1.22183	3.7101	2.11832	3.04676	2.58254
ENSG00000261824	LINC00662	long intergenic non-protein coding RNA 662 [Source:HGNC Symbol;Acc:HGNC:27122]	lincRNA	11.2461	11.8652	11.8706	14.1175	15.28	14.1202	11.3145	13.8721	10.7631	11.3904	10.6241	13.4776	20.2613	18.7893	12.717	16.4018	13.0096	14.2543	13.6319
ENSG00000261888	AC144831.1		lincRNA	0.88062	0.368449	1.37938	1.22663	1.45209	0.922291	0.639471	0.26509	1.07373	0.596894	0.984844	0.869597	1.7299	1.25894	3.16836	1.37013	1.41355	0.859753	1.13665
ENSG00000261889	RP11-473M20.16		lincRNA	0.64794	1.10413	1.07113	1.59502	1.15382	1.18157	2.63548	7.00504	0.370526	1.61272	1.38423	0.804247	0.523097	1.4487	0.916204	2.57601	1.0878	2.16593	1.62687
ENSG00000262089	RP11-589P10.5		lincRNA	2.44797	4.90652	3.64506	3.22498	3.5774	2.49567	3.82582	3.43084	1.26256	4.08501	3.67164	4.62342	4.05574	7.2166	3.40194	1.02614	3.23602	3.87615	3.55608
ENSG00000262202	RP11-160E2.6		lincRNA	2.46787	3.78969	2.2827	3.25499	2.24645	4.9915	5.12297	20.4794	2.10929	9.86776	5.59847	10.4236	2.97852	2.48401	8.45589	3.85285	3.90777	7.39297	5.65037
ENSG00000262454	MIR193BHG	MIR193B host gene [Source:HGNC Symbol;Acc:HGNC:51945]	lincRNA	6.54299	12.0119	8.07591	6.17687	4.22228	2.56616	4.49692	5.71273	5.41943	5.80558	11.6797	7.87863	4.25593	6.49362	4.13427	7.29682	6.10342	6.74278	6.4231
ENSG00000262468	LINC01569	long intergenic non-protein coding RNA 1569 [Source:HGNC Symbol;Acc:HGNC:51380]	lincRNA	0.543304	1.40031	1.1774	1.50136	1.25379	1.60599	0.796115	1.12506	0.863937	1.28852	0.557329	0.779314	0.990115	1.83925	0.419129	1.4234	0.82514	1.3704	1.09777
ENSG00000262477	AC021224.1		lincRNA	1.41599	0.554197	0.215588	0.671552	1.16577	0.74611	1.39395	1.43554	0.952294	0.876449	1.45959	1.50778	1.36166	1.35716	0.52333	0.425289	1.06102	0.94676	1.00389
ENSG00000263004	RP11-166P13.3		lincRNA	4.88508	4.66513	9.54309	10.9473	4.20317	5.54787	4.01796	3.80758	4.2058	7.27855	6.16676	5.73336	10.693	9.66368	4.263	6.39662	5.99723	6.75501	6.37612
ENSG00000263050	RP11-667K14.3		lincRNA	1.48233	2.75967	2.90771	1.88003	2.78933	1.91405	2.35957	3.48265	2.91499	2.53125	1.88617	2.12248	2.1516	2.18313	4.9067	4.22976	2.6748	2.63788	2.65634
ENSG00000263105	RP11-95P2.3		lincRNA	1.87501	0.364777	0.542633	0.409513	0	0	0.310921	1.50375	1.08112	2.07826	1.9274	4.05873	1.5419	2.73972	1.12832	0	1.05091	1.39434	1.22263
ENSG00000263164	RP11-333E1.2		lincRNA	0.794196	2.28319	2.51149	2.5552	0.981902	1.14556	2.28724	2.03891	4.62709	4.98666	3.02028	3.57227	0.904776	3.31804	1.90147	1.2749	2.12856	2.64684	2.3877
ENSG00000263753	LINC00667	long intergenic non-protein coding RNA 667 [Source:HGNC Symbol;Acc:HGNC:27906]	lincRNA	22.5442	24.239	25.3693	35.1921	23.8204	30.5617	19.6985	26.8947	26.7305	28.7329	25.4609	28.1699	28.9429	28.7416	25.1826	29.6138	24.7187	29.0182	26.8684
ENSG00000264016	CTC-297N7.9		lincRNA	3.63045	2.95033	2.89492	3.04992	2.23935	3.61063	1.56869	3.56017	1.0548	5.1161	3.51832	4.02073	0.881535	4.62271	1.41193	2.35137	2.15	3.66025	2.90512
ENSG00000264112	RP11-159D12.2		lincRNA	1.34005	0.827487	2.4415	1.27149	1.43746	1.06347	3.12775	2.44315	3.00086	3.46182	1.17659	3.40173	1.34478	1.91638	1.15803	0.888498	1.87838	1.90925	1.89382
ENSG00000264247	LINC00909	long intergenic non-protein coding RNA 909 [Source:HGNC Symbol;Acc:HGNC:44331]	lincRNA	9.78276	6.71291	14.1046	13.4499	11.3787	6.80588	5.59968	6.67281	7.68064	8.99071	9.74726	11.407	9.23292	10.9882	8.68948	8.88095	9.527	9.23855	9.38277
ENSG00000264575	LINC00526	long intergenic non-protein coding RNA 526 [Source:HGNC Symbol;Acc:HGNC:28278]	lincRNA	2.02933	1.78113	2.20825	2.31332	1.72509	1.59288	1.45757	2.85718	1.61728	2.32679	2.00472	2.85993	2.27199	2.57231	3.25225	3.19502	2.07081	2.43732	2.25406
ENSG00000264964	RP11-888D10.3		lincRNA	2.24815	1.11519	3.26148	1.30383	1.49317	1.26506	0.168161	0.644167	0.481894	2.61713	1.4	1.31194	1.49579	0.854743	2.43267	3.13098	1.62266	1.53038	1.57652
ENSG00000264968	RP11-387H17.4		lincRNA	1.47581	2.29802	2.19019	2.23144	3.12118	0.245844	2.53645	2.897	1.51829	2.83288	2.11603	2.02512	0.881381	4.71471	0.266626	2.03514	1.76324	2.41002	2.08663
ENSG00000265478	CTD-2145A24.5		lincRNA	0.914182	0.518006	1.09846	0.557127	1.12831	1.0275	1.3752	0.640334	0.994733	1.51674	0.92359	1.23105	2.17774	2.02742	1.28819	1.76106	1.23755	1.1599	1.19873
ENSG00000265485	RP11-449D8.1		lincRNA	3.53661	4.66116	6.25959	7.29344	2.24924	2.9966	1.99941	4.43427	2.29501	4.90018	5.12629	6.21491	3.81691	7.02482	4.18895	10.228	3.684	5.96918	4.82659
ENSG00000265519	CTD-3157E16.1		lincRNA	8.63163	6.06598	11.4957	7.02353	10.9569	8.56148	10.7208	6.72793	5.72412	14.4555	9.97285	11.506	7.95329	7.72127	12.3567	7.04157	9.7265	8.63791	9.1822
ENSG00000266402	SNHG25	small nucleolar RNA host gene 25 [Source:HGNC Symbol;Acc:HGNC:51534]	lincRNA	4.90579	10.4963	8.16601	10.4487	0.655288	34.385	21.8176	18.6152	21.5173	12.6313	7.97088	29.7989	0.39433	35.9616	9.1509	2.31799	9.32226	19.3319	14.3271
ENSG00000266490	CTD-2349P21.9		lincRNA	1.96691	1.35171	1.66921	1.22765	1.34403	1.26631	2.372	3.58514	0.997059	4.10218	1.83372	1.48581	0.939868	3.25962	0.756119	2.98063	1.48486	2.40738	1.94612
ENSG00000266538	RP11-385D13.3		lincRNA	1.9914	0.764164	1.69694	0.823663	1.0464	0	1.87571	1.01543	1.56132	1.94287	0.645977	0.860933	2.96311	4.48206	1.53203	2.35512	1.66411	1.53053	1.59732
ENSG00000266835	GAPLINC	gastric adenocarcinoma associated, positive CD44 regulator, long intergenic non-coding RNA [Source:HGNC Symbol;Acc:HGNC:51308]	lincRNA	5.01904	3.57028	3.24375	1.53204	3.51418	2.57561	1.85774	4.11482	2.23581	3.09218	4.737	4.18136	4.47107	3.39191	9.84874	4.56814	4.36592	3.37829	3.87211
ENSG00000266904	CTC-559E9.1		lincRNA	3.29822	2.56384	6.2396	4.9411	4.77271	2.26741	5.43751	6.9137	2.48921	4.57403	5.73306	4.52206	4.28496	5.07564	3.61722	4.99005	4.48406	4.48098	4.48252
ENSG00000267002	RP11-242D8.1		lincRNA	2.66619	3.97697	4.79342	5.24045	3.09667	4.02893	3.24958	4.85399	3.78713	6.04754	3.17052	6.06109	4.01973	6.2669	2.81558	4.41667	3.44985	5.11157	4.28071
ENSG00000267058	RP11-15A1.3		lincRNA	0.916587	1.08559	1.26677	1.17233	0.545074	0.551848	1.22893	1.03777	0.609007	1.19974	0.516158	2.11233	2.27251	2.40192	0.933685	0.787724	1.03609	1.29366	1.16487
ENSG00000267100	ILF3-AS1	ILF3 antisense RNA 1 (head to head) [Source:HGNC Symbol;Acc:HGNC:27115]	lincRNA	8.82422	16.3881	26.5577	23.9593	10.4102	9.77343	9.17088	15.1231	10.7099	16.8851	12.5473	20.1854	15.1011	24.3114	14.2872	16.4712	13.4511	17.8871	15.6691
ENSG00000267143	RP11-677O4.6		lincRNA	0.303508	0	0.728775	0	0	1.09783	3.61025	2.72888	1.95318	3.89938	0	4.74215	1.0225	0.64503	0	0	0.952277	1.63916	1.29572
ENSG00000267194	RP1-193H18.2		lincRNA	24.3081	27.5823	33.0696	25.5743	25.3649	13.6204	18.1008	31.0667	9.49673	30.1634	12.5831	26.7076	9.03463	22.8959	20.8376	20.79	19.0994	24.8001	21.9498
ENSG00000267198	RP11-798G7.6		lincRNA	0.887527	1.27004	1.8953	1.09612	1.08111	1.12725	1.74105	1.32217	1.92353	1.79221	1.87818	1.99231	0.840783	1.43372	0.841797	1.16108	1.38616	1.39936	1.39276
ENSG00000267250	RP11-118B18.2		lincRNA	3.82513	14.1884	8.88807	20.0447	1.81698	2.16293	3.31301	2.33496	3.30852	11.5825	6.03792	8.82918	2.68968	3.79187	4.21449	9.24125	4.26173	9.02197	6.64185
ENSG00000267272	LINC01140	long intergenic non-protein coding RNA 1140 [Source:HGNC Symbol;Acc:HGNC:27922]	lincRNA	29.6294	34.2728	31.8839	20.3545	48.4655	32.8226	63.2952	39.0055	43.0483	45.5506	38.5815	37.6722	29.645	20.1769	22.1038	34.9707	38.3316	33.1032	35.7174
ENSG00000267302	RP11-178C3.2		lincRNA	2.03018	2.22269	2.30753	2.60869	4.65491	2.33045	2.66512	1.84435	2.38002	2.16994	3.91925	1.09628	2.73413	2.14678	1.17941	2.74855	2.73382	2.14597	2.43989
ENSG00000267321	RP11-1094M14.11		lincRNA	5.97664	6.0195	8.61782	5.06765	6.36326	2.97474	5.24679	7.50498	3.25317	5.91615	5.07094	6.4458	4.19797	5.19226	6.44208	3.64473	5.64608	5.34573	5.4959
ENSG00000267337	LINC01478	long intergenic non-protein coding RNA 1478 [Source:HGNC Symbol;Acc:HGNC:51121]	lincRNA	1.51479	3.05298	1.19088	1.61826	1.27648	3.30007	2.7966	5.26416	0.382058	2.8654	2.36206	2.89844	0.619529	4.46293	1.2394	3.4954	1.42273	3.36971	2.39622
ENSG00000267414	RP11-456K23.1		lincRNA	0.651242	1.36159	0.873436	1.19833	1.11862	1.00771	1.05927	3.8886	0.688792	1.66372	1.00309	2.29539	1.27917	2.85281	1.21104	2.03401	0.985583	2.03777	1.51168
ENSG00000267454	ZNF582-AS1	ZNF582 antisense RNA 1 (head to head) [Source:HGNC Symbol;Acc:HGNC:25213]	lincRNA	4.73599	3.9459	5.05648	5.56195	3.84204	3.70682	3.80601	4.65182	4.46727	4.90312	5.61866	4.89911	5.07183	6.37441	3.10213	4.28117	4.46255	4.79054	4.62654
ENSG00000267475	CTD-2538C1.2		lincRNA	1.81617	4.35577	2.2794	1.78658	0.708523	2.84519	2.27662	2.40263	1.22896	2.5777	1.98457	2.63974	1.50345	2.64948	2.28088	1.87107	1.75982	2.64102	2.20042
ENSG00000267519	MIR24-2	microRNA 24-2 [Source:HGNC Symbol;Acc:HGNC:31608]	lincRNA	5.50131	2.09163	1.66682	7.80964	5.94474	9.74747	3.66852	9.5028	1.98931	2.42143	1.73704	3.42173	2.4814	2.34353	2.47204	1.75334	3.18265	4.88645	4.03455
ENSG00000267575	CTC-459F4.3		lincRNA	2.29914	5.26861	2.20523	2.7018	3.16892	3.30463	2.35516	3.61649	3.37929	2.42836	2.34966	3.00925	4.28438	4.21734	2.42557	6.40953	2.80842	3.8695	3.33896
ENSG00000267696	ERVK-28	endogenous retrovirus group K member 28 [Source:HGNC Symbol;Acc:HGNC:44981]	lincRNA	2.80624	1.8838	2.22932	3.20031	0.267141	6.28107	2.59712	2.87618	3.93134	3.20785	1.52085	4.09861	6.55417	5.73545	2.87283	8.48926	2.84738	4.47157	3.65947
ENSG00000267737	AC061992.2		lincRNA	0.904732	0.791414	1.32137	0.698621	1.14165	1.22342	0.517425	2.78249	0.733826	1.03838	1.40687	1.06992	0.702893	0.927133	1.03705	2.30644	0.970728	1.35473	1.16273
ENSG00000267939	CTD-2325M2.1		lincRNA	1.14437	0.0764967	2.59841	3.31137	1.55193	0.646879	1.39184	0.0172892	0.630327	2.05926	0.639196	2.90218	1.25643	0.706839	1.33755	0.979032	1.31876	1.33742	1.32809
ENSG00000268087	CTC-429P9.2		lincRNA	3.33334	3.93626	7.72915	8.94838	2.11968	7.17664	5.40125	4.77734	6.51015	9.69544	4.86144	4.26997	4.17604	6.24912	4.24696	7.25256	4.79725	6.53821	5.66773
ENSG00000268129	RP11-91G21.1		lincRNA	2.62334	4.7326	3.7683	4.0709	3.06607	0.922583	3.16926	2.42126	1.89195	2.78211	0.670334	1.83848	0.945951	2.61941	3.53839	1.95387	2.4592	2.66765	2.56343
ENSG00000268205	CTC-444N24.11		lincRNA	2.1527	1.51724	2.1208	1.70115	2.67809	1.29039	3.66899	3.87733	1.8602	3.06225	2.84228	3.64364	1.78155	2.90746	3.97804	1.73821	2.63533	2.46721	2.55127
ENSG00000268471	MIR4453	microRNA 4453 [Source:HGNC Symbol;Acc:HGNC:41892]	lincRNA	0.963999	0.849335	1.35734	1.62776	0.462353	0.864384	0.870125	1.41316	0.9023	1.28173	0.731064	1.14651	1.10415	1.40165	0.856697	1.05682	0.906003	1.20517	1.05559
ENSG00000268713	CTC-444N24.8		lincRNA	2.13821	2.93006	1.28228	1.2282	2.35707	1.82075	1.4724	3.6956	2.17101	2.84947	2.13662	2.76622	1.59362	1.94779	2.87045	1.82409	2.00271	2.38277	2.19274
ENSG00000268836	LA16c-OS12.2		lincRNA	0.920742	0.573503	1.20412	3.08454	0.641221	1.40018	0.399945	0.760961	1.98219	2.71916	0.835989	3.4758	1.18796	1.0734	0.877477	0.370312	1.00621	1.68223	1.34422
ENSG00000269110	CTC-513N18.7		lincRNA	0.970653	1.53118	1.51097	3.96935	0.319307	4.93838	1.07207	0	1.5033	1.29885	4.69001	1.33423	4.74158	1.39824	0.378495	2.92467	1.8983	2.17436	2.03633
ENSG00000269246	CTC-246B18.10		lincRNA	1.45258	0	1.94269	2.8928	0	0	2.1461	3.23902	1.28585	4.76741	1.09805	0	4.31946	0.866675	3.44325	3.0933	1.961	1.8574	1.9092
ENSG00000269439	CTD-3131K8.2		lincRNA	1.54397	5.22883	3.09946	6.90903	4.56512	3.96165	4.03222	5.62226	5.67877	3.79798	3.3717	3.00165	2.73268	2.96789	1.38734	3.80611	3.30141	4.41193	3.85667
ENSG00000269888	RP11-3P17.5		lincRNA	1.49899	106.749	1.07006	1.48665	1.95473	0	0	2.36331	2.99572	3.25375	0.90067	1.97051	1.69463	0.712434	1.17886	2.08117	1.41171	14.8271	8.11941
ENSG00000269892	RP4-761J14.10		lincRNA	1.6583	2.64848	3.07371	4.51919	2.39522	2.02166	2.28447	5.39152	2.66644	3.71472	2.8332	2.03634	1.54567	3.68975	1.85046	2.1962	2.28843	3.27723	2.78283
ENSG00000269893	SNHG8	small nucleolar RNA host gene 8 [Source:HGNC Symbol;Acc:HGNC:33098]	lincRNA	236.546	220.716	306.225	274.726	206.474	169.835	143.583	186.199	79.3324	295.505	357.464	351.387	233.96	275.377	242.528	232.758	225.764	250.813	238.288
ENSG00000269900	RMRP	RNA component of mitochondrial RNA processing endoribonuclease [Source:EntrezGene;Acc:6023]	lincRNA	0	10.6487	0	0	0	4.58625	24.1091	15.6256	0	0	0	0	0	0	9.29783	19.6812	4.17587	6.31772	5.24679
ENSG00000269921	RP11-646I6.5		lincRNA	0.725423	0.983395	2.05591	1.61857	0.897751	1.25891	1.11824	1.46481	1.11956	1.71187	0.437885	1.09272	1.24505	3.03684	1.03868	2.98042	1.07981	1.76844	1.42413
ENSG00000269929	RP11-2B6.2		lincRNA	0.529837	0.216915	0.701646	0.483383	1.17852	2.02122	1.23225	1.49407	1.51959	0.977449	0.898238	1.59475	1.01411	0.678589	0.301909	1.31367	0.922013	1.09751	1.00976
ENSG00000269930	RP11-932O9.9		lincRNA	0.827344	1.62235	4.20404	2.30609	1.49213	1.29992	5.70595	8.37672	1.09998	2.66576	0.908754	3.10944	1.20686	1.65711	2.3648	1.51302	2.22623	2.8188	2.52252
ENSG00000269946	RP11-2B6.3		lincRNA	3.46435	2.37157	0.643949	1.465	2.75268	5.12238	3.82011	6.94606	5.80684	5.18969	1.69783	0.732085	1.09896	3.52862	3.26567	1.04444	2.8188	3.29998	3.05939
ENSG00000269983	RP11-497H16.9		lincRNA	4.63703	0.108695	7.36992	2.93298	6.85144	0	3.78808	10.4275	2.63457	1.86567	2.03668	3.92293	3.0805	2.97483	4.81754	0.471975	4.40197	2.83807	3.62002
ENSG00000269987	RP3-430N8.11		lincRNA	1.04928	1.97371	0.817873	0	0.755983	1.06096	2.02373	0.805871	0.302207	0.964911	2.56092	2.35209	3.2988	1.72235	0	3.35333	1.3511	1.52915	1.44013
ENSG00000270022	RNU12		lincRNA	0.817246	1.4637	0.971669	1.57252	0.895515	0.920021	1.02396	7.72987	0.686234	2.4971	0.537375	3.48104	0.762257	1.57137	1.65759	1.1295	0.918981	2.54564	1.73231
ENSG00000270039	RP11-571M6.17		lincRNA	1.20443	1.06329	1.25024	1.42627	1.67836	1.2958	2.34568	1.87479	1.3405	2.31416	1.55041	3.22186	1.59023	2.68662	1.61661	0.228158	1.57206	1.76387	1.66796
ENSG00000270074	RP11-351I21.11		lincRNA	2.99433	2.76445	3.05974	3.29293	2.93864	2.51727	3.38009	4.2365	1.37371	5.19266	4.42321	5.40117	3.46992	4.53588	2.80323	3.38612	3.05536	3.91587	3.48562
ENSG00000270091	RP11-78O7.2		lincRNA	1.25469	1.7186	2.68721	2.31161	2.94136	3.43835	2.6769	2.74901	2.53697	5.84441	3.82088	4.14557	3.68631	3.28119	1.85302	1.1054	2.68217	3.07427	2.87822
ENSG00000270093	AP000473.8		lincRNA	1.31452	0.518598	2.60162	1.56625	0.989832	0.837393	1.45928	2.79813	0.869564	3.16584	1.26767	3.24894	1.15669	2.34122	1.17104	1.75518	1.35378	2.02894	1.69136
ENSG00000270100	RP11-130L8.1		lincRNA	0.501148	1.51198	0.81553	1.17982	0.545824	0.501728	0.323986	0.929768	1.56021	5.05224	0.433369	5.22815	3.04088	3.63457	0.653529	1.40721	0.984309	2.43068	1.7075
ENSG00000270103	RNU11		lincRNA	0	0	0	14.6302	0	0	0	0	0	0	8.54667	0	0	0	0	8.10685	1.06833	2.84213	1.95523
ENSG00000270189	RP11-258C19.7		lincRNA	2.99058	3.41084	5.41911	5.27551	3.08727	2.73366	5.0951	6.78293	4.34658	7.27804	3.52225	6.74741	3.50234	6.94623	3.41626	4.67138	3.92244	5.48075	4.70159
ENSG00000270547	LINC01235	long intergenic non-protein coding RNA 1235 [Source:HGNC Symbol;Acc:HGNC:49769]	lincRNA	10.1577	3.08445	5.26805	0.390849	1.08765	1.68433	1.91438	3.77789	6.79178	14.1472	23.2555	22.0345	0.690263	3.28202	10.1105	1.81468	7.40948	6.27699	6.84323
ENSG00000270659	RP11-105N14.1		lincRNA	1.49623	1.07064	1.95273	1.74325	1.5458	1.60336	1.8499	2.47677	1.55483	0.949163	1.32946	0.764233	0.773354	1.1015	2.27937	1.60872	1.59771	1.4147	1.50621
ENSG00000270673	YTHDF3-AS1	YTHDF3 antisense RNA 1 (head to head) [Source:HGNC Symbol;Acc:HGNC:48728]	lincRNA	1.26106	1.23552	1.85084	0.827259	0.513049	0.83037	1.29458	1.91366	0.685313	1.87682	0.485943	1.69437	0.642915	0.523312	1.9359	1.18667	1.0837	1.261	1.17235
ENSG00000270933	CTD-2227E11.1		lincRNA	0.598415	0.414747	2.24359	2.69418	0.41738	0.657551	2.10943	4.95341	0.40068	2.63871	1.20169	3.5677	0.611314	4.54976	0.776632	1.28738	1.04489	2.59543	1.82016
ENSG00000271020	RP11-10C24.1		lincRNA	4.38402	2.37855	3.8314	1.77887	2.66371	1.45295	2.76579	2.10726	0.949283	1.58045	2.74426	2.1624	2.60068	1.6694	2.39578	3.33224	2.79187	2.05776	2.42482
ENSG00000271040	RP5-933K21.3		lincRNA	0.588924	0.682832	1.23833	1.68811	0.936671	1.53119	0.291316	0.833608	0.66688	1.42801	1.06388	1.89678	1.87326	1.28849	1.32706	1.21652	0.99829	1.32069	1.15949
ENSG00000271239	RP11-238F2.1		lincRNA	1.01067	4.54955	1.48512	1.13278	1.23303	0.496725	0.110515	10.4531	0.126194	8.81276	1.85382	8.66338	0.657669	3.74587	0.538994	4.78484	0.877001	5.32988	3.10344
ENSG00000271324	RP11-10C24.2		lincRNA	1.48207	1.70684	1.79668	0.582687	2.06164	0.452857	0.452149	1.87076	0.604001	0.862419	0.785804	0.98095	0.89439	2.42307	2.12804	3.07954	1.2756	1.49489	1.38524
ENSG00000271334	CTD-2078B5.2		lincRNA	2.06199	1.72834	1.88311	1.54222	2.89212	2.68315	3.87948	3.69195	1.94749	2.01463	1.10818	0.689905	2.56384	1.83014	6.52448	4.72264	2.85759	2.36287	2.61023
ENSG00000271576	RP11-486G15.2		lincRNA	0.498146	1.47278	1.22265	2.04028	0.389225	1.17342	1.21561	2.24328	0.607855	1.81456	0.832932	1.74059	1.14103	2.73137	0.866445	1.74075	0.846737	1.86963	1.35818
ENSG00000271614	LINC00936	long intergenic non-protein coding RNA 936 [Source:HGNC Symbol;Acc:HGNC:27883]	lincRNA	1.27152	1.5077	1.82656	1.61506	1.08735	0.721941	0.742192	1.98373	0.86404	2.57177	1.77936	2.16925	0.944329	1.74384	1.85765	1.4485	1.29663	1.72022	1.50842
ENSG00000271643	RP11-10C24.3		lincRNA	1.46401	1.986	2.09147	1.89601	1.34963	1.32551	0.842248	0.73579	1.16092	1.33433	0.88951	1.06732	1.69758	1.29094	1.17605	1.86115	1.33393	1.43713	1.38553
ENSG00000271646	RP11-326I11.3		lincRNA	0.666524	1.22131	1.53303	2.21026	0.916069	0.809368	1.06558	1.69908	1.35311	1.56909	0.840212	1.89373	2.15507	2.6871	0.87055	1.68712	1.17502	1.72213	1.44858
ENSG00000271737	CTB-113I20.2		lincRNA	3.39851	5.68875	4.82376	7.01026	2.10798	2.41411	3.19973	4.22909	3.56009	3.45256	3.11207	4.15525	3.75239	3.84438	4.43772	4.2938	3.54903	4.38603	3.96753
ENSG00000271780	RP11-1017G21.5		lincRNA	0.724316	0.997249	1.25985	1.49889	0.483337	0.921973	1.2344	1.25128	0.860453	1.40551	0.533386	1.10559	0.838202	2.09407	1.28544	0.712582	0.902423	1.24839	1.07541
ENSG00000271869	RP11-51J9.5		lincRNA	1.48214	1.88387	2.29775	2.1864	2.04826	1.58762	2.73247	1.82	1.00147	1.0381	2.17891	2.45637	5.18953	3.02916	2.3549	3.73103	2.41068	2.21657	2.31362
ENSG00000271882	KB-1410C5.5		lincRNA	1.19545	0.47647	1.9911	1.32367	0.826678	0.6153	1.01901	0.979871	1.75593	0.335249	0.42273	0.793941	2.81769	0.979264	2.78908	1.14181	1.60221	0.830697	1.21645
ENSG00000271930	RP11-44N12.5		lincRNA	1.21321	2.39938	1.87094	1.93086	1.32609	1.80088	1.04894	1.28746	2.05882	1.59225	1.87529	2.34089	1.63035	2.28881	3.73203	2.36562	1.84446	2.00077	1.92261
ENSG00000272021	AC008592.8		lincRNA	0.230185	0.364956	1.31872	0.685453	0.42748	1.22579	2.13304	1.81852	1.26802	0.24857	0.857736	0.175416	1.84794	1.43139	1.25724	1.60469	1.16755	0.944348	1.05595
ENSG00000272086	CTD-2186M15.3		lincRNA	7.00269	14.3916	9.77878	9.12428	7.29518	7.93178	11.1686	10.6904	9.42525	12.0495	12.5196	14.3193	10.8637	8.78003	10.1578	7.63325	9.77645	10.615	10.1957
ENSG00000272087	RP11-379F4.7		lincRNA	0.963652	1.11791	1.76946	0.945888	1.25984	0.632298	1.26647	2.09335	1.86722	1.63066	0.664359	2.06937	1.67549	1.78956	1.19791	1.55353	1.33305	1.47907	1.40606
ENSG00000272112	CTB-113P19.5		lincRNA	1.138	0.660867	1.67472	0.906675	1.1316	0.634638	0.704593	2.14844	0.967498	1.4959	1.47127	1.65225	0.836724	1.24714	1.04778	0.52265	1.12152	1.15857	1.14005
ENSG00000272129	RP11-250B2.6		lincRNA	1.78089	0.911162	2.63581	1.12747	1.8872	0.843698	1.41345	2.16467	1.0533	1.88824	1.66685	2.01843	0.563681	0.984245	1.55062	0.765701	1.56898	1.33795	1.45346
ENSG00000272138	LINC01607	long intergenic non-protein coding RNA 1607 [Source:HGNC Symbol;Acc:HGNC:51660]	lincRNA	1.65104	2.99271	0.966001	0	1.2934	0.96491	1.83039	2.60885	1.61664	0.656495	1.95932	1.46097	0.634439	1.93908	1.01303	2.83978	1.37053	1.68285	1.52669
ENSG00000272140	RP11-574K11.29		lincRNA	0.610486	0.334832	0.984746	1.21432	0.945087	0.493543	1.30731	0.817703	0.795722	3.1999	0.456097	3.18966	1.13856	0.699675	0.479062	1.50505	0.839634	1.43184	1.13573
ENSG00000272142	RP11-428J1.5		lincRNA	1.67582	1.73526	1.14593	1.03908	2.05495	2.89245	1.97263	2.03489	1.74219	1.6904	1.82033	0.8778	0.732768	1.10143	2.18799	1.21805	1.66658	1.57367	1.62012
ENSG00000272143	FGF14-AS2	FGF14 antisense RNA 2 [Source:HGNC Symbol;Acc:HGNC:44368]	lincRNA	6.46029	6.41712	13.1328	10.7656	6.76036	5.47801	7.61625	8.80795	6.34481	5.06047	6.91219	6.29921	9.72007	9.24589	8.20193	9.77587	8.14359	7.73126	7.93743
ENSG00000272156	RP11-477N3.1		lincRNA	0.819477	1.66656	2.40496	1.72867	1.71465	0.40495	1.80406	4.23945	0.565537	1.391	0.569018	1.18085	0.806479	0.656477	1.37837	0.99155	1.25782	1.53244	1.39513
ENSG00000272168	CASC15	cancer susceptibility candidate 15 (non-protein coding) [Source:HGNC Symbol;Acc:HGNC:28245]	lincRNA	1.75463	0.924764	1.35566	0.965545	2.42569	2.45151	1.01956	0.745625	1.56805	1.27221	1.27404	1.04175	1.57437	2.07027	1.63094	3.69186	1.57537	1.64544	1.61041
ENSG00000272221	XXbac-BPG181B23.7		lincRNA	2.31572	3.73724	4.73135	6.06889	2.0771	2.79356	2.31406	2.05385	1.62072	5.72311	2.29018	4.07687	2.8977	3.75711	3.44439	3.61028	2.7114	3.97761	3.34451
ENSG00000272275	RP11-791G15.2		lincRNA	3.73555	2.64263	2.26838	2.56275	2.84492	3.63787	3.49968	1.26341	2.64109	5.04658	2.03956	6.24843	1.72816	2.27611	4.71641	6.13455	2.93422	3.72654	3.33038
ENSG00000272279	RP11-157J24.2		lincRNA	7.882	12.6891	17.7883	12.9895	6.60839	7.18231	2.12757	1.39141	6.23535	3.14601	1.3898	1.7335	0.921619	2.78378	8.75065	10.4645	6.46296	6.54751	6.50524
ENSG00000272316	XXbac-BPGBPG55C20.2		lincRNA	1.3441	1.48491	2.51865	1.85404	1.39738	1.43024	1.85475	2.50404	1.75108	2.24515	1.47773	2.54364	2.21386	3.05385	1.53557	2.3358	1.76164	2.18146	1.97155
ENSG00000272335	RP11-53O19.3		lincRNA	1.54689	1.67391	1.92264	1.7397	1.8885	1.27221	1.95512	3.67595	1.47101	2.18895	2.09404	2.20307	1.99289	2.20947	1.78855	1.74193	1.83245	2.08815	1.9603
ENSG00000272338	RP11-722E23.2		lincRNA	2.3438	3.24586	4.24749	3.65378	3.16707	1.11337	4.2076	5.52077	2.68746	4.43783	2.59008	2.90653	1.96183	3.69034	4.55831	4.11692	3.22045	3.58568	3.40306
ENSG00000272341	RP1-151F17.2		lincRNA	1.02075	0.678861	1.74057	1.31516	0.653464	0.387265	0.779495	1.05377	0.796378	1.67103	1.07956	1.2835	1.14561	1.95561	1.10915	0.913716	1.04062	1.15736	1.09899
ENSG00000272342	RP13-539J13.1		lincRNA	0.994339	1.74405	3.55118	4.60694	0.197942	0	1.23753	3.17151	0.0707228	0	0.129504	0.161474	0.245229	0.0997389	0.709071	1.82974	0.89194	1.45168	1.17181
ENSG00000272343	RP11-140I16.3		lincRNA	0.641157	0.740134	4.22484	1.63103	1.90997	1.18767	1.42217	2.41731	0.633543	1.03421	0.658527	2.8783	1.24985	2.79285	1.71302	1.32229	1.55663	1.75047	1.65355
ENSG00000272369	RP11-446N19.1		lincRNA	2.28801	1.87843	4.08097	2.7711	3.17379	1.07497	3.56871	4.27819	2.25122	2.48759	3.89524	1.85505	1.41025	2.86222	1.65534	2.49416	2.79044	2.46271	2.62658
ENSG00000272379	RP1-257A7.5		lincRNA	0.800058	1.49647	0.404023	1.02726	0.300501	0	3.53698	1.95507	0.852959	0.62234	1.45919	0	1.82245	1.20044	2.17145	0	1.41845	0.787698	1.10307
ENSG00000272430	RP11-38L15.8		lincRNA	1.32811	1.24692	1.9116	1.42256	1.18334	1.7754	0.421352	2.25212	0.916744	2.06567	0.901543	1.42498	0.525297	0.719123	1.93066	1.66617	1.13983	1.57162	1.35572
ENSG00000272447	RP11-182L21.6		lincRNA	2.53848	3.87452	1.7615	2.44604	2.64325	3.99409	2.34346	2.95316	2.27213	3.81362	3.13075	5.34161	2.14593	3.701	2.83502	3.09107	2.45881	3.65189	3.05535
ENSG00000272455	RP4-758J18.13		lincRNA	1.00818	0.851356	1.06098	1.17536	1.04015	1.0164	1.41183	1.2321	0.735338	1.65964	0.992011	1.46586	0.74898	1.49197	0.736666	0.832277	0.966767	1.21562	1.09119
ENSG00000272462	U91328.19		lincRNA	1.83502	2.73685	3.07936	2.52292	2.20876	1.88637	1.72723	1.83314	1.35214	3.0831	2.69133	3.20212	1.56037	1.87194	1.75272	2.56623	2.02587	2.46283	2.24435
ENSG00000272482	RP11-474O21.5		lincRNA	1.45354	4.64703	4.86391	7.44914	1.54936	1.23533	0.541241	6.01014	0.937482	6.29005	1.67821	4.22544	7.49611	12.1274	3.84439	10.4135	2.79553	6.54975	4.67264
ENSG00000272519	RP11-105N14.2		lincRNA	6.7621	2.54764	7.8411	10.8538	2.78953	0	1.61819	4.94142	0	7.17175	4.83631	11.0274	1.59944	9.04092	1.71301	9.16629	3.39496	6.84365	5.11931
ENSG00000272523	LINC01023	long intergenic non-protein coding RNA 1023 [Source:HGNC Symbol;Acc:HGNC:49004]	lincRNA	1.73781	4.0597	3.83417	6.50578	3.01048	1.40139	1.85972	3.21307	0.853603	2.90019	3.47714	4.59027	2.93913	5.5162	4.09478	2.77478	2.72585	3.87017	3.29801
ENSG00000272525	RP11-79P5.9		lincRNA	0.802116	2.46638	2.25556	2.93391	0.909113	0.660951	1.14849	1.99185	0.805516	1.00362	0.557444	1.50376	0.702215	2.42939	0.780814	2.18391	0.995158	1.89672	1.44594
ENSG00000272537	GS1-166A23.1		lincRNA	3.42508	2.04137	10.324	10.4457	4.41649	0	4.30065	0	4.11376	3.0424	7.1043	1.17649	1.73893	2.78875	1.81473	8.27802	4.65474	3.47159	4.06317
ENSG00000272551	RP11-324L17.1		lincRNA	1.07245	0.964196	1.96546	1.61247	1.05979	1.06334	0.947957	2.51541	1.1244	2.56106	0.74866	3.0025	2.0421	3.13364	1.83165	2.45254	1.34906	2.16314	1.7561
ENSG00000272622	RP11-395N3.2		lincRNA	0.907543	1.52506	1.09494	0.937173	0.972875	0.729925	2.19085	3.11765	0.486833	1.58678	1.14666	1.90614	1.08551	1.56984	1.19423	1.34913	1.13493	1.59021	1.36257
ENSG00000272654	RP11-422P24.11		lincRNA	1.48659	1.63752	1.31484	1.45566	0.989225	1.95617	1.51563	2.27186	1.99757	2.3448	1.25713	2.53215	1.30683	2.36265	1.70175	3.47715	1.4462	2.25475	1.85047
ENSG00000272667	RP11-395A13.2		lincRNA	4.70421	4.03917	7.0768	6.01706	4.04602	3.60581	3.57902	5.56407	2.7449	5.7472	5.7989	5.384	4.67754	5.14568	5.22658	5.97619	4.73175	5.1849	4.95832
ENSG00000272688	RP13-270P17.3		lincRNA	1.25316	1.03345	2.57349	1.3435	1.73218	2.16637	1.46617	3.54297	1.06028	1.86614	1.71369	0.475457	1.72862	1.49049	3.16698	2.38521	1.83682	1.78795	1.81238
ENSG00000272690	RP11-803B1.8		lincRNA	0.614511	1.18872	1.21997	0.870179	1.00944	1.15917	2.63306	0.734152	1.29215	1.05759	0.591634	1.83368	1.11457	2.90016	0.834564	0.674126	1.16374	1.30222	1.23298
ENSG00000272691	RP11-290M5.4		lincRNA	0.64391	2.0144	3.0065	4.78764	3.42406	0.796909	3.0635	0.997788	3.01157	3.51593	4.23393	0.682356	2.56682	2.47327	4.03066	2.43795	2.99762	2.21328	2.60545
ENSG00000272707	RP11-534C12.1		lincRNA	0	0	4.73307	3.50471	2.24627	2.05655	3.90801	1.32102	0.781203	0	1.31697	7.14148	0	2.0915	5.5825	0	2.321	2.01441	2.16771
ENSG00000272755	RP11-326G21.1		lincRNA	3.22097	4.93592	6.02955	7.2	9.68897	5.1595	6.3706	8.23095	2.1121	6.64837	5.46387	6.64749	8.58181	6.672	5.43377	8.71941	5.86271	6.7767	6.3197
ENSG00000272764	RP11-318E3.9		lincRNA	3.45401	0.629472	2.57772	2.66165	0.99661	0.766114	3.60436	0.564729	2.10712	2.03647	1.6576	2.64212	2.79855	2.89799	2.65395	0	2.48124	1.52482	2.00303
ENSG00000272777	RP11-571L19.8		lincRNA	1.02518	0.801626	0.921548	1.66724	1.4303	1.08624	0.871819	1.0184	1.03338	1.58871	1.37829	1.23881	0.794928	1.05938	1.91038	0.993301	1.17073	1.18171	1.17622
ENSG00000272784	RP11-335L23.5		lincRNA	1.24403	2.00678	2.61984	1.53419	1.38771	1.14179	1.41547	2.26466	1.3053	1.15153	0.570889	1.84963	1.8361	2.02133	1.76858	2.80725	1.51849	1.84715	1.68282
ENSG00000272824	RP6-74O6.6		lincRNA	0.318791	0.21301	1.87595	1.8867	0.883962	0.548788	1.09279	2.27166	0.41788	1.3448	1.89256	0.946557	0.539741	0.584147	1.53916	0.50935	1.0701	1.03813	1.05412
ENSG00000272849	RP11-347I19.8		lincRNA	0.615281	0.464193	0.740811	1.44735	0.501037	0.751306	1.62829	0.713583	2.50553	2.65275	0.524179	2.88611	0.620432	2.2758	0.775458	2.38774	0.988877	1.69735	1.34312
ENSG00000272894	RP5-1159O4.1		lincRNA	0.486086	0.967123	1.42642	2.41849	0.367463	0.37944	1.83836	1.31693	0.765196	1.17092	1.8991	1.05171	1.42286	1.97825	0.198886	0.824661	1.05055	1.26344	1.15699
ENSG00000272902	RP11-299H21.1		lincRNA	0.714698	0.907957	1.17475	1.34934	0.515787	0.927064	0.888545	1.22408	0.791921	1.37514	1.08389	1.19965	1.24177	1.60856	0.776054	1.3365	0.898427	1.24104	1.06973
ENSG00000272913	RP11-440D17.3		lincRNA	1.65323	1.33764	1.95402	1.97363	1.77763	2.24724	1.92902	1.27224	2.4918	1.94897	1.16791	2.26907	2.76698	2.3359	2.26628	2.54489	2.00086	1.9912	1.99603
ENSG00000272922	RP11-329B9.5		lincRNA	0.389676	1.11166	1.5297	1.29957	0.270592	0.252191	0.670491	2.2472	0.38427	1.37295	0.523354	3.48741	1.49103	1.21107	0.281056	0.468121	0.692521	1.43127	1.0619
ENSG00000272933	RP11-47A8.5		lincRNA	2.34936	1.4749	2.24253	2.75152	2.02761	1.55266	2.77405	2.60641	2.26176	1.53814	2.3845	3.13482	2.67875	2.81635	1.90494	1.95847	2.32794	2.22916	2.27855
ENSG00000272970	RP11-329B9.4		lincRNA	3.36359	4.27138	6.31827	4.39015	1.21071	2.14162	2.28913	5.83747	1.03338	8.36633	4.0084	5.11688	3.12559	5.62762	1.15378	2.7126	2.81286	4.80801	3.81043
ENSG00000273001	RP11-118K6.3		lincRNA	0.637638	1.59494	1.3197	1.90169	1.28345	0.555344	0.617285	1.99197	1.41105	1.308	0.775204	1.61093	1.83488	0.995044	0.909345	0.570396	1.09857	1.31604	1.2073
ENSG00000273004	GS1-279B7.2		lincRNA	1.18641	0.548374	0.531808	0.445187	0.8275	0.391179	1.30723	1.30943	0.893854	1.97979	1.28331	1.71182	0.432984	1.1279	0.9797	1.59527	0.93035	1.13862	1.03448
ENSG00000273014	RP11-225B17.2		lincRNA	2.58712	3.60484	5.45418	3.08187	6.59027	2.97805	4.05628	5.84331	2.85334	3.75754	0.858786	1.18844	2.6644	1.61948	5.36679	1.66987	3.8039	2.96793	3.38591
ENSG00000273015	RP11-352M15.2		lincRNA	1.6472	1.67031	2.44267	2.05638	1.85359	1.37689	1.54494	2.33887	1.28464	2.09987	1.61744	2.40412	1.64427	2.09566	2.06693	2.18111	1.76271	2.0279	1.89531
ENSG00000273030	RP11-285F16.1		lincRNA	0.91018	2.14586	3.12645	2.22882	1.89817	1.88871	2.19898	2.40232	0.809616	3.2121	1.63662	4.49612	1.2424	2.52386	1.17819	1.02211	1.62508	2.48999	2.05753
ENSG00000273033	RP11-67L2.2		lincRNA	1.04131	1.07205	1.64532	1.4565	1.43252	1.21109	1.36502	1.52332	1.36356	2.08881	1.36793	1.83895	1.68539	2.0247	1.18922	1.27397	1.38628	1.56117	1.47373
ENSG00000273038	RP11-479G22.8		lincRNA	2.06675	1.02279	1.39478	0.790812	2.31535	1.65963	1.87329	1.14892	1.12211	0.939251	1.03609	1.03665	1.67971	1.2365	4.3106	1.22078	1.97483	1.13192	1.55338
ENSG00000273061	CDC37L1-AS1	CDC37L1 antisense RNA 1 (head to head) [Source:HGNC Symbol;Acc:HGNC:49735]	lincRNA	5.74043	7.05126	10.835	13.7693	4.53496	7.59637	10.6358	7.36963	10.1258	11.1695	7.53391	7.9133	7.05106	6.1479	6.11999	2.56318	7.82212	7.94756	7.88484
ENSG00000273069	RP5-1186P10.2		lincRNA	1.85084	1.1358	0.646309	1.46032	0.911804	3.39166	0.896701	1.29536	1.54742	0.554534	2.08967	1.16435	1.32853	2.15299	2.5214	1.25798	1.47408	1.55162	1.51285
ENSG00000273107	RP11-165A20.3		lincRNA	1.76561	0.963923	0.717649	2.71775	0.339282	1.26432	2.86061	2.77926	0.717132	2.08051	0	2.1587	0.816425	0.328636	2.32892	1.16297	1.1932	1.68201	1.43761
ENSG00000273117	AC144652.1		lincRNA	2.56872	3.47096	3.38018	4.28375	1.45003	1.3124	2.14663	2.30495	1.9543	4.13867	2.64599	4.39897	1.439	2.68852	2.22768	1.23722	2.22657	2.97943	2.603
ENSG00000273124	RP11-236B18.5		lincRNA	0.699475	4.13255	2.59888	4.43378	0	0	0.550474	0	0.325467	0.476114	0	0	0	0.444935	1.64923	2.63429	0.727941	1.51521	1.12157
ENSG00000273142	RP11-458F8.4		lincRNA	0.807593	1.17158	1.65479	2.55875	0.775433	2.0804	1.12964	0.963284	2.14702	3.06217	1.11596	2.5226	0.940133	1.82645	0.874098	1.49055	1.18058	1.95947	1.57003
ENSG00000273148	RP5-1068E13.7		lincRNA	1.06257	1.83466	3.16605	2.27486	1.51163	1.6166	2.01761	1.75919	1.12243	1.89673	2.05699	2.26113	2.53359	2.3682	0.964675	2.12334	1.80444	2.01684	1.91064
ENSG00000273156	RP11-127B20.2		lincRNA	0.990337	1.20324	1.42598	0.915457	1.05617	0.306062	0.919735	2.41064	0.583082	0.830695	0.965385	0.935364	0.811396	1.56829	2.39848	0.375732	1.14382	1.06818	1.106
ENSG00000273192	CITF22-1A6.3		lincRNA	0.879668	1.94441	0.779367	1.22009	0.640207	1.10789	0.64405	1.23498	1.61815	1.98506	0.460812	0.746082	0.39265	0.500325	1.4398	1.60477	0.856838	1.29295	1.07489
ENSG00000273209	RP11-107N15.1		lincRNA	0.28856	0.567469	1.9281	1.73325	0.469622	0.761637	1.18791	1.83128	0.725084	1.65171	0.624935	1.33363	0.758944	2.95196	0.680516	1.16413	0.832959	1.49938	1.16617
ENSG00000273264	RP11-131L23.2		lincRNA	0.727568	2.00927	10.0747	6.41193	0.800427	1.11678	2.6991	3.07581	2.54464	3.85555	2.53854	2.86929	1.45506	5.105	1.28923	0.459617	2.76616	3.11291	2.93953
ENSG00000273270	RP11-212P7.2		lincRNA	1.09621	0.982048	1.48479	1.57009	1.11882	1.07399	1.14311	1.38726	1.32198	2.23929	1.56136	1.97427	1.37215	1.9157	1.2142	1.32103	1.28908	1.55796	1.42352
ENSG00000273297	RP11-38M8.1		lincRNA	7.32778	8.23675	8.00314	9.41409	7.70845	7.22351	5.7196	4.42569	8.19759	7.36657	8.74219	7.06006	4.85858	4.6728	5.36599	8.85465	6.99042	7.15677	7.07359
ENSG00000273308	RP11-496H1.2		lincRNA	0.949305	1.03576	1.84596	2.78161	1.51893	0.807347	0.530931	1.53759	2.45107	6.60534	0	6.215	2.36301	2.76149	1.17521	0.249029	1.3543	2.74915	2.05172
ENSG00000273344	PAXIP1-AS1	PAXIP1 antisense RNA 1 (head to head) [Source:HGNC Symbol;Acc:HGNC:27328]	lincRNA	1.67771	2.36841	4.42037	3.7001	1.78893	1.90453	2.03921	2.08441	1.55784	3.59983	2.11033	2.42746	2.88718	3.7348	1.82684	2.62907	2.28855	2.80608	2.54731
ENSG00000273403	RP11-329B9.3		lincRNA	1.30057	4.571	3.2697	3.44537	1.1316	1.26928	1.97286	2.01417	1.12875	6.09867	2.35403	4.77316	2.78908	3.28793	1.62989	1.82927	1.94706	3.41111	2.67908
ENSG00000273437	RP11-434H6.7		lincRNA	1.36262	1.55481	2.31137	0.37337	1.16491	0.433473	2.27521	2.7477	1.47959	2.12937	3.82043	4.44504	0.281554	2.50376	2.03505	1.87069	1.84134	2.00728	1.92431
ENSG00000273456	RP11-686O6.2		lincRNA	2.178	3.47511	3.98404	2.7029	1.67864	1.50625	1.50895	3.5103	1.26257	3.18848	1.68982	4.3414	2.59617	2.6005	3.66058	2.58791	2.31985	2.98911	2.65448
ENSG00000273576	RP11-390P24.1		lincRNA	3.15865	4.67504	5.6514	6.81293	2.54113	5.1004	3.40514	5.83085	4.49438	10.1254	4.35344	8.90132	2.74496	7.47438	4.74708	6.56061	3.88702	6.93512	5.41107
ENSG00000273702	RP11-758H9.2		lincRNA	1.38389	1.99279	4.18985	4.51288	1.20681	1.53669	1.69789	2.32053	2.01537	1.28275	1.25067	2.43406	3.59147	3.5914	2.07143	2.7965	2.17592	2.55845	2.36719
ENSG00000273847	RP11-846E15.2		lincRNA	2.03681	1.5156	1.73305	1.25754	2.85134	2.02045	3.92053	3.83847	3.02112	4.47949	3.23583	4.94195	2.26696	2.50937	2.24456	2.95263	2.66377	2.93944	2.80161
ENSG00000273909	RP11-1275J23.2		lincRNA	1.09531	0	0.519072	0	1.51106	1.58679	0.710992	2.06504	0.890943	3.20076	2.15539	0.851143	3.28648	2.75357	0.80669	2.24208	1.37199	1.58742	1.47971
ENSG00000273958	RP11-219B17.3		lincRNA	0.765918	1.97114	1.28748	0.970842	1.36455	1.97605	0.374581	0.539382	1.82689	1.22999	0.972578	1.70305	2.40487	1.35116	1.26976	0	1.28333	1.2177	1.25052
ENSG00000274020	LINC01138	long intergenic non-protein coding RNA 1138 [Source:HGNC Symbol;Acc:HGNC:49454]	lincRNA	1.78786	3.16395	2.96917	3.84693	3.166	3.91585	4.43774	4.36608	2.61803	3.77511	1.96887	3.51127	2.92059	4.08789	2.61143	2.52494	2.80996	3.649	3.22948
ENSG00000274104	CTD-2553L13.10		lincRNA	2.26754	3.76869	2.91443	2.9676	4.35556	2.85218	1.90063	6.97779	3.49409	4.76402	3.54595	5.13108	6.45083	6.22891	4.92104	3.26962	3.73126	4.49499	4.11312
ENSG00000274213	RP11-670E13.6		lincRNA	0.95417	0.832631	1.0821	1.39772	2.83476	0.405672	0.266738	1.80258	1.23156	0.66384	1.37854	1.0409	1.31913	0.853789	1.18165	0	1.28108	0.874641	1.07786
ENSG00000274248	AJ011932.1		lincRNA	1.76534	1.05294	1.63621	1.52613	0.680962	0.507678	0.506106	1.45416	0.48346	0.414587	0	1.75482	1.00038	0.812493	2.26423	0.628243	1.04209	1.01888	1.03048
ENSG00000274265	CH17-189H20.1		lincRNA	9.79616	8.14677	8.61732	11.5633	11.4528	9.19133	10.3894	9.73035	8.38304	9.39322	8.18272	7.90794	14.9783	11.6903	8.87979	8.72131	10.0849	9.54306	9.814
ENSG00000274312	RP11-167B3.2		lincRNA	0.986905	2.11611	1.56361	0.678344	1.16319	0.395937	1.05565	3.26289	0.15091	0	0.137938	0.688169	1.56794	1.80644	4.99049	1.09933	1.45208	1.2559	1.35399
ENSG00000274333	RP11-717F1.2		lincRNA	0.00327532	0.0717823	6.71508	4.1696	2.20242	1.60248	2.5434	4.29896	1.64752	3.42277	1.16219	4.24972	2.49111	2.98086	0.134098	0.313255	2.11239	2.63868	2.37553
ENSG00000274341	RP11-227G15.10		lincRNA	1.22898	1.63431	2.59251	3.42509	0.289296	1.61717	2.8421	3.30897	1.76045	2.2491	0.804453	4.13723	1.71045	4.14755	1.42608	0.993439	1.58179	2.68911	2.13545
ENSG00000274422	LL22NC03-2H8.5		lincRNA	0.582183	0.567736	1.03483	0.893335	0.736143	0.538591	1.28163	1.56633	0.799123	1.53105	0.57558	1.25589	0.951706	1.7388	0.267097	2.84285	0.778536	1.36682	1.07268
ENSG00000274561	RP11-147L13.12		lincRNA	3.45658	1.8211	6.37017	5.81348	6.10147	3.24721	6.10811	7.75442	2.57583	8.69341	3.92125	7.93721	3.37207	7.92408	3.18388	7.1995	4.38617	6.2988	5.34249
ENSG00000274605	RP11-12G12.7		lincRNA	1.81656	2.2423	1.8787	2.00778	1.94	2.35739	2.60298	3.38882	2.21769	3.25624	2.17526	2.07256	1.84019	2.52981	3.86678	3.61825	2.29227	2.68414	2.48821
ENSG00000274818	RP1-292L20.3		lincRNA	3.34898	5.30179	5.5755	4.50871	2.95743	2.0993	0.69719	1.83777	4.79692	3.8575	6.52574	4.07819	5.16671	4.89446	4.98641	4.22141	4.25686	3.84989	4.05338
ENSG00000274828	RP11-567M16.6		lincRNA	1.18981	2.29663	1.95902	1.8591	0.991883	1.46585	1.0909	2.00706	0.976015	2.12374	1.45631	1.48959	1.9219	2.49743	1.8866	2.30112	1.43405	2.00507	1.71956
ENSG00000275311	RP11-846E15.4		lincRNA	1.30257	0.716203	1.68412	0.318749	1.12971	0.467613	1.87756	3.03079	0.604684	0.759299	0.726553	0.575185	0.186889	0.913441	1.73628	1.82012	1.15605	1.07517	1.11561
ENSG00000275367	RP11-266K4.14		lincRNA	2.46038	2.66796	3.00796	2.54515	3.01786	3.26888	3.14695	3.06707	1.86303	4.50889	3.22504	5.3851	3.20497	4.01298	2.01701	3.11711	2.7429	3.57164	3.15727
ENSG00000275479	RP11-334C17.6		lincRNA	1.475	3.86239	3.28511	0	0.936403	0	2.17678	2.19161	1.30428	1.93487	0	2.98934	0	2.63671	1.1647	0	1.29278	1.70186	1.49732
ENSG00000275496	CH507-24F1.2		lincRNA	0.274699	0.0122274	4.86103	8.09934	1.69647	0.902505	2.10366	3.85776	3.07511	3.38e-05	2.35312	1.99e-05	1.31762	1.53185	0.707463	0.00571981	2.04865	1.80118	1.92491
ENSG00000275580	RP11-295H24.4		lincRNA	1.08872	0.873015	0.829279	0.542762	1.26519	1.1111	1.27168	3.00318	1.02821	1.89599	0.555873	1.66222	0.841159	1.19789	2.1484	1.26758	1.12856	1.44422	1.28639
ENSG00000275764	RP11-582E3.6		lincRNA	4.47865	3.14369	5.05831	3.61816	5.4438	2.80581	4.62555	5.65339	4.57724	4.543	4.85402	4.60281	4.44519	5.77758	4.12442	4.69738	4.7009	4.35523	4.52806
ENSG00000275765	RP11-54C4.3		lincRNA	5.02246	6.59285	10.0805	10.8331	3.82794	4.22917	4.10224	5.05726	4.15706	4.36585	4.6957	5.48908	6.24818	8.84522	5.57484	5.26242	5.46361	6.33437	5.89899
ENSG00000275825	RP11-846E15.1		lincRNA	3.34246	2.30371	2.00894	2.39225	1.79335	1.11315	5.35557	6.02584	1.80109	3.48566	1.5348	3.83873	0.729671	2.51696	8.12669	1.72194	3.08657	2.92478	3.00568
ENSG00000275874	PICSAR	P38 inhibited cutaneous squamous cell carcinoma associated lincRNA [Source:HGNC Symbol;Acc:HGNC:19725]	lincRNA	1.636	0.955731	0.800198	0.690244	0.570521	0.943221	0.900452	0.677091	0.87247	1.75396	1.89345	1.53244	1.61016	0.800968	2.89652	2.22698	1.39747	1.19758	1.29753
ENSG00000275964	RP11-61K9.3		lincRNA	3.38852	2.29279	4.66999	3.93987	2.26625	1.71722	3.00006	3.43087	2.69614	3.43116	2.7484	3.6143	2.73998	3.1253	5.04008	2.58067	3.31868	3.01652	3.1676
ENSG00000276077	CH507-254M2.2		lincRNA	0.125419	0.0122274	15.4535	6.57387	7.43892	6.83426	5.12869	10.5321	4.95621	1.05421	0.281446	0.355027	5.96156	6.41404	0.124775	0.160466	4.93382	3.99203	4.46292
ENSG00000276216	CH17-373J23.1		lincRNA	2.55752	3.03299	2.33021	2.80941	12.2717	6.93072	10.4528	51.4946	3.09412	10.8972	7.75666	18.1307	1.32555	1.91937	9.98043	2.76633	6.22112	12.2477	9.23439
ENSG00000276408	RP11-490B18.5		lincRNA	0.984288	1.27597	1.87074	2.72991	1.37271	1.67333	2.43813	1.62923	1.68085	1.56887	1.38631	1.99262	1.51244	1.72324	0.986288	0.840257	1.52897	1.67918	1.60407
ENSG00000276529	AP001505.10		lincRNA	1.58821	1.83978	4.60038	1.88003	2.0553	1.03794	2.74723	1.91546	0.488447	2.08456	1.50894	1.41499	0.5379	1.16433	3.22002	1.35352	2.0933	1.58633	1.83981
ENSG00000276728	AC142472.6		lincRNA	0.979512	0.942524	1.254	1.61067	1.26544	0.728965	1.30331	1.74182	1.08907	1.20686	0.793893	1.84395	1.3326	1.9071	1.04264	0.909844	1.13256	1.36147	1.24701
ENSG00000276855	CTD-3157E16.2		lincRNA	14.0879	16.0214	21.4525	15.8138	19.975	12.4851	18.7078	20.4481	12.2286	18.9264	18.3056	13.8836	14.0904	17.4834	18.0195	11.0823	17.1084	15.768	16.4382
ENSG00000276997	RP11-378J18.9		lincRNA	1.90547	2.05451	3.86975	4.28589	3.15034	6.63918	5.3699	2.84189	6.49054	4.13456	2.80643	4.63838	4.58085	6.23679	0.897221	6.50112	3.63381	4.66654	4.15018
ENSG00000277036	RP11-846E15.3		lincRNA	2.73545	1.48247	2.41447	1.56769	2.09479	3.24754	6.03729	4.26192	3.28095	3.9834	2.47805	3.08606	1.96732	3.05005	3.95365	3.28759	3.12025	2.99584	3.05804
ENSG00000277067	CH507-254M2.1		lincRNA	0.400118	0.0122274	4.83314	9.12687	1.69647	1.49671	2.53251	3.85776	4.69687	0.459986	0.281446	0.355027	1.5269	1.87541	0.124775	0.00571981	2.01153	2.14871	2.08012
ENSG00000277147	LINC00869	long intergenic non-protein coding RNA 869 [Source:HGNC Symbol;Acc:HGNC:29050]	lincRNA	7.19993	9.48787	12.5996	11.0329	9.16421	6.54884	10.5607	10.0575	5.70104	8.31564	6.15136	8.4786	10.2818	9.13638	7.29205	9.93381	8.61884	9.12393	8.87139
ENSG00000277369	RP11-486I11.2		lincRNA	1.08094	2.13115	0.968539	2.33592	1.63368	1.42875	1.19409	2.75901	1.54109	0.774289	0.754362	0.834588	1.10802	1.41768	1.4007	1.89024	1.21018	1.69645	1.45332
ENSG00000277423	RP11-173P15.9		lincRNA	1.52347	0.85721	1.37822	0.259639	0.972913	0.603527	2.79976	1.15339	1.3781	1.47967	0.207471	1.29852	1.18497	0.640731	0.512045	1.4935	1.24462	0.973273	1.10895
ENSG00000277476	RP11-147L13.13		lincRNA	1.11939	1.008	1.35822	1.56956	1.00514	1.4303	1.35964	1.59641	1.85594	2.28191	1.09149	2.23906	1.39738	1.54578	1.19392	0.968941	1.29764	1.58	1.43882
ENSG00000277701	RP11-734K23.9		lincRNA	1.5151	0.639486	2.43794	1.98803	1.49708	1.45596	2.63906	4.86626	2.11258	4.38866	1.35112	4.01604	1.31906	4.63855	1.94984	2.1574	1.85272	3.0188	2.43576
ENSG00000277782	RP11-775C24.5		lincRNA	7.86317	11.8712	11.6635	17.9546	7.05194	7.39872	8.22634	4.49613	11.5088	5.13197	4.60597	4.04168	10.76	10.8548	13.8354	15.1774	9.43939	9.61581	9.5276
ENSG00000277801	RP11-681H18.2		lincRNA	9.86736	6.19197	10.1585	8.78724	8.93548	6.86707	4.26083	7.162	8.55266	14.406	7.7134	9.77042	4.72215	7.71351	17.3468	8.62715	8.94465	8.69067	8.81766
ENSG00000277987	RP11-167B3.3		lincRNA	2.2515	2.31059	1.29007	1.95125	1.5222	0.567218	1.8408	5.71076	2.14525	0	0	0	5.86642	4.13823	6.52682	2.78623	2.68038	2.18303	2.43171
ENSG00000278058	RP11-70D24.2		lincRNA	0.453269	1.29284	1.50642	1.83957	0.632343	0.599021	0.6408	1.8761	0.957815	2.85684	0.758988	2.51915	0.875967	3.76052	1.08938	1.31694	0.864373	2.00762	1.436
ENSG00000278107	RP11-162A12.4		lincRNA	0.486304	1.18594	1.56628	1.39907	1.16181	0.544859	1.21143	2.18327	0.899843	2.17144	2.28275	1.5811	0.360155	0.976612	1.38632	0	1.16936	1.25529	1.21232
ENSG00000278175	GLIDR	glioblastoma down-regulated RNA [Source:HGNC Symbol;Acc:HGNC:48823]	lincRNA	1.1058	1.259	1.25509	1.64389	1.00066	0.857367	1.37704	1.06702	1.21222	1.79638	1.44767	2.18945	1.3148	1.07279	1.5779	1.60354	1.2864	1.43618	1.36129
ENSG00000278231	RP5-906C1.1		lincRNA	1.89168	0.765436	1.98657	2.24418	2.00107	2.60582	1.96298	3.78561	0.706845	1.62339	2.03084	2.86929	1.21255	2.35615	0.644615	0.919234	1.55464	2.14614	1.85039
ENSG00000278376	RP11-158I9.8		lincRNA	0.747771	1.89496	3.23522	4.39101	0.881038	1.2475	1.73286	2.61361	1.59055	2.01999	1.32977	1.69118	1.46062	1.67623	1.09444	1.74789	1.50903	2.1603	1.83466
ENSG00000278389	RP11-626G11.6		lincRNA	2.78827	1.935	2.22883	0.917322	2.14897	3.46976	2.83576	2.88917	1.82939	2.1799	2.76393	2.07304	1.4008	2.98541	2.09118	0.495427	2.26089	2.11813	2.18951
ENSG00000278611	CTC-543D15.8		lincRNA	1.09405	4.26949	2.25964	2.38525	1.27353	2.1697	0.959772	2.42747	1.46015	1.79688	2.40148	1.64619	2.97593	2.85626	1.17745	1.27787	1.70025	2.35364	2.02694
ENSG00000278730	RP11-147L13.11		lincRNA	11.2102	7.65944	11.7209	10.2567	14.1777	12.128	13.3067	13.8678	9.72313	11.5364	12.5644	11.6987	11.8373	12.5594	11.0811	9.1849	11.9527	11.1114	11.532
ENSG00000278766	AC159540.2		lincRNA	0.451788	0.400534	1.05789	1.58869	0.681596	1.34196	2.38393	0.39756	0.76098	2.02092	0.234699	1.72545	0.991466	2.50963	0	0.619015	0.820293	1.32547	1.07288
ENSG00000278869	CITF22-49E9.3		lincRNA	0.649552	1.21915	2.85588	5.41115	0.962896	0.537802	1.72663	1.68035	1.39156	1.28176	0.454989	1.03809	0.429383	1.28227	0.97415	0.721166	1.18063	1.64647	1.41355
ENSG00000278878	CH507-145C22.3		lincRNA	2.39882	0.156428	1.01908	1.3561	0.621238	0.548995	0.73258	1.57655	1.11279	0.317847	1.2148	1.79894	0.470174	0.158851	0.917064	1.86948	1.06082	0.972899	1.01686
ENSG00000278884	CH507-236L23.1		lincRNA	6.76265	2.66089	0.669528	1.52903	3.8082	3.03729	7.9855	4.74597	8.57961	8.25227	4.74268	7.4683	5.31607	3.2675	1.36252	6.3818	4.90334	4.66788	4.78561
ENSG00000278903	CH507-145C22.1		lincRNA	2.45699	0.899554	0.577847	0.0333235	0.927343	0	0.452628	3.11442	0.108884	2.73595	0.544056	2.45815	0.203428	0.967065	3.77318	0.359031	1.13054	1.32094	1.22574
ENSG00000278932	bP-21264C1.2		lincRNA	12.198	12.1429	8.05947	8.56719	14.1586	10.5675	6.5875	6.4654	7.17841	7.29445	8.97711	9.62171	15.0063	10.0883	7.09064	11.9528	9.90701	9.58752	9.74726
ENSG00000279094	CH507-24F1.1		lincRNA	3.05678	1.26495	3.09395	1.94861	0.415066	0.548995	2.50507	2.75662	2.68964	1.16533	1.34612	1.98318	0.685265	0.229587	3.27397	2.24617	2.13323	1.51793	1.82558
ENSG00000279215	RP11-490M8.1		lincRNA	7.64511	21.1932	22.9912	26.7454	10.8597	6.97e-09	0	26.2431	0	21.9006	0	8.15e-08	0	21.9348	20.7057	12.5965	7.77521	16.3267	12.051
ENSG00000280018	CH507-154B10.2		lincRNA	3.16428	4.34964	2.22409	1.66367	0.720574	0.2922	2.64939	2.93465	3.32628	2.08171	0.553102	2.51322	0.387685	1.18137	2.2146	4.68272	1.905	2.4624	2.1837
ENSG00000280145	CH507-154B10.1		lincRNA	0.375337	0.0865999	0.239841	0.0222959	2.72513	2.25333	1.02095	1.52751	0.363359	2.77038	2.85353	2.72833	2.42678	2.98421	0.513367	0.898953	1.31479	1.65895	1.48687
ENSG00000280512	LINC00969	long intergenic non-protein coding RNA 969 [Source:HGNC Symbol;Acc:HGNC:48729]	lincRNA	1.00913	0.967524	2.13279	1.95236	1.64164	1.60201	1.27229	1.63583	1.89631	4.12176	1.7253	3.61374	1.94242	2.75824	1.22714	2.79189	1.60588	2.43042	2.01815
ENSG00000280614	CH507-513H4.4		lincRNA	715.65	491.311	790.653	468.403	1336.19	175.111	449.021	2197.66	210.772	239.453	265.394	272.622	295.549	195.891	684.505	1000.3	593.467	630.094	611.78
ENSG00000280623	PCAT14	prostate cancer associated transcript 14 (non-protein coding) [Source:HGNC Symbol;Acc:HGNC:48977]	lincRNA	1.06561	0.742068	1.539	1.28483	0.860906	1.01428	1.11451	1.28322	1.36897	2.57222	0.77212	2.62063	1.32419	1.86082	0.801578	2.13546	1.10586	1.68919	1.39753
ENSG00000280708	RP5-1135M2.2		lincRNA	1.28665	2.029	2.36544	0.582131	1.82861	1.84145	1.75064	1.27333	1.79368	1.38369	1.41917	3.20098	1.0758	2.32867	0.326199	0.840096	1.48077	1.68492	1.58285
ENSG00000280798	LINC00294	long intergenic non-protein coding RNA 294 [Source:HGNC Symbol;Acc:HGNC:27456]	lincRNA	2.70692	3.91586	4.30147	3.77863	4.09714	2.76548	4.96105	5.65338	3.51791	5.15672	3.71768	5.20648	4.61091	5.63093	4.50936	4.41211	4.05281	4.56495	4.30888
ENSG00000280800	CH507-513H4.6		lincRNA	715.651	491.311	790.634	468.415	1336.19	175.111	449.014	2197.66	210.772	239.453	265.394	272.622	295.549	195.883	684.468	1000.3	593.459	630.094	611.777
ENSG00000280906	RP11-351N5.2		lincRNA	2.70942	2.35698	3.27605	5.32402	2.26774	2.07922	2.95307	2.69133	3.76122	2.32536	2.00991	1.59236	3.10703	4.28574	4.53256	1.82822	3.07713	2.8104	2.94376
ENSG00000280916	FOXCUT	FOXC1 upstream transcript (non-protein coding) [Source:HGNC Symbol;Acc:HGNC:50650]	lincRNA	14.4641	16.7184	19.6839	23.3926	15.5391	28.4763	12.3543	28.0388	15.2835	35.1512	11.2809	32.5628	12.2326	20.0058	20.0759	24.3032	15.1143	26.0811	20.5977
ENSG00000280944	CH17-132F21.5		lincRNA	1.92376	6.1795	3.9152	3.69506	2.48449	1.36458	2.54522	6.68591	5.21453	7.11125	2.18066	5.38395	2.13867	3.62791	3.58593	5.22314	2.99856	4.90891	3.95373
ENSG00000280993	LINC00969	long intergenic non-protein coding RNA 969 [Source:HGNC Symbol;Acc:HGNC:48729]	lincRNA	2.5969	1.75934	5.31396	6.85532	4.62079	5.07235	3.34749	2.17068	2.94769	15.1176	6.29208	17.5193	4.18131	7.89487	1.52522	3.24743	3.85318	7.4546	5.65389
ENSG00000281060	LINC00969	long intergenic non-protein coding RNA 969 [Source:HGNC Symbol;Acc:HGNC:48729]	lincRNA	0.99439	0.912269	2.17311	1.77198	1.70417	2.25369	1.47553	1.74652	2.07043	5.20972	2.24213	4.6517	2.08248	3.6902	1.05917	2.56044	1.72518	2.84957	2.28737
ENSG00000281091	RP13-349O20.2		lincRNA	1.58516	2.08794	0.896597	1.66224	1.44178	1.79447	0.266738	1.63184	0.878799	0.69784	1.36405	0.885873	1.51507	1.49413	1.57323	4.0537	1.19018	1.7885	1.48934
ENSG00000281181	CH507-513H4.3		lincRNA	715.65	491.31	790.653	468.486	1336.22	175.111	449.024	2197.65	210.773	239.453	265.392	272.623	295.549	195.891	684.505	1000.3	593.471	630.103	611.787
ENSG00000281249	RP1-182D15.2		lincRNA	0.439896	0.70215	0.780385	1.6682	0.690238	2.1699	1.64275	0.364089	1.90126	1.68767	1.1166	1.39068	0.863544	0.6638	0.623834	1.59631	1.00731	1.28035	1.14383
ENSG00000281332	LINC00997	long intergenic non-protein coding RNA 997 [Source:HGNC Symbol;Acc:HGNC:48952]	lincRNA	0.776025	1.08512	1.35882	1.96402	0.865174	1.85202	1.15435	1.36001	1.3171	2.00935	0.781173	1.35641	1.32481	1.47101	0.707219	1.00387	1.03558	1.51273	1.27416
ENSG00000281383	CH507-513H4.5		lincRNA	7.77758	1.63582	8.97208	1.39565	11.5479	0.411459	5.61116	23.0773	4.58348	4.76619	5.05087	3.73077	9.51496	3.78722	4.21123	5.40222	7.15866	5.52583	6.34224
ENSG00000281392	LINC00506	long intergenic non-protein coding RNA 506 [Source:HGNC Symbol;Acc:HGNC:43557]	lincRNA	1.47523	2.06666	2.9891	2.30013	2.21344	3.68114	2.28809	1.58193	3.45089	3.66882	2.64546	5.08672	2.6686	3.34892	1.6722	2.58958	2.42538	3.04049	2.73293
ENSG00000281404	LINC01176	long intergenic non-protein coding RNA 1176 [Source:HGNC Symbol;Acc:HGNC:49548]	lincRNA	0.421916	0.547024	0.928887	0.355834	0.220694	0.416689	0.742426	1.83346	0.674528	2.31297	1.77295	1.4575	0.0921737	0.975334	0.597911	2.72555	0.681436	1.32804	1.00474
ENSG00000281416	RP5-1135M2.1		lincRNA	0.4616	1.51581	1.6601	1.20269	1.82162	0.601638	0.534635	1.90745	0.714515	1.6714	1.81589	1.04539	2.06061	1.42964	0.879903	1.23763	1.24361	1.32646	1.28503
ENSG00000281603	LINC00969	long intergenic non-protein coding RNA 969 [Source:HGNC Symbol;Acc:HGNC:48729]	lincRNA	1.10522	1.20646	2.62065	2.16614	1.77872	2.77076	1.9809	1.95253	2.86252	4.92183	3.46312	5.66791	3.66679	4.35556	1.49378	2.73442	2.37146	3.22195	2.79671
ENSG00000281649	EBLN3P	endogenous Bornavirus-like nucleoprotein 3, pseudogene [Source:HGNC Symbol;Acc:HGNC:50682]	lincRNA	19.2437	16.5884	25.5847	22.3182	26.1445	27.1083	30.9773	25.5663	22.8064	24.8925	24.8443	26.8633	31.9398	31.4069	23.9848	37.6319	25.6907	26.547	26.1188
ENSG00000281657	LINC00976	long intergenic non-protein coding RNA 976 [Source:HGNC Symbol;Acc:HGNC:50610]	lincRNA	0.78017	0.818144	0.997981	1.0973	1.56703	1.60411	1.88203	1.28554	2.43047	2.24639	1.20487	2.64968	2.69672	1.17656	0.596765	1.66449	1.5195	1.56778	1.54364
ENSG00000281794	LINC00969	long intergenic non-protein coding RNA 969 [Source:HGNC Symbol;Acc:HGNC:48729]	lincRNA	1.00847	0.967524	2.13279	1.95236	1.58848	1.60201	1.27229	1.63583	1.89631	4.12176	1.7253	3.61373	1.88228	2.75824	1.22714	2.79189	1.59163	2.43042	2.01103
ENSG00000281912	LINC01144	long intergenic non-protein coding RNA 1144 [Source:HGNC Symbol;Acc:HGNC:49460]	lincRNA	0.370131	1.46172	1.42364	2.27505	0.387322	0.842742	0.398825	0.888551	1.09213	1.63262	0.598493	1.35591	1.25977	2.08028	0.778443	0.77853	0.788594	1.41443	1.10151
ENSG00000281915	LINC00969	long intergenic non-protein coding RNA 969 [Source:HGNC Symbol;Acc:HGNC:48729]	lincRNA	0.936242	0.886891	2.93081	3.05671	1.70417	2.58381	1.33429	1.7539	2.18636	7.18954	2.5855	6.05962	1.9683	2.63623	1.03221	3.65815	1.83474	3.4781	2.65642
ENSG00000281930	SMIM10L1	small integral membrane protein 10 like 1 [Source:HGNC Symbol;Acc:HGNC:49847]	lincRNA	2.95661	2.90109	4.22989	4.4554	1.71377	3.16894	5.0445	6.30875	4.4796	3.28565	2.84693	2.32728	5.33719	5.64215	3.84954	3.35458	3.80725	3.93048	3.86887
ENSG00000281960	AC026150.8		lincRNA	0.987572	1.00523	1.52549	1.29505	1.23388	2.60192	2.21871	2.12853	1.99482	2.82042	1.01351	2.52416	1.95755	2.05333	0.807644	1.71871	1.4674	2.01842	1.74291
ENSG00000282033	RP11-506F3.1		lincRNA	7.28148	10.5693	18.6826	13.2269	9.71798	4.45564	6.86764	4.21352	12.0646	9.12996	8.39482	5.83766	16.8226	7.94132	5.28921	10.3013	10.6401	8.20945	9.42478
ENSG00000282057	RP4-621F18.2		lincRNA	2.58415	2.25564	5.73531	5.66447	4.51138	4.12649	6.97522	4.61474	3.8937	2.57944	5.32256	3.50708	1.48183	3.44643	3.92084	2.95943	4.30313	3.64422	3.97367
ENSG00000282330	RP11-567M16.6		lincRNA	1.18981	2.29663	1.95902	1.8591	0.991883	1.46585	1.0909	2.00706	0.976015	2.12374	1.45631	1.48959	1.9219	2.49743	1.8866	2.30112	1.43405	2.00507	1.71956
ENSG00000282393	CTD-3113P16.11		lincRNA	4.43148	4.04339	7.1968	5.49717	7.70676	5.86473	5.12051	6.36323	4.71811	7.61061	5.44766	8.08524	6.26527	7.03884	8.5769	5.17598	6.18294	6.2099	6.19642
ENSG00000282491	RP11-798G7.6		lincRNA	0.887527	1.27004	1.8953	1.09612	1.08111	1.12725	1.74105	1.32217	1.92353	1.79221	1.87818	1.99231	0.840783	1.43372	0.841797	1.16108	1.38616	1.39936	1.39276
ENSG00000282555	RP11-758N13.1		lincRNA	0.790508	6.10742	4.00172	6.86754	0.58377	0.855694	2.14063	4.65288	1.35477	3.33215	1.90045	2.20869	3.23657	3.23967	0.768211	4.79708	1.84708	4.00764	2.92736
ENSG00000282556	RP11-304C12.5		lincRNA	2.59896	2.47825	1.4761	5.03298	1.04732	0	2.10009	2.85799	1.96733	3.21348	0.869599	3.88836	4.19938	2.70343	0.400938	0.797575	1.83246	2.62151	2.22699
ENSG00000282661	GS1-57L11.1		lincRNA	0.86485	2.1049	1.12482	1.27062	1.59748	2.95074	4.86384	3.54956	2.66172	4.22237	3.77443	3.15957	4.08584	8.56264	2.33978	3.41595	2.6641	3.65454	3.15932
ENSG00000282670	RP11-932O9.9		lincRNA	0.827344	1.62235	4.20404	2.30609	1.49213	1.29992	5.70595	8.37672	1.09998	2.66576	0.908754	3.10944	1.20686	1.65711	2.3648	1.51302	2.22623	2.8188	2.52252
ENSG00000282681	RP11-273G15.2		lincRNA	0.219772	0.406378	0.796852	0.9838	0.247457	0.954511	0.469303	0.427115	0.244422	0.432372	0.367822	7.15661	0.585086	2.19745	1.02085	1.56269	0.493945	1.76512	1.12953
ENSG00000282800	MIR22HG	MIR22 host gene [Source:HGNC Symbol;Acc:HGNC:28219]	lincRNA	20.9988	13.2504	19.4799	14.8023	31.6768	20.6564	20.0812	17.8566	20.1877	17.8076	22.4025	17.8787	18.8937	14.5565	15.4118	15.2867	21.1415	16.5119	18.8267
ENSG00000282810	MIR210HG	MIR210 host gene [Source:HGNC Symbol;Acc:HGNC:39524]	lincRNA	19.3916	25.297	24.1761	39.4208	25.746	24.1285	47.3347	51.4306	28.9436	46.0903	22.2122	53.2134	2.28229	4.38296	21.8985	22.6781	23.9981	33.3302	28.6642
ENSG00000282953	LINC00969	long intergenic non-protein coding RNA 969 [Source:HGNC Symbol;Acc:HGNC:48729]	lincRNA	1.00913	0.967524	2.13279	1.95236	1.64164	1.60201	1.27229	1.63583	1.89631	4.12176	1.7253	3.61374	1.94242	2.75824	1.22714	2.79189	1.60588	2.43042	2.01815
ENSG00000283079	LINC01515	long intergenic non-protein coding RNA 1515 [Source:HGNC Symbol;Acc:HGNC:51210]	lincRNA	1.43332	1.74129	3.24859	2.33995	2.15855	1.69197	2.4571	5.07233	2.29351	2.22101	2.47127	2.78472	2.78909	4.22741	1.29728	1.86741	2.26859	2.74326	2.50593
ENSG00000283192	AC007383.3		lincRNA	3.64155	4.41496	3.87371	5.40429	3.07836	3.48145	2.69029	4.4152	2.8532	5.68777	3.84851	5.95278	3.59732	5.17912	6.88757	3.14663	3.80881	4.71028	4.25954
ENSG00000283196	RP4-614C10.2		lincRNA	13.525	14.2164	3.97094	5.14253	10.317	8.49557	2.42053	1.25443	10.1462	7.39798	4.4646	7.58201	9.01271	6.11925	24.6934	12.0159	9.81879	7.77801	8.7984
ENSG00000283317	RP11-122G18.11		lincRNA	1.32976	1.12721	2.07143	2.21692	1.10928	1.17067	0.714378	2.19494	1.18511	2.91382	2.27854	3.39024	2.07065	2.54462	1.37687	2.7698	1.517	2.29103	1.90401
ENSG00000283352	GUSBP1	glucuronidase, beta pseudogene 1 [Source:EntrezGene;Acc:728411]	lincRNA	1.61787	1.62088	2.69857	4.31457	1.70733	2.23926	2.27849	1.24315	1.19516	1.43019	2.58111	2.80855	5.68024	2.84663	1.49662	2.13857	2.40692	2.33023	2.36857
ENSG00000283633	AC005301.9		lincRNA	1.69277	1.98644	2.557	2.51976	1.44049	2.26457	1.30521	2.08182	1.86221	2.65424	1.12377	2.0942	3.75278	2.60585	1.36824	2.56345	1.88781	2.34629	2.11705

## Sheet: DeSeq2 All KNEE lincRNA
	baseMean	log2FoldChange	lfcSE	stat	pvalue	padj	external_gene_name	description	gene_biotype	damaged_mean	intact_mean	Knee_AV_TPM
ENSG00000214548	1702.61	1.34988	0.181074	7.45487	9e-14	4.23e-11	MEG3	maternally expressed 3 (non-protein coding) [Source:HGNC Symbol;Acc:HGNC:14575]	lincRNA	14.4721	45.6138	30.043
ENSG00000225194	84.3872	1.13122	0.164808	6.86386	6.7e-12	1.6e-09	LINC00092	long intergenic non-protein coding RNA 92 [Source:HGNC Symbol;Acc:HGNC:31408]	lincRNA	1.65508	3.84027	2.74768
ENSG00000230838	121.757	-1.50454	0.262688	-5.72748	1.02e-08	8.41e-07	LINC01614	long intergenic non-protein coding RNA 1614 [Source:HGNC Symbol;Acc:HGNC:51847]	lincRNA	17.1663	4.49425	10.8303
ENSG00000255021	22.3989	-1.62887	0.288627	-5.6435	1.67e-08	1.26e-06	RP11-536I6.2		lincRNA	3.72027	0.539238	2.12976
ENSG00000212694	296.482	0.791866	0.144877	5.46578	4.61e-08	3.01e-06	LINC01089	long intergenic non-protein coding RNA 1089 [Source:HGNC Symbol;Acc:HGNC:27886]	lincRNA	10.2304	18.7587	14.4946
ENSG00000260807	845.446	0.691546	0.126598	5.46253	4.69e-08	3.05e-06	RP11-161M6.2		lincRNA	16.1654	26.6483	21.4069
ENSG00000226051	79.1741	-1.05012	0.193677	-5.42205	5.89e-08	3.62e-06	ZNF503-AS1	ZNF503 antisense RNA 1 [Source:HGNC Symbol;Acc:HGNC:27370]	lincRNA	4.41323	2.26237	3.3378
ENSG00000233725	67.8701	1.08607	0.204123	5.32068	1.03e-07	5.77e-06	LINC00284	long intergenic non-protein coding RNA 284 [Source:HGNC Symbol;Acc:HGNC:26981]	lincRNA	2.75295	6.98217	4.86756
ENSG00000231422	23.3845	-1.33636	0.267782	-4.99047	6.02e-07	2.49e-05	LINC01516	long intergenic non-protein coding RNA 1516 [Source:HGNC Symbol;Acc:HGNC:51211]	lincRNA	0.555213	0.143998	0.349605
ENSG00000228639	209.453	1.06889	0.21693	4.92735	8.34e-07	3.23e-05	AC005152.3		lincRNA	31.5926	66.7117	49.1522
ENSG00000256995	211.398	0.818489	0.166768	4.90795	9.2e-07	3.47e-05	RP11-114G22.1		lincRNA	7.18028	12.7204	9.95033
ENSG00000186594	690.857	-0.46382	0.0950642	-4.87902	1.07e-06	3.92e-05	MIR22HG	MIR22 host gene [Source:HGNC Symbol;Acc:HGNC:28219]	lincRNA	21.1415	16.5119	18.8267
ENSG00000282800	690.857	-0.46382	0.0950642	-4.87902	1.07e-06	3.92e-05	MIR22HG	MIR22 host gene [Source:HGNC Symbol;Acc:HGNC:28219]	lincRNA	21.1415	16.5119	18.8267
ENSG00000258520	40.0732	-1.16266	0.247797	-4.69199	2.71e-06	8.49e-05	RP11-363J20.2		lincRNA	6.17606	2.23824	4.20715
ENSG00000235770	185.396	-1.22311	0.265897	-4.59996	4.23e-06	0.000122816	LINC00607	long intergenic non-protein coding RNA 607 [Source:HGNC Symbol;Acc:HGNC:43944]	lincRNA	4.5906	1.62313	3.10687
ENSG00000271576	44.0625	0.941076	0.209092	4.50077	6.77e-06	0.000177712	RP11-486G15.2		lincRNA	0.846737	1.86963	1.35818
ENSG00000267002	287.336	0.494985	0.112933	4.383	1.17e-05	0.000280468	RP11-242D8.1		lincRNA	3.44985	5.11157	4.28071
ENSG00000267414	64.3904	0.817282	0.188555	4.33446	1.46e-05	0.000336133	RP11-456K23.1		lincRNA	0.985583	2.03777	1.51168
ENSG00000245694	180.302	-0.88191	0.205846	-4.28431	1.83e-05	0.000408021	CRNDE	colorectal neoplasia differentially expressed (non-protein coding) [Source:HGNC Symbol;Acc:HGNC:37078]	lincRNA	22.2926	10.9793	16.6359
ENSG00000267100	649.668	0.421097	0.101432	4.15154	3.3e-05	0.000642994	ILF3-AS1	ILF3 antisense RNA 1 (head to head) [Source:HGNC Symbol;Acc:HGNC:27115]	lincRNA	13.4511	17.8871	15.6691
ENSG00000267337	100.49	0.96543	0.239761	4.02663	5.66e-05	0.0009838	LINC01478	long intergenic non-protein coding RNA 1478 [Source:HGNC Symbol;Acc:HGNC:51121]	lincRNA	1.42273	3.36971	2.39622
ENSG00000271239	31.6253	1.16982	0.292889	3.99409	6.49e-05	0.00110342	RP11-238F2.1		lincRNA	0.877001	5.32988	3.10344
ENSG00000227403	21.3469	-1.13753	0.29218	-3.89325	9.89e-05	0.00154132	AC009299.3		lincRNA	1.14768	0.272771	0.710227
ENSG00000236094	39.0732	-0.862142	0.222441	-3.87581	0.000106269	0.00163605	LINC00545	long intergenic non-protein coding RNA 545 [Source:HGNC Symbol;Acc:HGNC:43680]	lincRNA	9.03245	4.53487	6.78366
ENSG00000247993	87.4623	-0.858944	0.223622	-3.84106	0.000122505	0.0018267	FOXD1-AS1	FOXD1 antisense RNA 1 [Source:HGNC Symbol;Acc:HGNC:50658]	lincRNA	19.4707	10.182	14.8263
ENSG00000274220	48.466	0.774768	0.204278	3.79272	0.000149009	0.00214145	RP11-77K12.9		lincRNA	0.607879	1.1842	0.896038
ENSG00000249306	177.578	-1.10672	0.292829	-3.77942	0.000157194	0.0022141	LINC01411	long intergenic non-protein coding RNA 1411 [Source:HGNC Symbol;Acc:HGNC:50703]	lincRNA	9.4829	2.45897	5.97094
ENSG00000222041	148.707	-0.708093	0.188074	-3.76496	0.000166576	0.00231945	CYTOR	cytoskeleton regulator RNA [Source:HGNC Symbol;Acc:HGNC:28717]	lincRNA	19.2558	11.7495	15.5026
ENSG00000261888	65.0573	-0.726643	0.195013	-3.72612	0.000194447	0.002631	AC144831.1		lincRNA	1.41355	0.859753	1.13665
ENSG00000283445	45.3269	0.758437	0.205027	3.6992	0.000216278	0.0028383	RP11-63G10.4		lincRNA	0.533427	1.05228	0.792852
ENSG00000235815	87.6233	0.684497	0.186674	3.66679	0.00024561	0.00313797	RP1-125N5.2		lincRNA	7.15118	12.7338	9.94247
ENSG00000257354	131.183	0.547519	0.150182	3.64571	0.000266652	0.00335132	RP11-631N16.2		lincRNA	0.520251	0.829733	0.674992
ENSG00000273576	58.7291	0.68146	0.187772	3.62919	0.00028431	0.00350708	RP11-390P24.1		lincRNA	3.88702	6.93512	5.41107
ENSG00000260563	166.791	0.630155	0.173933	3.62298	0.00029123	0.0035782	RP13-516M14.1		lincRNA	5.39034	8.87084	7.13059
ENSG00000244041	112.498	0.659661	0.182088	3.62276	0.000291477	0.0035782	LINC01011	long intergenic non-protein coding RNA 1011 [Source:HGNC Symbol;Acc:HGNC:33812]	lincRNA	2.39877	4.19158	3.29518
ENSG00000256321	56.2659	0.793994	0.220613	3.59903	0.000319405	0.00383157	RP11-153K16.1		lincRNA	1.37153	2.73545	2.05349
ENSG00000280916	81.41	0.644839	0.179371	3.59501	0.000324381	0.00387825	FOXCUT	FOXC1 upstream transcript (non-protein coding) [Source:HGNC Symbol;Acc:HGNC:50650]	lincRNA	15.1143	26.0811	20.5977
ENSG00000225978	55.2012	0.740682	0.206582	3.58542	0.000336536	0.00396989	HAR1A	highly accelerated region 1A (non-protein coding) [Source:HGNC Symbol;Acc:HGNC:33117]	lincRNA	1.03299	1.79486	1.41392
ENSG00000236372	15.0821	0.991888	0.276977	3.58112	0.00034212	0.00401777	RP5-865N13.1		lincRNA	0.159173	0.498136	0.328654
ENSG00000230606	278.344	0.6458	0.184818	3.49425	0.000475399	0.00521306	AC159540.1		lincRNA	10.3161	19.539	14.9276
ENSG00000179406	100.133	0.697261	0.200258	3.48182	0.000498024	0.0054015	LINC00174	long intergenic non-protein coding RNA 174 [Source:HGNC Symbol;Acc:HGNC:27788]	lincRNA	1.2121	2.02411	1.6181
ENSG00000280944	162.734	0.605284	0.174007	3.47851	0.000504208	0.00545204	CH17-132F21.5		lincRNA	2.99856	4.90891	3.95373
ENSG00000232098	96.7146	0.546958	0.158181	3.4578	0.000544603	0.00582888	CTD-2619J13.14		lincRNA	1.81854	3.18907	2.50381
ENSG00000179523	450.274	0.321638	0.0938237	3.42811	0.000607806	0.00630548	EIF3J-AS1	EIF3J antisense RNA 1 (head to head) [Source:HGNC Symbol;Acc:HGNC:48616]	lincRNA	15.0751	20.4078	17.7415
ENSG00000230724	166.6	0.658843	0.193153	3.41099	0.000647274	0.00659732	LINC01001	long intergenic non-protein coding RNA 1001 [Source:HGNC Symbol;Acc:HGNC:38540]	lincRNA	3.43125	5.78841	4.60983
ENSG00000230487	210.917	0.503943	0.149081	3.38033	0.000723993	0.00718127	PSMG3-AS1	PSMG3 antisense RNA 1 (head to head) [Source:HGNC Symbol;Acc:HGNC:22230]	lincRNA	2.24123	2.78178	2.5115
ENSG00000224652	35.7716	0.712521	0.214895	3.31568	0.000914218	0.00851524	LINC00885	long intergenic non-protein coding RNA 885 [Source:HGNC Symbol;Acc:HGNC:48571]	lincRNA	0.658676	1.22739	0.943035
ENSG00000278058	20.4456	0.836829	0.253243	3.30445	0.000951629	0.00877226	RP11-70D24.2		lincRNA	0.864373	2.00762	1.436
ENSG00000282810	478.639	0.413468	0.125648	3.29068	0.00099946	0.00910517	MIR210HG	MIR210 host gene [Source:HGNC Symbol;Acc:HGNC:39524]	lincRNA	23.9981	33.3302	28.6642
ENSG00000273038	68.1292	-0.678581	0.208074	-3.26125	0.00110923	0.00981986	RP11-479G22.8		lincRNA	1.97483	1.13192	1.55338
ENSG00000268038	19.3887	0.879178	0.27013	3.25464	0.00113534	0.0100263	AC011516.2		lincRNA	0.505687	1.2723	0.888995
ENSG00000260947	69.3097	0.64836	0.203427	3.18719	0.00143662	0.0120725	RP11-384P7.7		lincRNA	0.663641	1.15384	0.908741
ENSG00000261200	47.7764	0.719288	0.226686	3.17306	0.00150842	0.0125227	RP11-989E6.10		lincRNA	0.369834	0.736431	0.553132
ENSG00000272374	20.489	0.8485	0.268384	3.16151	0.00156952	0.0128863	RP3-329A5.8		lincRNA	0.125428	0.325702	0.225565
ENSG00000261584	53.407	0.735536	0.23287	3.15856	0.00158548	0.0129876	RP11-457M11.5		lincRNA	1.00497	2.05067	1.52782
ENSG00000248866	68.5896	-0.57673	0.183532	-3.1424	0.0016757	0.0135221	USP46-AS1	USP46 antisense RNA 1 [Source:HGNC Symbol;Acc:HGNC:43991]	lincRNA	3.96047	2.82267	3.39157
ENSG00000215386	489.011	0.412114	0.131942	3.12345	0.00178742	0.0142182	MIR99AHG	mir-99a-let-7c cluster host gene [Source:HGNC Symbol;Acc:HGNC:1274]	lincRNA	25.5777	33.3009	29.4393
ENSG00000235823	537.722	0.478833	0.157785	3.03472	0.00240758	0.0177749	OLMALINC	oligodendrocyte maturation-associated long intergenic non-coding RNA [Source:HGNC Symbol;Acc:HGNC:28060]	lincRNA	7.74324	11.7936	9.76841
ENSG00000272482	19.3008	0.844037	0.278761	3.02782	0.00246324	0.0180813	RP11-474O21.5		lincRNA	2.79553	6.54975	4.67264
ENSG00000203709	186.82	0.462137	0.153468	3.01129	0.00260139	0.0187638	C1orf132	chromosome 1 open reading frame 132 [Source:HGNC Symbol;Acc:HGNC:32018]	lincRNA	0.534132	0.760186	0.647159
ENSG00000228798	23.0798	0.757394	0.251698	3.00914	0.00261989	0.0188594	AP000473.5		lincRNA	1.69059	3.82747	2.75903
ENSG00000273142	117.782	0.547871	0.182824	2.99671	0.00272907	0.0194884	RP11-458F8.4		lincRNA	1.18058	1.95947	1.57003
ENSG00000226816	29.8387	-0.696388	0.233154	-2.98681	0.00281906	0.0199398	AC005082.12		lincRNA	0.8715	0.489001	0.68025
ENSG00000246430	44.8493	0.800381	0.268551	2.98037	0.00287902	0.0202517	LINC00968	long intergenic non-protein coding RNA 968 [Source:HGNC Symbol;Acc:HGNC:48727]	lincRNA	0.747535	2.37805	1.56279
ENSG00000272447	107.761	0.451132	0.15225	2.9631	0.00304559	0.0211903	RP11-182L21.6		lincRNA	2.45881	3.65189	3.05535
ENSG00000261135	56.8577	0.579896	0.19692	2.94483	0.00323132	0.0221629	RP4-798A10.7		lincRNA	2.01276	3.27329	2.64302
ENSG00000267250	54.288	0.725235	0.248221	2.92173	0.00348093	0.0234595	RP11-118B18.2		lincRNA	4.26173	9.02197	6.64185
ENSG00000266976	32.3708	0.696293	0.238715	2.91684	0.003536	0.0237246	AC079466.1		lincRNA	0.231942	0.440442	0.336192
ENSG00000229896	214.807	-0.651236	0.223446	-2.91451	0.00356247	0.0238486	RP11-456H18.2		lincRNA	18.8344	11.793	15.3137
ENSG00000232931	138.266	0.566416	0.194641	2.91006	0.00361362	0.0241367	LINC00342	long intergenic non-protein coding RNA 342 [Source:HGNC Symbol;Acc:HGNC:42470]	lincRNA	2.13271	3.73269	2.9327
ENSG00000213057	21.6794	0.746795	0.258886	2.88464	0.00391856	0.0256746	C1orf220	chromosome 1 open reading frame 220 [Source:HGNC Symbol;Acc:HGNC:33805]	lincRNA	0.3135	0.591773	0.452636
ENSG00000270189	176.245	0.376028	0.1311	2.86825	0.00412746	0.0267822	RP11-258C19.7		lincRNA	3.92244	5.48075	4.70159
ENSG00000258754	56.5844	0.543593	0.19056	2.8526	0.00433627	0.0277051	LINC01579	long intergenic non-protein coding RNA 1579 [Source:HGNC Symbol;Acc:HGNC:27519]	lincRNA	1.04313	1.79449	1.41881
ENSG00000269416	24.5132	0.706707	0.252265	2.80145	0.00508735	0.0309592	LINC01224	long intergenic non-protein coding RNA 1224 [Source:HGNC Symbol;Acc:HGNC:49676]	lincRNA	0.40855	0.917265	0.662908
ENSG00000237212	26.4747	0.736805	0.263398	2.79731	0.00515307	0.0312012	RP11-569G13.2		lincRNA	0.525883	1.14937	0.837628
ENSG00000269888	22.1924	0.790831	0.286095	2.76423	0.00570577	0.0337363	RP11-3P17.5		lincRNA	1.41171	14.8271	8.11941
ENSG00000223561	500.261	0.611969	0.221644	2.76105	0.00576161	0.0339318	AC003090.1		lincRNA	16.287	24.7274	20.5072
ENSG00000270933	23.3225	0.762748	0.276798	2.75561	0.00585827	0.0343403	CTD-2227E11.1		lincRNA	1.04489	2.59543	1.82016
ENSG00000265485	151.138	0.419488	0.153687	2.72949	0.00634316	0.0364207	RP11-449D8.1		lincRNA	3.684	5.96918	4.82659
ENSG00000280993	119.348	0.580439	0.212962	2.72555	0.00641949	0.0367527	LINC00969	long intergenic non-protein coding RNA 969 [Source:HGNC Symbol;Acc:HGNC:48729]	lincRNA	3.85318	7.4546	5.65389
ENSG00000281912	38.889	0.651549	0.239346	2.72221	0.00648471	0.0370667	LINC01144	long intergenic non-protein coding RNA 1144 [Source:HGNC Symbol;Acc:HGNC:49460]	lincRNA	0.788594	1.41443	1.10151
ENSG00000225746	39.6164	0.687128	0.255747	2.68675	0.00721516	0.0399618	SNHG23	small nucleolar RNA host gene 23 [Source:HGNC Symbol;Acc:HGNC:50622]	lincRNA	1.69629	2.89023	2.29326
ENSG00000261512	158.702	0.548241	0.204771	2.67733	0.00742104	0.0407508	RP11-46D6.1		lincRNA	3.5955	6.08669	4.84109
ENSG00000226674	47.773	-0.628809	0.235561	-2.66941	0.0075984	0.0414193	TEX41	testis expressed 41 (non-protein coding) [Source:HGNC Symbol;Acc:HGNC:48667]	lincRNA	5.51085	2.91921	4.21503
ENSG00000281205	50.1624	0.583995	0.218834	2.66866	0.00761542	0.0414741	LINC00950	long intergenic non-protein coding RNA 950 [Source:HGNC Symbol;Acc:HGNC:28098]	lincRNA	0.241576	0.430914	0.336245
ENSG00000245532	11453.2	0.40739	0.153162	2.65986	0.00781727	0.0422217	NEAT1	nuclear paraspeckle assembly transcript 1 (non-protein coding) [Source:HGNC Symbol;Acc:HGNC:30815]	lincRNA	202.196	298.427	250.311
ENSG00000270022	19.2788	0.752141	0.283171	2.65614	0.00790412	0.0425212	RNU12		lincRNA	0.918981	2.54564	1.73231
ENSG00000255135	148.489	0.389516	0.147524	2.64036	0.00828184	0.0440776	RP11-111M22.3		lincRNA	11.0729	14.4566	12.7648
ENSG00000272525	19.1021	0.676783	0.257216	2.63118	0.00850883	0.0449164	RP11-79P5.9		lincRNA	0.995158	1.89672	1.44594
ENSG00000270100	19.3953	0.742311	0.283018	2.62284	0.00872012	0.0456839	RP11-130L8.1		lincRNA	0.984309	2.43068	1.7075
ENSG00000255366	97.1005	0.384191	0.147143	2.61101	0.00902743	0.0467825	RP11-1134I14.8		lincRNA	1.53218	2.15258	1.84238
ENSG00000255284	51.9724	0.531005	0.204903	2.5915	0.00955593	0.0486895	AP006621.5		lincRNA	3.29379	5.28057	4.28718
ENSG00000226137	432.145	0.275757	0.106716	2.58403	0.00976546	0.049489	BAIAP2-AS1	BAIAP2 antisense RNA 1 (head to head) [Source:HGNC Symbol;Acc:HGNC:44342]	lincRNA	3.92984	4.95796	4.4439
ENSG00000229388	37.2235	0.553967	0.215215	2.57402	0.0100525	0.0504713	RP11-442N24__B.1		lincRNA	2.48776	4.01221	3.24998
ENSG00000228106	160.925	-0.39363	0.15399	-2.5562	0.0105821	0.0522355	RP11-452F19.3		lincRNA	22.1758	18.9151	20.5454
ENSG00000251562	6209.57	0.436915	0.17126	2.55117	0.0107361	0.0527915	MALAT1	metastasis associated lung adenocarcinoma transcript 1 (non-protein coding) [Source:HGNC Symbol;Acc:HGNC:29665]	lincRNA	62.1572	100.963	81.5602
ENSG00000276266	15.2015	0.702541	0.276572	2.54017	0.0110798	0.054124	CH17-80A12.1		lincRNA	0.385844	0.859479	0.622661
ENSG00000197182	72.724	0.446793	0.176083	2.5374	0.011168	0.0544361	MIRLET7BHG	MIRLET7B host gene [Source:HGNC Symbol;Acc:HGNC:37189]	lincRNA	1.66502	1.72329	1.69416
ENSG00000259721	59.1032	0.659416	0.261745	2.51931	0.0117587	0.0566317	RP11-758N13.1		lincRNA	1.84708	4.00764	2.92736
ENSG00000282555	59.1032	0.659416	0.261745	2.51931	0.0117587	0.0566317	RP11-758N13.1		lincRNA	1.84708	4.00764	2.92736
ENSG00000223403	14.8532	0.678669	0.269785	2.51559	0.0118833	0.0570667	MEG9	maternally expressed 9 (non-protein coding) [Source:HGNC Symbol;Acc:HGNC:43874]	lincRNA	0.614621	0.909182	0.761901
ENSG00000254599	16.0545	0.640046	0.255469	2.50538	0.0122319	0.0581937	RP11-115E19.1		lincRNA	1.79554	3.45472	2.62513
ENSG00000281915	52.1349	0.545012	0.21849	2.49445	0.0126154	0.0594639	LINC00969	long intergenic non-protein coding RNA 969 [Source:HGNC Symbol;Acc:HGNC:48729]	lincRNA	1.83474	3.4781	2.65642
ENSG00000278996	30.1324	-0.642206	0.262444	-2.44702	0.0144042	0.0651634	CH507-513H4.1		lincRNA	0.727046	0.380703	0.553875
ENSG00000280441	30.1324	-0.642206	0.262444	-2.44702	0.0144042	0.0651634	CH507-528H12.1		lincRNA	0.727046	0.380703	0.553875
ENSG00000258498	179.128	0.506929	0.207298	2.44541	0.0144687	0.0654057	DIO3OS	DIO3 opposite strand/antisense RNA (head to head) [Source:HGNC Symbol;Acc:HGNC:20348]	lincRNA	5.46631	7.9311	6.69871
ENSG00000230615	81.9205	-0.581735	0.239429	-2.42967	0.0151124	0.0673614	RP5-1198O20.4		lincRNA	6.74699	5.03734	5.89216
ENSG00000271646	76.641	0.439329	0.185872	2.36361	0.0180979	0.0766181	RP11-326I11.3		lincRNA	1.17502	1.72213	1.44858
ENSG00000260072	43.1595	0.545421	0.233309	2.33776	0.0193996	0.0807519	CTD-2313J23.1		lincRNA	0.249069	0.351915	0.300492
ENSG00000272654	52.807	0.465977	0.199398	2.33692	0.0194433	0.0808225	RP11-422P24.11		lincRNA	1.4462	2.25475	1.85047
ENSG00000273192	54.7727	0.491546	0.210499	2.33514	0.0195359	0.0810173	CITF22-1A6.3		lincRNA	0.856838	1.29295	1.07489
ENSG00000245060	480.844	0.219678	0.094615	2.32181	0.0202434	0.0832175	LINC00847	long intergenic non-protein coding RNA 847 [Source:HGNC Symbol;Acc:HGNC:45050]	lincRNA	12.0884	14.6109	13.3497
ENSG00000231437	12.4909	0.658689	0.28435	2.31647	0.0205324	0.0841295	RP11-88H9.2		lincRNA	0.232215	0.476807	0.354511
ENSG00000281332	72.7849	0.393659	0.171578	2.29434	0.021771	0.087574	LINC00997	long intergenic non-protein coding RNA 997 [Source:HGNC Symbol;Acc:HGNC:48952]	lincRNA	1.03558	1.51273	1.27416
ENSG00000233864	142.999	0.415097	0.182087	2.27967	0.0226273	0.0900731	TTTY15	testis-specific transcript, Y-linked 15 (non-protein coding) [Source:HGNC Symbol;Acc:HGNC:18567]	lincRNA	1.92078	3.60832	2.76455
ENSG00000267666	22.4775	0.584566	0.257706	2.26834	0.0233085	0.0919479	AC004156.3		lincRNA	0.22916	0.403712	0.316436
ENSG00000247134	15.9927	-0.652216	0.288997	-2.25683	0.0240187	0.0939202	RP11-11N9.4		lincRNA	1.65416	0.824749	1.23946
ENSG00000246095	58.9264	0.456554	0.203018	2.24884	0.0245228	0.095287	LINC01096	long intergenic non-protein coding RNA 1096 [Source:HGNC Symbol;Acc:HGNC:27739]	lincRNA	2.39231	2.92803	2.66017
ENSG00000281060	47.2097	0.474079	0.21241	2.2319	0.0256215	0.0980009	LINC00969	long intergenic non-protein coding RNA 969 [Source:HGNC Symbol;Acc:HGNC:48729]	lincRNA	1.72518	2.84957	2.28737
ENSG00000258534	20.8142	0.552695	0.248124	2.22749	0.0259143	0.0986986	CTD-2134A5.4		lincRNA	1.61994	2.77849	2.19921
ENSG00000267194	1178.2	0.390982	0.175656	2.22583	0.0260252	0.0990156	RP1-193H18.2		lincRNA	19.0994	24.8001	21.9498
ENSG00000272970	46.2196	0.575204	0.258826	2.22236	0.0262592	0.0996781	RP11-329B9.4		lincRNA	2.81286	4.80801	3.81043
ENSG00000238035	39.6944	0.628028	0.282642	2.22199	0.0262838	0.099681	AC138035.2		lincRNA	1.30583	2.78937	2.0476
ENSG00000166770	540.861	0.311308	0.140706	2.21247	0.0269341	0.101344	ZNF667-AS1	ZNF667 antisense RNA 1 (head to head) [Source:HGNC Symbol;Acc:HGNC:44321]	lincRNA	17.1917	21.0024	19.097
ENSG00000225913	18.1089	-0.589713	0.2672	-2.20701	0.0273132	0.102411	RP11-57C13.6		lincRNA	2.97651	1.73187	2.35419
ENSG00000270012	27.1548	0.558018	0.253064	2.20504	0.027451	0.102701	LL0XNC01-7P3.1		lincRNA	0.334203	0.60996	0.472081
ENSG00000258701	27.0533	0.516686	0.234726	2.20123	0.02772	0.103351	LINC00638	long intergenic non-protein coding RNA 638 [Source:HGNC Symbol;Acc:HGNC:28325]	lincRNA	0.386797	0.62236	0.504578
ENSG00000250786	410.484	0.298826	0.136175	2.19443	0.0282047	0.104548	SNHG18	small nucleolar RNA host gene 18 [Source:HGNC Symbol;Acc:HGNC:49007]	lincRNA	12.8973	15.817	14.3572
ENSG00000258711	39.0553	0.480938	0.219324	2.19282	0.0283205	0.104869	RP11-218E20.3		lincRNA	0.283251	0.46445	0.37385
ENSG00000235100	17.9819	0.578498	0.26484	2.18433	0.0289379	0.106493	RP11-80H5.9		lincRNA	0.491927	0.92249	0.707208
ENSG00000258952	14.4784	-0.598882	0.274215	-2.18398	0.0289635	0.106521	SALRNA1	senescence associated long non-coding RNA 1 [Source:HGNC Symbol;Acc:HGNC:49001]	lincRNA	0.414501	0.241226	0.327864
ENSG00000245556	133.22	0.303409	0.139578	2.17376	0.0297235	0.108424	SCAMP1-AS1	SCAMP1 antisense RNA 1 [Source:HGNC Symbol;Acc:HGNC:50544]	lincRNA	4.18374	5.33328	4.75851
ENSG00000261889	21.274	0.58515	0.270715	2.16149	0.0306573	0.110857	RP11-473M20.16		lincRNA	1.0878	2.16593	1.62687
ENSG00000278730	731.226	-0.201831	0.0934507	-2.15976	0.0307911	0.111101	RP11-147L13.11		lincRNA	11.9527	11.1114	11.532
ENSG00000278376	72.4902	0.42081	0.194943	2.15864	0.0308784	0.111319	RP11-158I9.8		lincRNA	1.50903	2.1603	1.83466
ENSG00000224848	57.9065	0.384575	0.178227	2.15778	0.030945	0.111514	RP11-535M15.1		lincRNA	8.08679	11.2648	9.67582
ENSG00000257261	74.9615	0.452726	0.210491	2.15081	0.0314912	0.112898	RP11-96H19.1		lincRNA	9.00254	12.5501	10.7763
ENSG00000248538	13.9128	0.601204	0.279936	2.14765	0.0317418	0.113403	RP11-10A14.5		lincRNA	1.25913	2.32143	1.79028
ENSG00000280512	44.5099	0.438739	0.204686	2.14347	0.0320755	0.114207	LINC00969	long intergenic non-protein coding RNA 969 [Source:HGNC Symbol;Acc:HGNC:48729]	lincRNA	1.60588	2.43042	2.01815
ENSG00000282953	44.5099	0.438739	0.204686	2.14347	0.0320755	0.114207	LINC00969	long intergenic non-protein coding RNA 969 [Source:HGNC Symbol;Acc:HGNC:48729]	lincRNA	1.60588	2.43042	2.01815
ENSG00000281794	44.5099	0.438739	0.204686	2.14347	0.0320755	0.114207	LINC00969	long intergenic non-protein coding RNA 969 [Source:HGNC Symbol;Acc:HGNC:48729]	lincRNA	1.59163	2.43042	2.01103
ENSG00000276791	40.9054	0.476	0.222103	2.14315	0.032101	0.114275	CTD-2270P14.5		lincRNA	0.46766	0.686895	0.577277
ENSG00000273209	15.6828	0.564128	0.26365	2.13968	0.0323804	0.115016	RP11-107N15.1		lincRNA	0.832959	1.49938	1.16617
ENSG00000257398	13.6427	0.616571	0.289704	2.12828	0.033314	0.117285	RP11-554D14.6		lincRNA	0.677451	1.42587	1.05166
ENSG00000231528	229.283	-0.40319	0.190157	-2.1203	0.0339808	0.118883	FAM225A	family with sequence similarity 225 member A (non-protein coding) [Source:HGNC Symbol;Acc:HGNC:27855]	lincRNA	2.0047	1.55937	1.78203
ENSG00000242086	45.0291	0.429898	0.203183	2.11582	0.0343601	0.119975	LINC00969	long intergenic non-protein coding RNA 969 [Source:HGNC Symbol;Acc:HGNC:48729]	lincRNA	1.70455	2.47094	2.08774
ENSG00000238142	99.3759	0.378505	0.180004	2.10276	0.0354869	0.12264	RP11-108M9.4		lincRNA	18.7951	26.2223	22.5087
ENSG00000251600	13.1092	0.606956	0.289924	2.0935	0.0363043	0.124478	RP11-673E1.1		lincRNA	0.40447	1.16243	0.783448
ENSG00000232677	99.7371	0.381703	0.182435	2.09228	0.0364138	0.124652	LINC00665	long intergenic non-protein coding RNA 665 [Source:HGNC Symbol;Acc:HGNC:44323]	lincRNA	2.45479	3.47338	2.96409
ENSG00000270641	130.251	0.322864	0.154653	2.08767	0.036828	0.125719	TSIX	TSIX transcript, XIST antisense RNA [Source:HGNC Symbol;Acc:HGNC:12377]	lincRNA	0.131127	0.181267	0.156197
ENSG00000259380	175.985	0.428816	0.205699	2.08468	0.0370981	0.126472	RP11-346D14.1		lincRNA	2.80477	4.13742	3.4711
ENSG00000253704	28.6169	0.495257	0.238138	2.07971	0.0375526	0.127632	RP11-267M23.4		lincRNA	0.593883	0.952233	0.773058
ENSG00000153363	128.205	-0.289996	0.139507	-2.07873	0.0376426	0.127824	LINC00467	long intergenic non-protein coding RNA 467 [Source:HGNC Symbol;Acc:HGNC:28227]	lincRNA	4.3913	3.19363	3.79247
ENSG00000274828	75.0859	0.397651	0.192351	2.06731	0.0387045	0.130273	RP11-567M16.6		lincRNA	1.43405	2.00507	1.71956
ENSG00000282330	75.0859	0.397651	0.192351	2.06731	0.0387045	0.130273	RP11-567M16.6		lincRNA	1.43405	2.00507	1.71956
ENSG00000231133	21.0202	0.573251	0.277264	2.06753	0.0386843	0.130273	HAR1B	highly accelerated region 1B (non-protein coding) [Source:HGNC Symbol;Acc:HGNC:33118]	lincRNA	0.917309	1.61013	1.26372
ENSG00000245937	450.653	0.193277	0.0935511	2.066	0.0388282	0.130552	LINC01184	long intergenic non-protein coding RNA 1184 [Source:HGNC Symbol;Acc:HGNC:49565]	lincRNA	11.755	13.8272	12.7911
ENSG00000235888	23.9342	0.536762	0.260152	2.06326	0.0390879	0.131105	AF064858.8		lincRNA	0.65318	1.04921	0.851194
ENSG00000224810	65.8333	0.347278	0.168762	2.05781	0.0396088	0.132253	RP11-538D16.2		lincRNA	1.05932	1.46608	1.2627
ENSG00000254539	68.6115	0.437264	0.212766	2.05514	0.0398651	0.132814	RP4-791M13.3		lincRNA	3.45654	5.20518	4.33086
ENSG00000262468	30.572	0.474253	0.231361	2.04984	0.0403801	0.13403	LINC01569	long intergenic non-protein coding RNA 1569 [Source:HGNC Symbol;Acc:HGNC:51380]	lincRNA	0.82514	1.3704	1.09777
ENSG00000230454	13.8156	0.575715	0.284018	2.02704	0.0426581	0.1398	U73166.2		lincRNA	0.433363	0.814021	0.623692
ENSG00000232956	267.406	-0.269581	0.133019	-2.02663	0.0427007	0.139863	SNHG15	small nucleolar RNA host gene 15 [Source:HGNC Symbol;Acc:HGNC:27797]	lincRNA	16.4487	12.9038	14.6763
ENSG00000253438	115.553	0.367329	0.181552	2.02327	0.0430451	0.140682	PCAT1	prostate cancer associated transcript 1 (non-protein coding) [Source:HGNC Symbol;Acc:HGNC:43022]	lincRNA	2.37677	3.17693	2.77685
ENSG00000272221	79.6491	0.41592	0.205877	2.02023	0.0433591	0.141297	XXbac-BPG181B23.7		lincRNA	2.7114	3.97761	3.34451
ENSG00000268416	41.0764	0.476115	0.23586	2.01864	0.0435251	0.141577	CTD-2626G11.2		lincRNA	0.169146	0.276307	0.222727
ENSG00000280030	41.0764	0.476115	0.23586	2.01864	0.0435251	0.141577	CTD-2626G11.2		lincRNA	0.169146	0.276307	0.222727
ENSG00000272180	15.6171	0.588854	0.292271	2.01475	0.0439307	0.14256	RP11-481J13.1		lincRNA	0.364766	0.903563	0.634164
ENSG00000247400	92.9394	0.352176	0.175287	2.00914	0.0445224	0.143996	DNAJC3-AS1	DNAJC3 antisense RNA 1 (head to head) [Source:HGNC Symbol;Acc:HGNC:39808]	lincRNA	1.28491	2.00253	1.64372
ENSG00000260261	33.6557	0.528426	0.263501	2.0054	0.0449198	0.144927	RP11-480A16.1		lincRNA	0.313459	0.587967	0.450713
ENSG00000251432	32.9029	0.457183	0.228161	2.00377	0.0450942	0.145385	RP11-420A23.1		lincRNA	0.904239	1.31301	1.10863
ENSG00000203930	101.681	0.29496	0.147325	2.00211	0.0452734	0.145752	LINC00632	long intergenic non-protein coding RNA 632 [Source:HGNC Symbol;Acc:HGNC:27865]	lincRNA	6.03824	7.1426	6.59042
ENSG00000232527	14.1451	-0.572149	0.286864	-1.99449	0.0460985	0.147664	RP11-14N7.2		lincRNA	5.46515	3.4412	4.45317
ENSG00000231551	61.7921	0.429113	0.215223	1.99381	0.0461729	0.147788	RP11-495P10.1		lincRNA	1.87272	2.67677	2.27474
ENSG00000253161	22.3027	-0.561097	0.282403	-1.98686	0.0469376	0.149563	LINC01605	long intergenic non-protein coding RNA 1605 [Source:HGNC Symbol;Acc:HGNC:51654]	lincRNA	1.56378	1.01535	1.28956
ENSG00000237396	66.7532	0.486299	0.245143	1.98374	0.0472851	0.150111	LINC01384	long intergenic non-protein coding RNA 1384 [Source:HGNC Symbol;Acc:HGNC:50656]	lincRNA	4.56329	7.15307	5.85818
ENSG00000273329	57.171	0.367673	0.185375	1.98341	0.0473221	0.15013	RP11-448A19.1		lincRNA	0.300125	0.424746	0.362435
ENSG00000215241	44.925	0.416229	0.209989	1.98215	0.0474624	0.150442	RP11-266K4.9		lincRNA	3.22312	4.66592	3.94452
ENSG00000277701	88.5188	0.459932	0.232109	1.98154	0.0475312	0.150513	RP11-734K23.9		lincRNA	1.85272	3.0188	2.43576
ENSG00000253669	13.8911	-0.549257	0.27755	-1.97895	0.0478222	0.151073	KB-1732A1.1		lincRNA	0.648614	0.411755	0.530185
ENSG00000233183	31.5532	0.470821	0.238202	1.97656	0.0480912	0.151602	RP3-468B3.2		lincRNA	0.169561	0.264129	0.216845
ENSG00000188825	133.523	0.328088	0.166078	1.97551	0.0482109	0.151872	LINC00910	long intergenic non-protein coding RNA 910 [Source:HGNC Symbol;Acc:HGNC:44361]	lincRNA	2.34154	2.98433	2.66294
ENSG00000262202	59.7854	0.519187	0.263075	1.97353	0.0484352	0.152425	RP11-160E2.6		lincRNA	3.90777	7.39297	5.65037
ENSG00000248408	44.0363	0.451521	0.229062	1.97118	0.0487036	0.153073	RP11-452C8.1		lincRNA	2.73136	3.95075	3.34105
ENSG00000280623	87.0519	0.373308	0.18955	1.96945	0.0489016	0.153453	PCAT14	prostate cancer associated transcript 14 (non-protein coding) [Source:HGNC Symbol;Acc:HGNC:48977]	lincRNA	1.10586	1.68919	1.39753
ENSG00000267013	12.8198	-0.559567	0.284893	-1.96413	0.0495147	0.154779	CTD-2171N6.1		lincRNA	0.489716	0.111861	0.300788
ENSG00000224023	47.5294	0.378119	0.193517	1.95392	0.0507102	0.157387	FLJ37035	uncharacterized LOC399821 [Source:EntrezGene;Acc:399821]	lincRNA	2.75123	3.71947	3.23535
ENSG00000272693	27.314	0.481685	0.24883	1.93579	0.0528929	0.162051	RP11-479O9.4		lincRNA	0.522911	0.823623	0.673267
ENSG00000270964	26.0998	0.47059	0.243502	1.93259	0.0532867	0.163006	RP11-502I4.3		lincRNA	0.659357	1.0183	0.838826
ENSG00000256073	116.781	0.324803	0.168764	1.9246	0.054279	0.165284	URB1-AS1	URB1 antisense RNA 1 (head to head) [Source:HGNC Symbol;Acc:HGNC:23128]	lincRNA	6.47601	8.76179	7.6189
ENSG00000272902	56.4278	0.3528	0.184789	1.9092	0.056236	0.169633	RP11-299H21.1		lincRNA	0.898427	1.24104	1.06973
ENSG00000264016	21.285	0.512107	0.268275	1.90889	0.0562763	0.169676	CTC-297N7.9		lincRNA	2.15	3.66025	2.90512
ENSG00000205791	26.9459	0.445355	0.233312	1.90884	0.0562833	0.169676	LOH12CR2	loss of heterozygosity, 12, chromosomal region 2 (non-protein coding) [Source:HGNC Symbol;Acc:HGNC:26524]	lincRNA	0.678116	1.02639	0.852251
ENSG00000281234	26.9459	0.445355	0.233312	1.90884	0.0562833	0.169676	LOH12CR2	loss of heterozygosity, 12, chromosomal region 2 (non-protein coding) [Source:HGNC Symbol;Acc:HGNC:26524]	lincRNA	0.678116	1.02639	0.852251
ENSG00000233922	29.1744	0.472401	0.248599	1.90025	0.0573999	0.172029	AL133493.2		lincRNA	0.202847	0.24358	0.223213
ENSG00000237094	68.0433	0.431199	0.227353	1.8966	0.0578802	0.173321	RP4-669L17.10		lincRNA	6.63847	11.0615	8.84999
ENSG00000279094	27.7008	-0.4808	0.256849	-1.87192	0.061218	0.179496	CH507-24F1.1		lincRNA	2.13323	1.51793	1.82558
ENSG00000279278	44.3661	0.42066	0.225985	1.86145	0.0626802	0.182526	CH17-264L24.1		lincRNA	0.18706	0.286612	0.236836
ENSG00000234883	30.317	-0.462389	0.249449	-1.85364	0.0637901	0.184775	MIR155HG	MIR155 host gene [Source:HGNC Symbol;Acc:HGNC:35460]	lincRNA	1.10738	0.73602	0.921702
ENSG00000254531	187.737	0.372951	0.201991	1.84638	0.0648377	0.18712	FLJ20021	uncharacterized LOC90024 [Source:EntrezGene;Acc:90024]	lincRNA	14.3149	21.3823	17.8486
ENSG00000273403	22.1001	0.50505	0.273693	1.84532	0.0649912	0.187454	RP11-329B9.3		lincRNA	1.94706	3.41111	2.67908
ENSG00000230844	55.5701	0.359183	0.195103	1.84099	0.0656227	0.188363	ZNF674-AS1	ZNF674 antisense RNA 1 (head to head) [Source:HGNC Symbol;Acc:HGNC:44266]	lincRNA	1.05883	1.47879	1.26881
ENSG00000272316	232.733	0.230138	0.125485	1.83399	0.066655	0.1904	XXbac-BPGBPG55C20.2		lincRNA	1.76164	2.18146	1.97155
ENSG00000182165	293.966	-0.216713	0.118443	-1.82969	0.0672968	0.191783	TP53TG1	TP53 target 1 (non-protein coding) [Source:HGNC Symbol;Acc:HGNC:17026]	lincRNA	28.534	24.2363	26.3851
ENSG00000260771	12.2262	0.517685	0.284422	1.82013	0.0687395	0.194715	RP1-39J2.1		lincRNA	0.779132	1.38398	1.08156
ENSG00000224843	31.3047	0.402497	0.2215	1.81714	0.0691959	0.195536	LINC00240	long intergenic non-protein coding RNA 240 [Source:HGNC Symbol;Acc:HGNC:18772]	lincRNA	2.86889	4.28898	3.57894
ENSG00000274422	75.2192	0.470739	0.259049	1.81718	0.0691896	0.195536	LL22NC03-2H8.5		lincRNA	0.778536	1.36682	1.07268
ENSG00000233005	17.8275	-0.527027	0.290057	-1.81698	0.0692203	0.19555	AC067959.1		lincRNA	3.41935	1.27462	2.34699
ENSG00000154537	30.9481	0.425222	0.234727	1.81156	0.0700544	0.197375	FAM27C	family with sequence similarity 27 member C [Source:HGNC Symbol;Acc:HGNC:23668]	lincRNA	2.41051	3.55494	2.98272
ENSG00000223473	15.0708	0.493716	0.273067	1.80804	0.0705998	0.198412	GS1-124K5.3		lincRNA	0.878333	1.58119	1.22976
ENSG00000234722	24.8082	0.471182	0.261108	1.80455	0.0711455	0.199288	LINC01287	long intergenic non-protein coding RNA 1287 [Source:HGNC Symbol;Acc:HGNC:50351]	lincRNA	0.625154	0.831331	0.728243
ENSG00000237879	33.1977	0.449481	0.250262	1.79604	0.0724883	0.201992	LINC00398	long intergenic non-protein coding RNA 398 [Source:HGNC Symbol;Acc:HGNC:42727]	lincRNA	1.49722	2.38763	1.94242
ENSG00000282057	68.0893	-0.352361	0.196521	-1.79299	0.0729748	0.202886	RP4-621F18.2		lincRNA	4.30313	3.64422	3.97367
ENSG00000257556	37.1594	0.365545	0.204885	1.78414	0.0744004	0.205406	RP11-44N21.1		lincRNA	4.51632	6.519	5.51766
ENSG00000231394	16.1978	0.487533	0.27568	1.76847	0.0769819	0.210394	RP11-310H4.3		lincRNA	1.37717	2.4184	1.89779
ENSG00000247317	24.3643	0.443625	0.252	1.76042	0.0783375	0.213348	RP11-273G15.2		lincRNA	1.12122	1.67909	1.40016
ENSG00000253508	15.2386	0.498697	0.284407	1.75346	0.0795231	0.215322	RP1-170O19.14		lincRNA	1.20919	2.19882	1.70401
ENSG00000269439	34.7715	0.431098	0.246614	1.74807	0.080452	0.216921	CTD-3131K8.2		lincRNA	3.30141	4.41193	3.85667
ENSG00000237491	58.8837	0.352126	0.202055	1.74272	0.0813825	0.218355	RP11-206L10.9		lincRNA	4.61122	6.00588	5.30855
ENSG00000251442	19.4017	-0.468811	0.273238	-1.71576	0.0862057	0.227181	LINC01094	long intergenic non-protein coding RNA 1094 [Source:HGNC Symbol;Acc:HGNC:49219]	lincRNA	0.716593	0.605896	0.661245
ENSG00000229214	43.9337	-0.336961	0.196776	-1.7124	0.0868224	0.228115	LINC00242	long intergenic non-protein coding RNA 242 [Source:HGNC Symbol;Acc:HGNC:21249]	lincRNA	0.928208	0.759374	0.843791
ENSG00000280868	43.9337	-0.336961	0.196776	-1.7124	0.0868224	0.228115	LINC00242	long intergenic non-protein coding RNA 242 [Source:HGNC Symbol;Acc:HGNC:21249]	lincRNA	0.928208	0.759374	0.843791
ENSG00000272551	25.4143	0.43248	0.253295	1.70742	0.0877447	0.229694	RP11-324L17.1		lincRNA	1.34906	2.16314	1.7561
ENSG00000243819	28.1975	0.440991	0.260081	1.69559	0.089964	0.23334	RN7SL832P	RNA, 7SL, cytoplasmic 832, pseudogene [Source:HGNC Symbol;Acc:HGNC:46848]	lincRNA	0.601242	0.950721	0.775982
ENSG00000259774	13.4639	0.494029	0.292895	1.68671	0.0916588	0.236613	RP11-182J1.13		lincRNA	0.343018	0.818971	0.580994
ENSG00000260077	50.5214	0.353744	0.209767	1.68637	0.091725	0.236716	RP11-254F7.2		lincRNA	1.34724	1.78987	1.56856
ENSG00000275367	229.799	0.260223	0.15461	1.68309	0.0923571	0.237718	RP11-266K4.14		lincRNA	2.7429	3.57164	3.15727
ENSG00000245317	46.7064	0.414186	0.246093	1.68305	0.0923661	0.237718	CTC-241N9.1		lincRNA	1.29746	1.88297	1.59021
ENSG00000234390	69.7307	0.316635	0.188202	1.68242	0.0924875	0.237859	USP27X-AS1	USP27X antisense RNA 1 (head to head) [Source:HGNC Symbol;Acc:HGNC:27249]	lincRNA	1.33887	1.70503	1.52195
ENSG00000253968	32.4246	0.428885	0.255371	1.67946	0.0930627	0.238754	CTB-32H22.1		lincRNA	2.98193	4.72164	3.85178
ENSG00000259820	50.0986	0.349714	0.20847	1.67753	0.0934388	0.239513	AC083843.1		lincRNA	0.29388	0.435902	0.364891
ENSG00000261087	58.9465	0.302528	0.180382	1.67715	0.0935123	0.239631	KB-1460A1.5		lincRNA	0.846903	1.10652	0.97671
ENSG00000224914	259.204	0.252444	0.150596	1.6763	0.0936789	0.239821	LINC00863	long intergenic non-protein coding RNA 863 [Source:HGNC Symbol;Acc:HGNC:45162]	lincRNA	3.13248	4.14671	3.6396
ENSG00000250742	167.346	0.251705	0.150544	1.67198	0.0945292	0.241443	RP11-834C11.4		lincRNA	5.37706	6.69559	6.03632
ENSG00000281383	108.389	-0.476	0.284978	-1.67031	0.0948588	0.241939	CH507-513H4.5		lincRNA	7.15866	5.52583	6.34224
ENSG00000265494	20.2279	0.436883	0.262409	1.6649	0.0959335	0.243775	RP11-131K5.2		lincRNA	0.371395	0.609424	0.49041
ENSG00000228526	45.3963	0.403041	0.242671	1.66086	0.0967421	0.24506	MIR34A	microRNA 34a [Source:HGNC Symbol;Acc:HGNC:31635]	lincRNA	0.40188	0.678381	0.540131
ENSG00000268471	68.5231	0.289521	0.174509	1.65906	0.0971043	0.245525	MIR4453	microRNA 4453 [Source:HGNC Symbol;Acc:HGNC:41892]	lincRNA	0.906003	1.20517	1.05559
ENSG00000261770	17.7945	0.440648	0.265948	1.6569	0.0975401	0.246282	CTC-459F4.1		lincRNA	0.161422	0.28591	0.223666
ENSG00000277142	12.9592	0.44569	0.269642	1.6529	0.0983522	0.247389	LINC00235	long intergenic non-protein coding RNA 235 [Source:HGNC Symbol;Acc:HGNC:14138]	lincRNA	0.207171	0.341554	0.274363
ENSG00000282485	12.9592	0.44569	0.269642	1.6529	0.0983522	0.247389	LINC00235	long intergenic non-protein coding RNA 235 [Source:HGNC Symbol;Acc:HGNC:14138]	lincRNA	0.207171	0.341554	0.274363
ENSG00000204588	16.5623	-0.479412	0.290164	-1.65221	0.0984915	0.247531	LINC01123	long intergenic non-protein coding RNA 1123 [Source:HGNC Symbol;Acc:HGNC:49269]	lincRNA	0.434902	0.213249	0.324076
ENSG00000250903	196.126	0.199697	0.121092	1.64913	0.0991203	0.248552	GMDS-AS1	GMDS antisense RNA 1 (head to head) [Source:HGNC Symbol;Acc:HGNC:48993]	lincRNA	10.1713	12.4623	11.3168
ENSG00000236882	46.4509	-0.440274	0.268184	-1.64169	0.100655	0.250956	LINC01554	long intergenic non-protein coding RNA 1554 [Source:HGNC Symbol;Acc:HGNC:24687]	lincRNA	1.65224	1.13986	1.39605
ENSG00000259865	35.963	-0.44918	0.274676	-1.63531	0.101985	0.253238	RP11-488L18.10		lincRNA	1.73699	1.17906	1.45802
ENSG00000242282	64.4246	0.330709	0.202514	1.63302	0.102465	0.254122	AC108488.4		lincRNA	4.01823	5.31054	4.66439
ENSG00000205959	12.4603	0.467741	0.286903	1.63031	0.103036	0.25502	RP11-689P11.2		lincRNA	0.15964	0.337312	0.248476
ENSG00000261326	25.9065	0.457052	0.280521	1.62929	0.103251	0.255291	LINC01355	long intergenic non-protein coding RNA 1355 [Source:HGNC Symbol;Acc:HGNC:50584]	lincRNA	0.155154	0.285744	0.220449
ENSG00000283124	25.9065	0.457052	0.280521	1.62929	0.103251	0.255291	LINC01355	long intergenic non-protein coding RNA 1355 [Source:HGNC Symbol;Acc:HGNC:50584]	lincRNA	0.155154	0.285744	0.220449
ENSG00000272720	24.0448	0.440272	0.271886	1.61933	0.105376	0.258616	CTA-228A9.3		lincRNA	0.614317	1.08208	0.848199
ENSG00000272692	24.5192	0.42032	0.259944	1.61696	0.105886	0.259368	RP11-399K21.14		lincRNA	0.494344	0.742545	0.618445
ENSG00000282851	18.386	0.444484	0.275354	1.61423	0.106478	0.260283	BISPR	BST2 interferon stimulated positive regulator (non-protein coding) [Source:HGNC Symbol;Acc:HGNC:51290]	lincRNA	0.534738	0.769728	0.652233
ENSG00000273145	15.9987	0.430549	0.266994	1.61258	0.106836	0.260801	CITF22-92A6.1		lincRNA	0.513361	0.844427	0.678894
ENSG00000267519	101.45	0.341588	0.212962	1.60399	0.108716	0.26377	MIR24-2	microRNA 24-2 [Source:HGNC Symbol;Acc:HGNC:31608]	lincRNA	3.18265	4.88645	4.03455
ENSG00000270069	27.6466	-0.381558	0.238615	-1.59906	0.109808	0.265806	MIR222HG	MIR222 host gene [Source:HGNC Symbol;Acc:HGNC:49555]	lincRNA	1.11117	0.837517	0.974343
ENSG00000253141	31.1427	0.383422	0.240639	1.59335	0.111081	0.268089	CTB-164N12.1		lincRNA	2.05389	3.05308	2.55349
ENSG00000225511	76.6616	-0.342263	0.215149	-1.59082	0.111651	0.269028	LINC00475	long intergenic non-protein coding RNA 475 [Source:HGNC Symbol;Acc:HGNC:23569]	lincRNA	8.66735	6.29745	7.4824
ENSG00000276476	19.687	-0.452252	0.284367	-1.59038	0.111748	0.269117	LINC00540	long intergenic non-protein coding RNA 540 [Source:HGNC Symbol;Acc:HGNC:43673]	lincRNA	0.503707	0.398109	0.450908
ENSG00000256433	15.937	0.422575	0.26622	1.58731	0.112441	0.270131	RP1-102E24.8		lincRNA	0.332703	0.529486	0.431094
ENSG00000229017	16.5801	0.43169	0.272196	1.58595	0.112751	0.270438	LINC01277	long intergenic non-protein coding RNA 1277 [Source:HGNC Symbol;Acc:HGNC:50334]	lincRNA	0.325554	0.509706	0.41763
ENSG00000236204	23.1366	0.398902	0.252566	1.5794	0.114245	0.273032	LINC01376	long intergenic non-protein coding RNA 1376 [Source:HGNC Symbol;Acc:HGNC:50637]	lincRNA	0.810861	1.21789	1.01437
ENSG00000272894	24.694	0.389622	0.246968	1.57762	0.114653	0.273789	RP5-1159O4.1		lincRNA	1.05055	1.26344	1.15699
ENSG00000277420	11.944	-0.451389	0.286381	-1.57618	0.114984	0.274358	CH17-408M7.1		lincRNA	0.275377	0.1669	0.221139
ENSG00000226383	23.8898	0.408603	0.261373	1.5633	0.117983	0.278993	AC093375.1		lincRNA	1.22084	1.80496	1.5129
ENSG00000234177	99.0964	0.394626	0.252629	1.56208	0.11827	0.279476	LINC01114	long intergenic non-protein coding RNA 1114 [Source:HGNC Symbol;Acc:HGNC:49245]	lincRNA	2.21238	3.08648	2.64943
ENSG00000248360	165.537	0.261145	0.167509	1.55899	0.118998	0.280604	LINC00504	long intergenic non-protein coding RNA 504 [Source:HGNC Symbol;Acc:HGNC:43555]	lincRNA	2.3541	2.24689	2.30049
ENSG00000235601	59.5446	0.351467	0.226826	1.5495	0.12126	0.284549	BARX1-AS1	BARX1 antisense RNA 1 (head to head) [Source:HGNC Symbol;Acc:HGNC:50673]	lincRNA	11.9105	16.2545	14.0825
ENSG00000264443	15.3214	0.450359	0.292626	1.53902	0.123798	0.288446	RP4-594I10.3		lincRNA	0.355147	0.703961	0.529554
ENSG00000267272	1026.5	-0.230969	0.150128	-1.53847	0.123933	0.288585	LINC01140	long intergenic non-protein coding RNA 1140 [Source:HGNC Symbol;Acc:HGNC:27922]	lincRNA	38.3316	33.1032	35.7174
ENSG00000248508	166.196	0.225681	0.146842	1.5369	0.124318	0.289077	SRP14-AS1	SRP14 antisense RNA1 (head to head) [Source:HGNC Symbol;Acc:HGNC:48619]	lincRNA	7.47746	8.55564	8.01655
ENSG00000223839	18.0168	0.424706	0.279313	1.52054	0.128376	0.295533	FAM95B1	family with sequence similarity 95 member B1 [Source:HGNC Symbol;Acc:HGNC:32318]	lincRNA	0.317028	0.322378	0.319703
ENSG00000276073	15.2456	0.426764	0.280953	1.51899	0.128766	0.296135	RP5-1125A11.7		lincRNA	0.158128	0.263474	0.210801
ENSG00000250303	102.757	0.307095	0.202531	1.51629	0.129447	0.29709	RP11-356J5.12		lincRNA	3.05464	3.6633	3.35897
ENSG00000274020	55.5415	0.288997	0.191638	1.50804	0.131545	0.300324	LINC01138	long intergenic non-protein coding RNA 1138 [Source:HGNC Symbol;Acc:HGNC:49454]	lincRNA	2.80996	3.649	3.22948
ENSG00000163364	815.233	-0.140807	0.0934414	-1.50691	0.131835	0.300575	LINC01116	long intergenic non-protein coding RNA 1116 [Source:HGNC Symbol;Acc:HGNC:49259]	lincRNA	29.8286	28.1522	28.9904
ENSG00000282033	142.981	-0.328576	0.218926	-1.50085	0.133394	0.30292	RP11-506F3.1		lincRNA	10.6401	8.20945	9.42478
ENSG00000229891	13.3914	0.412387	0.275316	1.49787	0.134168	0.303981	LINC01315	long intergenic non-protein coding RNA 1315 [Source:HGNC Symbol;Acc:HGNC:50513]	lincRNA	0.606634	1.08974	0.848189
ENSG00000205664	79.7299	0.272712	0.182128	1.49736	0.1343	0.304149	RP11-706O15.1		lincRNA	5.42209	7.01727	6.21968
ENSG00000269892	31.2283	0.353697	0.236317	1.49671	0.13447	0.304335	RP4-761J14.10		lincRNA	2.28843	3.27723	2.78283
ENSG00000271614	119.371	0.30896	0.206701	1.49471	0.134989	0.305224	LINC00936	long intergenic non-protein coding RNA 936 [Source:HGNC Symbol;Acc:HGNC:27883]	lincRNA	1.29663	1.72022	1.50842
ENSG00000237523	38.89	0.333976	0.22343	1.49477	0.134975	0.305224	LINC00857	long intergenic non-protein coding RNA 857 [Source:HGNC Symbol;Acc:HGNC:45114]	lincRNA	0.778017	1.16294	0.970478
ENSG00000259577	93.2418	0.255768	0.17198	1.48719	0.136964	0.307778	RP11-430B1.2		lincRNA	3.11429	4.03254	3.57341
ENSG00000249846	45.7086	0.342063	0.230164	1.48617	0.137233	0.308271	RP11-77P16.4		lincRNA	1.69238	2.70054	2.19646
ENSG00000226237	98.7792	-0.302066	0.203601	-1.48362	0.13791	0.309313	GAS1RR	GAS1 adjacent regulatory RNA [Source:HGNC Symbol;Acc:HGNC:52261]	lincRNA	1.14383	0.893196	1.01852
ENSG00000267053	12.8521	0.433912	0.292876	1.48156	0.138458	0.309854	CTD-3162L10.1		lincRNA	0.719989	1.1585	0.939247
ENSG00000225975	28.7571	0.328219	0.224638	1.4611	0.143988	0.317773	LINC01534	long intergenic non-protein coding RNA 1534 [Source:HGNC Symbol;Acc:HGNC:51281]	lincRNA	2.04227	2.86684	2.45455
ENSG00000272462	204.743	0.228316	0.156433	1.45951	0.144424	0.318264	U91328.19		lincRNA	2.02587	2.46283	2.24435
ENSG00000281649	1854.88	-0.109498	0.0753191	-1.45378	0.146006	0.320368	EBLN3P	endogenous Bornavirus-like nucleoprotein 3, pseudogene [Source:HGNC Symbol;Acc:HGNC:50682]	lincRNA	25.6907	26.547	26.1188
ENSG00000273344	121.663	0.244204	0.168296	1.45104	0.146768	0.321369	PAXIP1-AS1	PAXIP1 antisense RNA 1 (head to head) [Source:HGNC Symbol;Acc:HGNC:27328]	lincRNA	2.28855	2.80608	2.54731
ENSG00000238290	22.8667	0.362638	0.250075	1.45011	0.147027	0.321777	RP11-431K24.1		lincRNA	0.422785	0.649666	0.536225
ENSG00000215014	23.4868	-0.361334	0.250661	-1.44152	0.149436	0.325281	RP5-832C2.5		lincRNA	0.605907	0.462436	0.534172
ENSG00000267454	113.973	0.215122	0.150921	1.4254	0.154041	0.331394	ZNF582-AS1	ZNF582 antisense RNA 1 (head to head) [Source:HGNC Symbol;Acc:HGNC:25213]	lincRNA	4.46255	4.79054	4.62654
ENSG00000236166	15.8366	0.405269	0.284363	1.42518	0.154106	0.331394	RP3-523C21.2		lincRNA	1.43783	2.4355	1.93667
ENSG00000251417	14.8596	0.386886	0.271829	1.42327	0.154658	0.332175	RP11-1348G14.4		lincRNA	0.29013	0.428465	0.359298
ENSG00000283317	17.3021	0.371889	0.261452	1.4224	0.154911	0.332398	RP11-122G18.11		lincRNA	1.517	2.29103	1.90401
ENSG00000184224	44.8555	0.29527	0.208366	1.41708	0.156461	0.334679	C11orf72	chromosome 11 open reading frame 72 [Source:HGNC Symbol;Acc:HGNC:26915]	lincRNA	0.72124	1.02905	0.875146
ENSG00000246067	163.765	-0.202918	0.143298	-1.41606	0.156758	0.335114	RAB30-AS1	RAB30 antisense RNA 1 (head to head) [Source:HGNC Symbol;Acc:HGNC:48672]	lincRNA	18.0647	16.6689	17.3668
ENSG00000247373	26.4964	0.352898	0.249391	1.41504	0.157058	0.335564	RP11-486O12.2		lincRNA	0.116766	0.173649	0.145207
ENSG00000250790	25.2403	0.331617	0.234655	1.41321	0.157593	0.336326	RP11-46H11.3		lincRNA	0.301398	0.416852	0.359125
ENSG00000224397	13.1741	0.410314	0.290983	1.4101	0.158511	0.33741	LINC01272	long intergenic non-protein coding RNA 1272 [Source:HGNC Symbol;Acc:HGNC:50328]	lincRNA	0.374576	0.89485	0.634713
ENSG00000267475	20.5563	0.38292	0.271682	1.40944	0.158704	0.337629	CTD-2538C1.2		lincRNA	1.75982	2.64102	2.20042
ENSG00000242516	23.3803	-0.36732	0.260685	-1.40906	0.158819	0.337823	LINC00960	long intergenic non-protein coding RNA 960 [Source:HGNC Symbol;Acc:HGNC:48710]	lincRNA	0.947051	0.726116	0.836584
ENSG00000233117	117.465	-0.310049	0.22015	-1.40835	0.159027	0.338146	LINC00702	long intergenic non-protein coding RNA 702 [Source:HGNC Symbol;Acc:HGNC:44676]	lincRNA	6.57839	4.50108	5.53973
ENSG00000273030	15.0766	0.388531	0.275993	1.40776	0.159202	0.338398	RP11-285F16.1		lincRNA	1.62508	2.48999	2.05753
ENSG00000261501	27.9541	0.329447	0.23513	1.40113	0.161176	0.340933	RP11-63B13.1		lincRNA	0.486856	0.688245	0.587551
ENSG00000250934	31.4203	-0.366706	0.262383	-1.3976	0.162234	0.34256	RP11-71E19.1		lincRNA	4.79866	3.47791	4.13829
ENSG00000276077	129.231	-0.366426	0.262705	-1.39482	0.163071	0.344002	CH507-254M2.2		lincRNA	4.93382	3.99203	4.46292
ENSG00000272791	15.0636	0.387227	0.27841	1.39085	0.16427	0.34543	RP11-464F9.22		lincRNA	0.667859	1.05347	0.860665
ENSG00000269473	14.5458	0.37524	0.269957	1.39	0.164529	0.34575	CTD-2619J13.19		lincRNA	0.0985588	0.149602	0.124081
ENSG00000237248	47.9655	-0.371851	0.26766	-1.38927	0.164751	0.346075	LINC00987	long intergenic non-protein coding RNA 987 [Source:HGNC Symbol;Acc:HGNC:48911]	lincRNA	1.02388	0.751946	0.887914
ENSG00000274414	24.605	0.326428	0.235494	1.38614	0.165703	0.34726	RP5-965G21.4		lincRNA	0.426803	0.566713	0.496758
ENSG00000229180	93.4335	0.284527	0.205552	1.38421	0.166294	0.348009	GS1-124K5.11		lincRNA	0.611878	0.791881	0.70188
ENSG00000258410	31.3262	0.337518	0.244161	1.38236	0.166863	0.348826	RP11-173D3.1		lincRNA	2.79453	3.99186	3.39319
ENSG00000274317	17.7082	0.365073	0.266817	1.36825	0.171233	0.35506	RP11-93G5.1		lincRNA	0.1287	0.196607	0.162654
ENSG00000267696	19.1376	0.387507	0.283821	1.36532	0.172153	0.356222	ERVK-28	endogenous retrovirus group K member 28 [Source:HGNC Symbol;Acc:HGNC:44981]	lincRNA	2.84738	4.47157	3.65947
ENSG00000232721	26.6539	0.345735	0.253498	1.36386	0.172612	0.356843	RP11-403I13.5		lincRNA	0.37278	0.571738	0.472259
ENSG00000223396	49.6329	0.301657	0.221244	1.36346	0.172738	0.357034	RP11-134G8.5		lincRNA	0.865084	1.16016	1.01262
ENSG00000276216	38.3874	0.377275	0.277311	1.36048	0.173679	0.358551	CH17-373J23.1		lincRNA	6.22112	12.2477	9.23439
ENSG00000269983	45.0572	-0.394887	0.290985	-1.35707	0.174759	0.360033	RP11-497H16.9		lincRNA	4.40197	2.83807	3.62002
ENSG00000232453	31.1995	0.306963	0.228799	1.34163	0.179717	0.367053	RP4-794H19.1		lincRNA	1.05307	1.58799	1.32053
ENSG00000179935	25.3712	0.319234	0.238169	1.34036	0.180127	0.367685	LINC00652	long intergenic non-protein coding RNA 652 [Source:HGNC Symbol;Acc:HGNC:25003]	lincRNA	0.379733	0.652019	0.515876
ENSG00000226101	12.4586	0.369006	0.276231	1.33586	0.181595	0.369938	AC007461.2		lincRNA	0.228317	0.351016	0.289666
ENSG00000228784	23.5104	0.329781	0.249031	1.32426	0.185417	0.376222	LINC00954	long intergenic non-protein coding RNA 954 [Source:HGNC Symbol;Acc:HGNC:48668]	lincRNA	0.348502	0.551446	0.449974
ENSG00000273230	40.0053	0.286088	0.216121	1.32374	0.185589	0.376254	RP11-1246C19.1		lincRNA	0.527582	0.707443	0.617513
ENSG00000244733	68.851	-0.282022	0.21348	-1.32107	0.186478	0.377305	RP11-506M13.3		lincRNA	1.92641	1.65278	1.7896
ENSG00000273117	87.4152	0.265598	0.20366	1.30413	0.192191	0.385362	AC144652.1		lincRNA	2.22657	2.97943	2.603
ENSG00000234880	113.087	0.337585	0.259031	1.30326	0.192485	0.385613	LINC00163	long intergenic non-protein coding RNA 163 [Source:HGNC Symbol;Acc:HGNC:33165]	lincRNA	2.00322	2.97347	2.48834
ENSG00000271020	20.5047	-0.331995	0.256927	-1.29217	0.196297	0.390845	RP11-10C24.1		lincRNA	2.79187	2.05776	2.42482
ENSG00000273008	13.8497	0.349652	0.271345	1.28859	0.197541	0.392272	RP11-351D16.3		lincRNA	0.36475	0.539008	0.451879
ENSG00000273015	415.297	0.150967	0.117361	1.28634	0.198323	0.393432	RP11-352M15.2		lincRNA	1.76271	2.0279	1.89531
ENSG00000260317	13.4596	-0.363968	0.283518	-1.28376	0.199226	0.394655	RP11-48B3.4		lincRNA	0.416196	0.293663	0.354929
ENSG00000266490	13.0982	0.36722	0.286569	1.28144	0.200039	0.39552	CTD-2349P21.9		lincRNA	1.48486	2.40738	1.94612
ENSG00000272523	20.4203	0.345102	0.269568	1.2802	0.200474	0.396016	LINC01023	long intergenic non-protein coding RNA 1023 [Source:HGNC Symbol;Acc:HGNC:49004]	lincRNA	2.72585	3.87017	3.29801
ENSG00000172965	185.88	-0.242223	0.189522	-1.27807	0.201224	0.396837	MIR4435-2HG	MIR4435-2 host gene [Source:HGNC Symbol;Acc:HGNC:35163]	lincRNA	17.1201	14.1569	15.6385
ENSG00000234840	41.0043	0.330393	0.258585	1.2777	0.201356	0.396932	LINC01239	long intergenic non-protein coding RNA 1239 [Source:HGNC Symbol;Acc:HGNC:49796]	lincRNA	0.666751	0.978772	0.822761
ENSG00000236833	21.3076	0.373995	0.292828	1.27718	0.201538	0.397209	AC024560.2		lincRNA	0.523904	0.932387	0.728145
ENSG00000275764	175.757	-0.174325	0.136974	-1.27268	0.20313	0.398851	RP11-582E3.6		lincRNA	4.7009	4.35523	4.52806
ENSG00000247516	196.624	0.222721	0.175766	1.26715	0.205102	0.401022	MIR4458HG	MIR4458 host gene [Source:HGNC Symbol;Acc:HGNC:49008]	lincRNA	7.55511	9.6099	8.5825
ENSG00000261541	16.13	-0.367734	0.29046	-1.26604	0.205499	0.401474	RP11-626K17.3		lincRNA	0.206701	0.145521	0.176111
ENSG00000233396	59.2002	0.249351	0.197225	1.2643	0.206123	0.402298	RP11-458D21.1		lincRNA	2.50666	3.02669	2.76668
ENSG00000249614	59.1166	0.305799	0.242236	1.2624	0.206805	0.403232	RP11-703G6.1		lincRNA	3.41127	4.55535	3.98331
ENSG00000245149	48.9533	0.254037	0.202148	1.25669	0.208865	0.405789	RNF139-AS1	RNF139 antisense RNA 1 (head to head) [Source:HGNC Symbol;Acc:HGNC:48940]	lincRNA	0.931422	1.25104	1.09123
ENSG00000273270	223.99	0.149564	0.120196	1.24433	0.213376	0.411601	RP11-212P7.2		lincRNA	1.28908	1.55796	1.42352
ENSG00000270419	13.1443	0.335517	0.270569	1.24004	0.214961	0.414165	CAHM	colon adenocarcinoma hypermethylated (non-protein coding) [Source:HGNC Symbol;Acc:HGNC:42860]	lincRNA	0.646532	0.931711	0.789121
ENSG00000272849	12.3865	0.359043	0.290374	1.23648	0.216279	0.416032	RP11-347I19.8		lincRNA	0.988877	1.69735	1.34312
ENSG00000251152	14.9189	0.357283	0.291767	1.22455	0.220745	0.421673	RP11-281P23.1		lincRNA	0.122714	0.222813	0.172764
ENSG00000226091	24.6266	0.283953	0.232394	1.22186	0.22176	0.422845	LINC00937	long intergenic non-protein coding RNA 937 [Source:HGNC Symbol;Acc:HGNC:48629]	lincRNA	0.638916	1.1434	0.89116
ENSG00000270074	109.445	0.240279	0.197364	1.21744	0.223438	0.424663	RP11-351I21.11		lincRNA	3.05536	3.91587	3.48562
ENSG00000224259	28.458	-0.30852	0.253542	-1.21684	0.223666	0.424982	LINC01133	long intergenic non-protein coding RNA 1133 [Source:HGNC Symbol;Acc:HGNC:49447]	lincRNA	1.46767	1.11392	1.2908
ENSG00000249740	28.0054	0.291046	0.239541	1.21501	0.224361	0.426007	OSMR-AS1	OSMR antisense RNA 1 (head to head) [Source:HGNC Symbol;Acc:HGNC:50296]	lincRNA	1.78275	2.25542	2.01908
ENSG00000181798	29.207	0.309097	0.254776	1.21321	0.225048	0.4267	LINC00471	long intergenic non-protein coding RNA 471 [Source:HGNC Symbol;Acc:HGNC:28668]	lincRNA	0.961367	1.31995	1.14066
ENSG00000260756	16.0982	0.336153	0.277141	1.21293	0.225155	0.426713	RP11-609N14.1		lincRNA	0.491962	0.734838	0.6134
ENSG00000255874	343.992	-0.13125	0.10829	-1.21203	0.225502	0.427109	LINC00346	long intergenic non-protein coding RNA 346 [Source:HGNC Symbol;Acc:HGNC:27492]	lincRNA	2.45799	2.4463	2.45214
ENSG00000260792	12.6375	0.344669	0.285501	1.20724	0.227338	0.429782	RP11-982M15.8		lincRNA	0.120613	0.184695	0.152654
ENSG00000272983	18.2628	0.330428	0.27576	1.19825	0.230822	0.433509	RP11-508N22.12		lincRNA	0.0963664	0.137465	0.116916
ENSG00000283696	12.0243	0.3371	0.281896	1.19583	0.231762	0.43457	RP11-122G18.12		lincRNA	0.51003	0.756343	0.633187
ENSG00000259363	17.2903	0.318474	0.268292	1.18704	0.235212	0.43853	CTD-2054N24.2		lincRNA	1.55664	2.26758	1.91211
ENSG00000270093	51.9514	0.304679	0.257167	1.18475	0.236115	0.439847	AP000473.8		lincRNA	1.35378	2.02894	1.69136
ENSG00000262877	24.3664	0.313168	0.264378	1.18455	0.236196	0.43995	RP11-1055B8.4		lincRNA	0.62998	0.914679	0.77233
ENSG00000256576	34.3992	0.261978	0.221286	1.18389	0.236456	0.440344	RP13-977J11.2		lincRNA	0.968351	1.30291	1.13563
ENSG00000261824	300.512	0.119711	0.101334	1.18135	0.237463	0.441851	LINC00662	long intergenic non-protein coding RNA 662 [Source:HGNC Symbol;Acc:HGNC:27122]	lincRNA	13.0096	14.2543	13.6319
ENSG00000274561	33.6693	0.301723	0.257242	1.17291	0.24083	0.445195	RP11-147L13.12		lincRNA	4.38617	6.2988	5.34249
ENSG00000249859	69.8764	0.241785	0.206561	1.17052	0.24179	0.446347	PVT1	Pvt1 oncogene (non-protein coding) [Source:HGNC Symbol;Acc:HGNC:9709]	lincRNA	4.73974	5.90308	5.32141
ENSG00000277991	21.0675	0.325014	0.278059	1.16887	0.242458	0.447049	CH507-338C24.1		lincRNA	0.30542	0.341937	0.323678
ENSG00000261804	32.0613	0.316631	0.271011	1.16834	0.242672	0.447397	RP11-44F14.2		lincRNA	2.11832	3.04676	2.58254
ENSG00000268087	27.7545	0.288786	0.247668	1.16602	0.243606	0.448745	CTC-429P9.2		lincRNA	4.79725	6.53821	5.66773
ENSG00000238009	36.7418	-0.286175	0.248247	-1.15278	0.248999	0.454841	RP11-34P13.7		lincRNA	0.723727	0.655214	0.68947
ENSG00000189419	16.0912	0.297505	0.258931	1.14897	0.250567	0.456351	SPATA41	spermatogenesis associated 41 (non-protein coding) [Source:HGNC Symbol;Acc:HGNC:48613]	lincRNA	0.31082	0.438408	0.374614
ENSG00000271334	25.2685	-0.268762	0.233989	-1.14861	0.250716	0.456533	CTD-2078B5.2		lincRNA	2.85759	2.36287	2.61023
ENSG00000237753	45.3775	0.251666	0.221271	1.13737	0.255385	0.4622	AC079922.3		lincRNA	0.951079	1.19566	1.07337
ENSG00000271780	22.3695	0.29341	0.259821	1.12928	0.258781	0.466308	RP11-1017G21.5		lincRNA	0.902423	1.24839	1.07541
ENSG00000231742	13.8404	0.325874	0.288605	1.12914	0.258841	0.466336	LINC01273	long intergenic non-protein coding RNA 1273 [Source:HGNC Symbol;Acc:HGNC:50329]	lincRNA	1.28785	1.78744	1.53765
ENSG00000231028	29.2577	0.289029	0.257226	1.12364	0.261167	0.469244	LINC00271	long intergenic non-protein coding RNA 271 [Source:HGNC Symbol;Acc:HGNC:32526]	lincRNA	1.52226	2.15048	1.83637
ENSG00000277013	27.7503	0.25453	0.226982	1.12137	0.262132	0.470463	CTC-526N19.1		lincRNA	0.563039	0.715371	0.639205
ENSG00000258123	12.9941	0.320331	0.287882	1.11272	0.26583	0.475027	RP11-314D7.2		lincRNA	0.418641	0.63235	0.525496
ENSG00000225684	232.911	-0.18019	0.161964	-1.11253	0.26591	0.47505	FAM225B	family with sequence similarity 225 member B (non-protein coding) [Source:HGNC Symbol;Acc:HGNC:21865]	lincRNA	1.60107	1.66834	1.6347
ENSG00000276509	40.8558	0.262064	0.235905	1.11089	0.266617	0.475742	CH17-353B19.1		lincRNA	0.86427	1.09568	0.979974
ENSG00000228463	52.0573	0.273038	0.246373	1.10823	0.267762	0.477071	AP006222.2		lincRNA	1.39723	1.69485	1.54604
ENSG00000272622	12.9331	0.302559	0.273061	1.10803	0.26785	0.47711	RP11-395N3.2		lincRNA	1.13493	1.59021	1.36257
ENSG00000224577	61.9799	-0.24348	0.219873	-1.10737	0.268135	0.477355	LINC01117	long intergenic non-protein coding RNA 1117 [Source:HGNC Symbol;Acc:HGNC:49260]	lincRNA	5.36894	4.66912	5.01903
ENSG00000223764	426.059	0.212155	0.19178	1.10624	0.268622	0.477842	RP11-54O7.3		lincRNA	4.38547	5.03275	4.70911
ENSG00000260777	14.7143	0.305049	0.276079	1.10494	0.269187	0.47863	CTD-2008P7.1		lincRNA	0.200962	0.307955	0.254459
ENSG00000225470	373.634	0.119639	0.109344	1.09415	0.273889	0.483793	JPX	JPX transcript, XIST activator (non-protein coding) [Source:HGNC Symbol;Acc:HGNC:37191]	lincRNA	21.0602	22.3276	21.6939
ENSG00000273456	30.6765	0.274558	0.251588	1.0913	0.275141	0.484996	RP11-686O6.2		lincRNA	2.31985	2.98911	2.65448
ENSG00000239922	176.189	0.231291	0.213179	1.08496	0.277938	0.487737	RP11-71N10.1		lincRNA	15.8613	20.6705	18.2659
ENSG00000260693	21.2364	0.274469	0.253753	1.08164	0.279413	0.489151	AC026150.8		lincRNA	1.4674	2.01842	1.74291
ENSG00000281960	21.2364	0.274469	0.253753	1.08164	0.279413	0.489151	AC026150.8		lincRNA	1.4674	2.01842	1.74291
ENSG00000275226	23.0743	0.276325	0.257353	1.07372	0.282948	0.492958	LINC00547	long intergenic non-protein coding RNA 547 [Source:HGNC Symbol;Acc:HGNC:43682]	lincRNA	0.273046	0.378215	0.32563
ENSG00000259705	34.3815	0.238226	0.221946	1.07335	0.283113	0.493092	RP11-227D13.1		lincRNA	0.748363	0.951451	0.849907
ENSG00000274292	34.7502	0.299122	0.278693	1.0733	0.283135	0.493092	RP11-347I19.7		lincRNA	0.51501	0.739884	0.627447
ENSG00000272769	31.31	0.266556	0.248887	1.07099	0.284173	0.493929	RP11-725P16.2		lincRNA	0.750276	1.0412	0.895738
ENSG00000260804	221.948	0.153941	0.14379	1.0706	0.284352	0.493974	PKI55	DKFZp434H1419 [Source:EntrezGene;Acc:150967]	lincRNA	2.98086	3.4888	3.23483
ENSG00000267575	52.0965	0.231304	0.217431	1.06381	0.287417	0.497417	CTC-459F4.3		lincRNA	2.80842	3.8695	3.33896
ENSG00000229807	6401.27	0.289825	0.273084	1.0613	0.288553	0.498033	XIST	X inactive specific transcript (non-protein coding) [Source:HGNC Symbol;Acc:HGNC:12810]	lincRNA	38.1831	60.3905	49.2868
ENSG00000259974	21.96	0.308416	0.291725	1.05721	0.290414	0.500275	LINC00261	long intergenic non-protein coding RNA 261 [Source:HGNC Symbol;Acc:HGNC:16189]	lincRNA	0.174322	0.369114	0.271718
ENSG00000283078	13.1074	0.297352	0.281369	1.0568	0.290601	0.500349	RP11-11M20.4		lincRNA	0.331474	0.468047	0.399761
ENSG00000205622	12.0972	0.300242	0.286265	1.04883	0.294258	0.504322	AF064858.6		lincRNA	0.592835	0.969298	0.781067
ENSG00000277369	21.5801	0.282341	0.269879	1.04618	0.29548	0.505785	RP11-486I11.2		lincRNA	1.21018	1.69645	1.45332
ENSG00000225791	535.088	0.0966901	0.0925092	1.04519	0.295933	0.506173	TRAM2-AS1	TRAM2 antisense RNA 1 (head to head) [Source:HGNC Symbol;Acc:HGNC:48663]	lincRNA	16.6683	20.4089	18.5386
ENSG00000274922	43.6925	0.225063	0.215587	1.04395	0.296506	0.506743	RP11-88E10.5		lincRNA	0.587912	0.736099	0.662006
ENSG00000230658	30.9992	-0.225327	0.217343	-1.03673	0.29986	0.510113	KLHL7-AS1	KLHL7 antisense RNA 1 (head to head) [Source:HGNC Symbol;Acc:HGNC:43431]	lincRNA	0.597755	0.527262	0.562509
ENSG00000268628	13.1723	0.300962	0.290333	1.03661	0.299918	0.510115	RP1-122P22.4		lincRNA	0.307002	0.473922	0.390462
ENSG00000258768	22.6668	0.269113	0.260077	1.03474	0.300789	0.51108	CTD-2292M16.8		lincRNA	0.224361	0.316413	0.270387
ENSG00000278611	28.3296	0.269027	0.260064	1.03446	0.300919	0.511228	CTC-543D15.8		lincRNA	1.70025	2.35364	2.02694
ENSG00000233237	15.707	0.277169	0.268728	1.03141	0.302348	0.513022	LINC00472	long intergenic non-protein coding RNA 472 [Source:HGNC Symbol;Acc:HGNC:21380]	lincRNA	0.371195	0.40384	0.387518
ENSG00000268362	18.4791	0.263332	0.25583	1.02932	0.303329	0.514047	CTD-2017D11.1		lincRNA	0.403061	0.544717	0.473889
ENSG00000246100	59.8847	-0.196397	0.192082	-1.02246	0.306562	0.517764	LINC00900	long intergenic non-protein coding RNA 900 [Source:HGNC Symbol;Acc:HGNC:27444]	lincRNA	1.56469	1.29844	1.43157
ENSG00000230939	22.4946	0.276576	0.270654	1.02188	0.306839	0.518035	RP11-314C16.1		lincRNA	2.60139	3.46989	3.03564
ENSG00000277767	26.81	0.269015	0.26351	1.02089	0.307307	0.518678	RP11-365P13.5		lincRNA	0.592693	0.840924	0.716809
ENSG00000228889	22.3264	-0.272132	0.266615	-1.02069	0.3074	0.518786	UBAC2-AS1	UBAC2 antisense RNA 1 [Source:HGNC Symbol;Acc:HGNC:42502]	lincRNA	0.693807	0.587862	0.640835
ENSG00000230448	13.4561	0.275632	0.270516	1.01891	0.308244	0.519574	LINC00276	long intergenic non-protein coding RNA 276 [Source:HGNC Symbol;Acc:HGNC:38663]	lincRNA	0.263327	0.347872	0.3056
ENSG00000242759	76.8057	0.165564	0.163016	1.01563	0.309807	0.521211	LINC00882	long intergenic non-protein coding RNA 882 [Source:HGNC Symbol;Acc:HGNC:48568]	lincRNA	5.41672	5.89177	5.65424
ENSG00000227946	53.8626	0.228525	0.225654	1.01273	0.311191	0.522471	AC007383.3		lincRNA	3.80881	4.71028	4.25954
ENSG00000283192	53.8626	0.228525	0.225654	1.01273	0.311191	0.522471	AC007383.3		lincRNA	3.80881	4.71028	4.25954
ENSG00000272168	83.8494	-0.202621	0.200641	-1.00987	0.312558	0.52393	CASC15	cancer susceptibility candidate 15 (non-protein coding) [Source:HGNC Symbol;Acc:HGNC:28245]	lincRNA	1.57537	1.64544	1.61041
ENSG00000254366	21.5345	0.286173	0.284109	1.00727	0.313807	0.525284	RP11-38H17.1		lincRNA	6.02318	6.26943	6.1463
ENSG00000259345	69.5818	0.229422	0.227858	1.00686	0.314001	0.525461	RP11-624L4.1		lincRNA	3.71203	4.83298	4.2725
ENSG00000226053	12.2667	0.282989	0.281848	1.00405	0.315355	0.52681	RP5-1070A16.1		lincRNA	0.209551	0.301383	0.255467
ENSG00000248161	22.6296	-0.266887	0.265882	-1.00378	0.315486	0.526816	RP11-499E18.1		lincRNA	2.47305	1.97456	2.22381
ENSG00000280341	16.6738	0.262568	0.261574	1.0038	0.315476	0.526816	LA16c-60D12.1		lincRNA	0.104691	0.142526	0.123609
ENSG00000197291	51.7321	-0.185389	0.185886	-0.997328	0.318605	0.530089	RAMP2-AS1	RAMP2 antisense RNA 1 [Source:HGNC Symbol;Acc:HGNC:44358]	lincRNA	1.20545	1.1038	1.15462
ENSG00000266835	25.4833	-0.254748	0.255458	-0.997221	0.318657	0.530126	GAPLINC	gastric adenocarcinoma associated, positive CD44 regulator, long intergenic non-coding RNA [Source:HGNC Symbol;Acc:HGNC:51308]	lincRNA	4.36592	3.37829	3.87211
ENSG00000272140	17.1442	0.286405	0.287472	0.996288	0.31911	0.530534	RP11-574K11.29		lincRNA	0.839634	1.43184	1.13573
ENSG00000227482	24.7144	-0.245037	0.246986	-0.992107	0.321145	0.532383	RP11-18B16.2		lincRNA	1.11154	0.919042	1.01529
ENSG00000271811	19.2596	0.278429	0.28064	0.992123	0.321138	0.532383	RP1-79C4.4		lincRNA	0.357393	0.559547	0.45847
ENSG00000259676	95.5926	0.162312	0.163663	0.991748	0.32132	0.532525	RP11-343B18.2		lincRNA	9.35379	11.188	10.2709
ENSG00000262454	77.7292	0.16663	0.168364	0.9897	0.322321	0.533537	MIR193BHG	MIR193B host gene [Source:HGNC Symbol;Acc:HGNC:51945]	lincRNA	6.10342	6.74278	6.4231
ENSG00000279217	27.2484	0.249315	0.25285	0.986021	0.324123	0.535684	CTA-212A2.3		lincRNA	0.071013	0.0954623	0.0832377
ENSG00000248339	12.8719	0.263146	0.26797	0.981999	0.3261	0.537011	RP11-717H13.1		lincRNA	0.099124	0.134244	0.116684
ENSG00000282661	14.8206	0.270566	0.276538	0.978405	0.327874	0.538642	GS1-57L11.1		lincRNA	2.6641	3.65454	3.15932
ENSG00000268798	12.0732	-0.264884	0.272516	-0.971994	0.331054	0.542022	CTB-25B13.5		lincRNA	0.611322	0.518024	0.564673
ENSG00000198547	12.2539	0.271042	0.279308	0.970404	0.331845	0.542821	C20orf203	chromosome 20 open reading frame 203 [Source:HGNC Symbol;Acc:HGNC:26592]	lincRNA	0.109897	0.147112	0.128505
ENSG00000214900	49.455	-0.220445	0.228572	-0.964441	0.334825	0.546245	LINC01588	long intergenic non-protein coding RNA 1588 [Source:HGNC Symbol;Acc:HGNC:27503]	lincRNA	1.91269	1.57594	1.74432
ENSG00000228592	99.3888	-0.213738	0.224215	-0.953275	0.340451	0.552097	D21S2088E	D21S2088E [Source:EntrezGene;Acc:266917]	lincRNA	2.92472	2.58809	2.7564
ENSG00000278869	23.1269	0.254047	0.266962	0.951621	0.341289	0.552905	CITF22-49E9.3		lincRNA	1.18063	1.64647	1.41355
ENSG00000259959	117.514	-0.140548	0.147876	-0.950446	0.341886	0.55344	RP11-121C2.2		lincRNA	1.29196	1.23446	1.26321
ENSG00000274281	36.0337	0.227696	0.239861	0.949285	0.342476	0.553873	RP11-326N17.2		lincRNA	0.718485	0.895752	0.807119
ENSG00000269893	1356.35	0.129481	0.137648	0.94067	0.346874	0.558762	SNHG8	small nucleolar RNA host gene 8 [Source:HGNC Symbol;Acc:HGNC:33098]	lincRNA	225.764	250.813	238.288
ENSG00000280798	309.065	0.113693	0.121306	0.937242	0.348634	0.560991	LINC00294	long intergenic non-protein coding RNA 294 [Source:HGNC Symbol;Acc:HGNC:27456]	lincRNA	4.05281	4.56495	4.30888
ENSG00000268205	238.369	-0.177566	0.18954	-0.936826	0.348848	0.561189	CTC-444N24.11		lincRNA	2.63533	2.46721	2.55127
ENSG00000272143	165.175	-0.126505	0.135178	-0.935838	0.349357	0.5618	FGF14-AS2	FGF14 antisense RNA 2 [Source:HGNC Symbol;Acc:HGNC:44368]	lincRNA	8.14359	7.73126	7.93743
ENSG00000272129	42.32	-0.226497	0.242626	-0.933523	0.35055	0.562605	RP11-250B2.6		lincRNA	1.56898	1.33795	1.45346
ENSG00000244459	15.9695	-0.242401	0.260913	-0.929049	0.352864	0.564372	RP11-1398P2.1		lincRNA	1.84644	1.53131	1.68887
ENSG00000259807	35.8619	-0.23019	0.248182	-0.927501	0.353666	0.565306	RP11-426C22.4		lincRNA	0.84624	0.757613	0.801926
ENSG00000261126	26.67	0.217216	0.234869	0.924839	0.35505	0.566475	RP11-795F19.1		lincRNA	0.562406	0.770505	0.666455
ENSG00000275964	74.458	-0.174747	0.18965	-0.921421	0.356831	0.568255	RP11-61K9.3		lincRNA	3.31868	3.01652	3.1676
ENSG00000260257	66.2649	-0.232253	0.253384	-0.916605	0.35935	0.570741	RP5-1085F17.3		lincRNA	1.58157	1.35112	1.46634
ENSG00000269399	14.2239	0.256637	0.280094	0.916254	0.359534	0.570839	CTD-3222D19.12		lincRNA	0.276008	0.385621	0.330815
ENSG00000272933	61.7943	-0.171976	0.188252	-0.913543	0.360957	0.572115	RP11-47A8.5		lincRNA	2.32794	2.22916	2.27855
ENSG00000273014	23.8593	-0.24142	0.26473	-0.911948	0.361796	0.572582	RP11-225B17.2		lincRNA	3.8039	2.96793	3.38591
ENSG00000226067	33.5616	0.234715	0.257473	0.911607	0.361975	0.572714	LINC00623	long intergenic non-protein coding RNA 623 [Source:HGNC Symbol;Acc:HGNC:44252]	lincRNA	2.36163	2.8186	2.59011
ENSG00000275765	75.8207	0.152922	0.167785	0.911415	0.362077	0.572823	RP11-54C4.3		lincRNA	5.46361	6.33437	5.89899
ENSG00000269930	35.6747	0.227633	0.249951	0.910709	0.362449	0.573059	RP11-932O9.9		lincRNA	2.22623	2.8188	2.52252
ENSG00000282670	35.6747	0.227633	0.249951	0.910709	0.362449	0.573059	RP11-932O9.9		lincRNA	2.22623	2.8188	2.52252
ENSG00000259863	31.9702	-0.233463	0.258105	-0.904525	0.365717	0.576186	SH3RF3-AS1	SH3RF3 antisense RNA 1 [Source:HGNC Symbol;Acc:HGNC:44168]	lincRNA	1.01984	0.904764	0.962304
ENSG00000281603	56.0879	0.183716	0.203342	0.903482	0.36627	0.576803	LINC00969	long intergenic non-protein coding RNA 969 [Source:HGNC Symbol;Acc:HGNC:48729]	lincRNA	2.37146	3.22195	2.79671
ENSG00000234864	13.4126	-0.251622	0.279269	-0.901002	0.367587	0.578215	AL022344.5		lincRNA	0.168759	0.141241	0.155
ENSG00000152931	2109.25	-0.141412	0.157509	-0.897803	0.369291	0.579893	PART1	prostate androgen-regulated transcript 1 (non-protein coding) [Source:HGNC Symbol;Acc:HGNC:17263]	lincRNA	33.1754	30.2115	31.6934
ENSG00000280018	27.6666	0.23614	0.263096	0.897543	0.369429	0.579945	CH507-154B10.2		lincRNA	1.905	2.4624	2.1837
ENSG00000263004	62.5875	0.15994	0.178903	0.894002	0.371321	0.581631	RP11-166P13.3		lincRNA	5.99723	6.75501	6.37612
ENSG00000261526	17.923	0.237664	0.266511	0.891764	0.37252	0.582641	CTB-31O20.2		lincRNA	0.595194	0.791757	0.693476
ENSG00000283674	25.6986	0.213305	0.239231	0.89163	0.372591	0.582651	RP11-419I17.1		lincRNA	0.494659	0.533578	0.514118
ENSG00000226203	14.9464	0.254139	0.287272	0.884661	0.376339	0.58692	RP4-760C5.5		lincRNA	0.115999	0.177209	0.146604
ENSG00000226380	16.8503	0.228267	0.26049	0.8763	0.380867	0.591401	MIR29A	microRNA 29a [Source:HGNC Symbol;Acc:HGNC:31616]	lincRNA	0.176488	0.941617	0.559052
ENSG00000255455	244.168	0.10828	0.123579	0.876195	0.380924	0.591431	RP11-890B15.3		lincRNA	2.55841	3.00473	2.78157
ENSG00000251350	12.0777	0.252866	0.289122	0.874597	0.381793	0.592067	LVCAT1	liver cancer-associated transcript 1 [Source:EntrezGene;Acc:100506827]	lincRNA	0.190487	0.256148	0.223317
ENSG00000283196	175.467	-0.170209	0.19501	-0.872821	0.382761	0.592591	RP4-614C10.2		lincRNA	9.81879	7.77801	8.7984
ENSG00000282727	20.53	0.239608	0.274656	0.872391	0.382995	0.5928	RP11-798G7.8		lincRNA	0.356349	0.513673	0.435011
ENSG00000213062	19.2124	0.240839	0.277594	0.867594	0.385617	0.595474	RP1-206D15.6		lincRNA	0.980353	1.28607	1.13321
ENSG00000283633	59.0305	0.171595	0.197966	0.866791	0.386057	0.595836	AC005301.9		lincRNA	1.88781	2.34629	2.11705
ENSG00000264575	87.9828	0.146146	0.168766	0.865969	0.386507	0.596274	LINC00526	long intergenic non-protein coding RNA 526 [Source:HGNC Symbol;Acc:HGNC:28278]	lincRNA	2.07081	2.43732	2.25407
ENSG00000276855	197.725	-0.136765	0.157945	-0.865903	0.386543	0.596278	CTD-3157E16.2		lincRNA	17.1084	15.768	16.4382
ENSG00000226715	14.4111	-0.242741	0.28177	-0.861486	0.38897	0.59873	RP11-411H5.1		lincRNA	0.682325	0.524011	0.603168
ENSG00000272455	33.7685	0.193775	0.225707	0.858523	0.390604	0.600882	RP4-758J18.13		lincRNA	0.966767	1.21562	1.09119
ENSG00000188185	53.2	0.203864	0.238202	0.855844	0.392084	0.602382	LINC00265	long intergenic non-protein coding RNA 265 [Source:HGNC Symbol;Acc:HGNC:28019]	lincRNA	1.02385	1.26422	1.14403
ENSG00000196741	42.2927	-0.166496	0.194831	-0.854568	0.392791	0.602742	LINC01560	long intergenic non-protein coding RNA 1560 [Source:HGNC Symbol;Acc:HGNC:27333]	lincRNA	1.80527	1.64743	1.72635
ENSG00000250548	14.4421	-0.242083	0.283153	-0.854955	0.392576	0.602742	RP11-47I22.2		lincRNA	1.7825	0.612519	1.19751
ENSG00000267259	12.1033	0.248066	0.290957	0.852589	0.393887	0.603647	CTD-2008P7.9		lincRNA	0.171048	0.244188	0.207618
ENSG00000258667	30.8654	0.219469	0.257846	0.851161	0.39468	0.60448	HIF1A-AS2	HIF1A antisense RNA 2 [Source:HGNC Symbol;Acc:HGNC:43015]	lincRNA	3.21973	4.1628	3.69127
ENSG00000271737	23.1206	0.205289	0.245227	0.83714	0.402514	0.61152	CTB-113I20.2		lincRNA	3.54903	4.38603	3.96753
ENSG00000262155	15.5125	0.232573	0.278129	0.836205	0.403039	0.612266	RP11-266L9.5		lincRNA	0.343778	0.458471	0.401124
ENSG00000233967	30.747	0.20808	0.249079	0.835396	0.403495	0.612854	RP11-250B2.3		lincRNA	2.54911	3.42737	2.98824
ENSG00000232774	83.0858	0.161374	0.193782	0.83276	0.40498	0.614223	FLJ22447	uncharacterized LOC400221 [Source:EntrezGene;Acc:400221]	lincRNA	2.2804	2.65171	2.46605
ENSG00000233977	16.3183	0.235932	0.284591	0.82902	0.407093	0.616224	RP11-310H4.2		lincRNA	0.760199	1.10217	0.931186
ENSG00000277067	84.0712	-0.236388	0.285863	-0.82693	0.408277	0.617128	CH507-254M2.1		lincRNA	2.01153	2.14871	2.08012
ENSG00000256050	13.5584	-0.235172	0.287741	-0.817304	0.413755	0.62178	RP11-982M15.6		lincRNA	0.553967	0.467027	0.510497
ENSG00000203356	14.6075	0.237027	0.29041	0.816182	0.414396	0.622639	LINC01562	long intergenic non-protein coding RNA 1562 [Source:HGNC Symbol;Acc:HGNC:51335]	lincRNA	0.233605	0.356149	0.294877
ENSG00000260274	48.0196	0.168276	0.206318	0.815616	0.41472	0.622761	RP11-817O13.8		lincRNA	1.51972	1.7752	1.64746
ENSG00000203999	16.3443	0.219859	0.269443	0.815976	0.414514	0.622761	LINC01270	long intergenic non-protein coding RNA 1270 [Source:HGNC Symbol;Acc:HGNC:27658]	lincRNA	0.362474	0.426757	0.394615
ENSG00000226756	12.5004	0.231194	0.283629	0.815125	0.415001	0.622867	AC007365.3		lincRNA	1.00069	1.34919	1.17494
ENSG00000234492	12.4117	0.234505	0.288922	0.811656	0.416989	0.624592	RPL34-AS1	RPL34 antisense RNA 1 (head to head) [Source:HGNC Symbol;Acc:HGNC:26749]	lincRNA	0.485229	0.811058	0.648144
ENSG00000281392	144.109	0.144306	0.179202	0.805268	0.420665	0.628156	LINC00506	long intergenic non-protein coding RNA 506 [Source:HGNC Symbol;Acc:HGNC:43557]	lincRNA	2.42538	3.04049	2.73293
ENSG00000254258	24.9	0.197674	0.246212	0.802859	0.422056	0.628914	RP11-398H6.1		lincRNA	1.11583	1.39248	1.25416
ENSG00000234665	54.0636	0.195071	0.243504	0.801101	0.423073	0.62985	RP11-262H14.3		lincRNA	2.81632	3.23531	3.02582
ENSG00000254972	14.6708	0.218151	0.273192	0.798526	0.424566	0.631233	RP11-167J8.3		lincRNA	3.05063	3.74295	3.39679
ENSG00000265519	39.1649	-0.18752	0.235063	-0.797741	0.425021	0.631615	CTD-3157E16.1		lincRNA	9.7265	8.63791	9.1822
ENSG00000237310	37.7356	0.169181	0.213303	0.79315	0.427691	0.634034	GS1-124K5.4	uncharacterized LOC100289098 [Source:EntrezGene;Acc:100289098]	lincRNA	4.4252	5.31023	4.86771
ENSG00000269973	66.5934	0.151692	0.193117	0.785494	0.432164	0.638072	RP11-95D17.1		lincRNA	0.885778	1.01228	0.949031
ENSG00000231346	12.9687	0.217291	0.277977	0.78169	0.434397	0.640047	LINC01160	long intergenic non-protein coding RNA 1160 [Source:HGNC Symbol;Acc:HGNC:49525]	lincRNA	0.706758	0.961142	0.83395
ENSG00000272755	57.2077	0.179318	0.229804	0.780308	0.435209	0.640565	RP11-326G21.1		lincRNA	5.86271	6.7767	6.3197
ENSG00000274605	42.5491	0.153956	0.199192	0.772901	0.439581	0.645396	RP11-12G12.7		lincRNA	2.29227	2.68414	2.48821
ENSG00000272630	12.8907	0.221761	0.287767	0.770626	0.440929	0.646474	RP11-344N10.5		lincRNA	0.166722	0.234833	0.200777
ENSG00000253948	45.1555	0.195475	0.254381	0.768435	0.442229	0.647477	RP11-410L14.2		lincRNA	7.90076	10.0553	8.97801
ENSG00000273702	53.8371	0.163987	0.213399	0.768452	0.442218	0.647477	RP11-758H9.2		lincRNA	2.17592	2.55845	2.36719
ENSG00000263164	18.2166	0.207633	0.270607	0.767285	0.442912	0.64801	RP11-333E1.2		lincRNA	2.12856	2.64684	2.3877
ENSG00000230555	35.5705	0.160726	0.209521	0.767113	0.443014	0.648043	RP11-517P14.2		lincRNA	2.36884	2.85903	2.61394
ENSG00000281930	389.71	-0.104445	0.136819	-0.763378	0.445238	0.650125	SMIM10L1	small integral membrane protein 10 like 1 [Source:HGNC Symbol;Acc:HGNC:49847]	lincRNA	3.80725	3.93048	3.86887
ENSG00000277476	84.683	0.132935	0.174313	0.762619	0.44569	0.650361	RP11-147L13.13		lincRNA	1.29764	1.58	1.43882
ENSG00000224460	12.6764	0.21672	0.284267	0.762384	0.445831	0.65046	RP11-439L18.2		lincRNA	1.87666	2.74456	2.31061
ENSG00000224032	1082.96	0.075538	0.0993799	0.760093	0.447199	0.651817	EPB41L4A-AS1	EPB41L4A antisense RNA 1 [Source:HGNC Symbol;Acc:HGNC:30749]	lincRNA	78.5093	82.4453	80.4773
ENSG00000275874	16.8599	-0.198237	0.261482	-0.758129	0.448374	0.652784	PICSAR	P38 inhibited cutaneous squamous cell carcinoma associated lincRNA [Source:HGNC Symbol;Acc:HGNC:19725]	lincRNA	1.39747	1.19758	1.29753
ENSG00000237989	93.3548	-0.145247	0.191744	-0.757505	0.448748	0.653009	TCONS_00029157	uncharacterized LOC101928399 [Source:EntrezGene;Acc:101928399]	lincRNA	1.572	1.48754	1.52977
ENSG00000170846	376.71	0.0915261	0.121082	0.7559	0.449709	0.653983	AC093323.3		lincRNA	9.60584	10.715	10.1604
ENSG00000280906	39.8869	-0.181401	0.242421	-0.748291	0.454285	0.658067	RP11-351N5.2		lincRNA	3.07713	2.8104	2.94376
ENSG00000259884	31.2661	0.211998	0.283394	0.748068	0.454419	0.658208	RP11-1100L3.8		lincRNA	2.8526	4.19356	3.52308
ENSG00000249476	20.9609	0.195254	0.26171	0.74607	0.455625	0.65942	CTD-2587M2.1		lincRNA	0.147736	0.203354	0.175545
ENSG00000204792	47.4314	0.189872	0.255044	0.744468	0.456593	0.660553	LINC01291	long intergenic non-protein coding RNA 1291 [Source:HGNC Symbol;Acc:HGNC:50358]	lincRNA	0.583678	1.45006	1.01687
ENSG00000268713	61.6536	0.154957	0.208385	0.743609	0.457113	0.661074	CTC-444N24.8		lincRNA	2.00271	2.38277	2.19274
ENSG00000271966	14.6008	0.207564	0.280395	0.740257	0.459144	0.662957	RP11-7F18.2		lincRNA	0.577471	0.794129	0.6858
ENSG00000264968	13.3377	0.209332	0.287187	0.728902	0.466061	0.669115	RP11-387H17.4		lincRNA	1.76324	2.41002	2.08663
ENSG00000270659	18.1719	-0.189033	0.259444	-0.728607	0.466242	0.669312	RP11-105N14.1		lincRNA	1.59771	1.4147	1.50621
ENSG00000260460	12.1925	0.210951	0.290145	0.727053	0.467193	0.670194	RP11-284F21.8		lincRNA	0.2712	0.382418	0.326809
ENSG00000228065	31.0555	0.156724	0.215709	0.726552	0.467501	0.670341	LINC01515	long intergenic non-protein coding RNA 1515 [Source:HGNC Symbol;Acc:HGNC:51210]	lincRNA	2.26859	2.74326	2.50593
ENSG00000283079	31.0555	0.156724	0.215709	0.726552	0.467501	0.670341	LINC01515	long intergenic non-protein coding RNA 1515 [Source:HGNC Symbol;Acc:HGNC:51210]	lincRNA	2.26859	2.74326	2.50593
ENSG00000231690	38.6939	-0.177901	0.245245	-0.725403	0.468205	0.670891	LINC00574	long intergenic non-protein coding RNA 574 [Source:HGNC Symbol;Acc:HGNC:21598]	lincRNA	0.804092	0.743477	0.773785
ENSG00000281305	38.6939	-0.177901	0.245245	-0.725403	0.468205	0.670891	LINC00574	long intergenic non-protein coding RNA 574 [Source:HGNC Symbol;Acc:HGNC:21598]	lincRNA	0.804092	0.743477	0.773785
ENSG00000267325	19.2179	-0.212099	0.292487	-0.725157	0.468356	0.670893	LINC01415	long intergenic non-protein coding RNA 1415 [Source:HGNC Symbol;Acc:HGNC:50709]	lincRNA	0.385783	0.254926	0.320355
ENSG00000237166	19.8935	-0.185916	0.25678	-0.724027	0.469049	0.671513	AC007163.3		lincRNA	0.477467	0.430321	0.453894
ENSG00000274104	34.9536	0.177267	0.246225	0.71994	0.471562	0.67295	CTD-2553L13.10		lincRNA	3.73126	4.49499	4.11312
ENSG00000272784	17.9327	0.188052	0.262449	0.716526	0.473667	0.67503	RP11-335L23.5		lincRNA	1.51849	1.84715	1.68282
ENSG00000233048	18.3583	0.183284	0.256026	0.715881	0.474065	0.675443	RP5-1069C8.2		lincRNA	0.243488	0.318387	0.280938
ENSG00000239467	34.3658	0.177427	0.248376	0.714349	0.475012	0.676145	AC007405.6		lincRNA	2.9312	3.58927	3.26024
ENSG00000225706	164.745	-0.129895	0.181895	-0.714118	0.475154	0.676241	PTPRD-AS1	PTPRD antisense RNA 1 [Source:HGNC Symbol;Acc:HGNC:49753]	lincRNA	4.66133	4.51847	4.5899
ENSG00000235884	13.5215	0.194802	0.272899	0.713824	0.475336	0.676392	LINC00941	long intergenic non-protein coding RNA 941 [Source:HGNC Symbol;Acc:HGNC:48635]	lincRNA	0.512746	0.676095	0.594421
ENSG00000281189	17.7869	0.186242	0.263653	0.706389	0.479946	0.680136	GHET1	gastric carcinoma proliferation enhancing transcript 1 [Source:HGNC Symbol;Acc:HGNC:49425]	lincRNA	0.392558	0.495922	0.44424
ENSG00000283213	14.4193	-0.193763	0.274349	-0.706265	0.480024	0.680192	CTC-591M7.1		lincRNA	0.196047	0.155331	0.175689
ENSG00000198590	15.9558	0.193776	0.275118	0.704337	0.481223	0.681028	C3orf35	chromosome 3 open reading frame 35 [Source:HGNC Symbol;Acc:HGNC:24082]	lincRNA	0.43724	0.60252	0.51988
ENSG00000267302	34.0367	-0.177528	0.253981	-0.698982	0.484564	0.683558	RP11-178C3.2		lincRNA	2.73382	2.14597	2.43989
ENSG00000249731	33.6022	0.160508	0.231322	0.693875	0.48776	0.686421	RP11-259O2.3		lincRNA	3.44976	4.03495	3.74235
ENSG00000197332	12.9118	-0.187942	0.27123	-0.692924	0.488357	0.687021	CTC-499B15.5		lincRNA	0.189389	0.161608	0.175498
ENSG00000269945	19.6415	0.192251	0.277736	0.692209	0.488806	0.687243	RP6-91H8.5		lincRNA	0.2138	0.291325	0.252563
ENSG00000260645	43.558	0.166426	0.24051	0.691974	0.488954	0.687343	RP11-250B2.5		lincRNA	0.844397	1.12655	0.985476
ENSG00000230516	26.1525	0.177012	0.256536	0.690008	0.490189	0.688395	RP11-555J4.3		lincRNA	1.52102	1.89274	1.70688
ENSG00000251615	106.853	0.115119	0.166984	0.689403	0.49057	0.688693	RP11-774O3.3		lincRNA	1.39839	1.63433	1.51636
ENSG00000260101	24.413	0.161125	0.234056	0.688403	0.491199	0.689469	RP11-568N6.1		lincRNA	0.559619	0.673148	0.616384
ENSG00000244625	46.9629	0.136632	0.199106	0.68623	0.492568	0.690685	MIATNB	MIAT neighbor (non-protein coding) [Source:HGNC Symbol;Acc:HGNC:50731]	lincRNA	3.44398	4.16753	3.80576
ENSG00000265478	22.2284	-0.174322	0.254531	-0.684874	0.493424	0.691559	CTD-2145A24.5		lincRNA	1.23755	1.1599	1.19873
ENSG00000247095	286.143	0.199435	0.291488	0.684196	0.493851	0.6917	MIR210HG	MIR210 host gene [Source:HGNC Symbol;Acc:HGNC:39524]	lincRNA	16.7626	23.2455	20.004
ENSG00000264707	22.9517	0.170367	0.249462	0.682937	0.494647	0.692296	L3MBTL4-AS1	L3MBTL4 antisense RNA 1 [Source:HGNC Symbol;Acc:HGNC:51320]	lincRNA	0.483322	0.589236	0.536279
ENSG00000185168	61.8145	0.126465	0.185313	0.682436	0.494964	0.692631	LINC00482	long intergenic non-protein coding RNA 482 [Source:HGNC Symbol;Acc:HGNC:26816]	lincRNA	1.79502	2.03732	1.91617
ENSG00000238284	14.6458	0.180218	0.264617	0.681054	0.495838	0.693257	LINC01448	long intergenic non-protein coding RNA 1448 [Source:HGNC Symbol;Acc:HGNC:50790]	lincRNA	0.566314	0.715992	0.641153
ENSG00000261327	15.3916	-0.197543	0.290901	-0.679073	0.497091	0.693974	RP11-863P13.3		lincRNA	0.848184	0.618581	0.733382
ENSG00000238113	22.3503	-0.176216	0.260032	-0.67767	0.497981	0.694624	LINC01410	long intergenic non-protein coding RNA 1410 [Source:HGNC Symbol;Acc:HGNC:50702]	lincRNA	1.36241	0.618803	0.990608
ENSG00000237484	21.8418	-0.181695	0.268742	-0.676092	0.498982	0.695749	AP000476.1		lincRNA	0.376853	0.325705	0.351279
ENSG00000267737	13.4993	0.189876	0.281622	0.674224	0.500169	0.696806	AC061992.2		lincRNA	0.970728	1.35473	1.16273
ENSG00000279215	56.4183	0.124925	0.1856	0.673087	0.500892	0.697563	RP11-490M8.1		lincRNA	7.77521	16.3267	12.051
ENSG00000272690	21.9842	0.174464	0.261081	0.668237	0.503982	0.700269	RP11-803B1.8		lincRNA	1.16374	1.30222	1.23298
ENSG00000225506	16.0911	0.175782	0.265045	0.663217	0.507192	0.703246	CYP4A22-AS1	CYP4A22 antisense RNA 1 [Source:HGNC Symbol;Acc:HGNC:43715]	lincRNA	0.814299	1.079	0.946652
ENSG00000273033	178.806	0.0805977	0.12168	0.662375	0.507731	0.703775	RP11-67L2.2		lincRNA	1.38628	1.56117	1.47373
ENSG00000270547	162.474	-0.192393	0.290995	-0.661154	0.508514	0.704365	LINC01235	long intergenic non-protein coding RNA 1235 [Source:HGNC Symbol;Acc:HGNC:49769]	lincRNA	7.40948	6.27699	6.84323
ENSG00000273148	60.0077	0.141304	0.213741	0.661097	0.50855	0.704365	RP5-1068E13.7		lincRNA	1.80444	2.01684	1.91064
ENSG00000274265	110.997	-0.0950478	0.145144	-0.654854	0.512562	0.707782	CH17-189H20.1		lincRNA	10.0849	9.54306	9.814
ENSG00000274925	16.2638	0.177339	0.272091	0.651763	0.514554	0.709109	CTD-2547G23.4		lincRNA	0.213587	0.281414	0.2475
ENSG00000224687	39.1406	0.161749	0.250665	0.64528	0.518746	0.712523	RASAL2-AS1	RASAL2 antisense RNA 1 [Source:HGNC Symbol;Acc:HGNC:44170]	lincRNA	0.870888	1.32594	1.09842
ENSG00000232593	15.7727	0.17233	0.267849	0.643385	0.519975	0.713492	KANTR	KDM5C adjacent non-coding transcript [Source:HGNC Symbol;Acc:HGNC:49510]	lincRNA	1.39824	1.95172	1.67498
ENSG00000269486	28.3383	0.15133	0.23559	0.642345	0.520649	0.71393	CTC-360G5.9		lincRNA	0.353123	0.432746	0.392935
ENSG00000282930	28.3383	0.15133	0.23559	0.642345	0.520649	0.71393	CTC-360G5.9		lincRNA	0.353123	0.432746	0.392935
ENSG00000232233	17.3072	0.174105	0.273977	0.635474	0.52512	0.717254	RP11-573D15.2		lincRNA	0.388324	0.517358	0.452841
ENSG00000256124	109.737	0.140254	0.2216	0.632913	0.526791	0.718329	LINC01152	long intergenic non-protein coding RNA 1152 [Source:HGNC Symbol;Acc:HGNC:16752]	lincRNA	1.81274	2.41894	2.11584
ENSG00000260496	30.9573	0.175536	0.277594	0.632349	0.527159	0.718612	RP11-161M6.3		lincRNA	2.42398	2.88947	2.65673
ENSG00000261353	40.2194	-0.144252	0.229881	-0.627507	0.530327	0.721495	CTA-14H9.5		lincRNA	10.0449	9.14622	9.59557
ENSG00000245571	109.384	0.0954111	0.152151	0.627081	0.530606	0.721495	AP001258.4		lincRNA	3.684	4.50029	4.09215
ENSG00000237352	20.069	0.164819	0.263599	0.625265	0.531797	0.722625	LINC01358	long intergenic non-protein coding RNA 1358 [Source:HGNC Symbol;Acc:HGNC:50589]	lincRNA	2.08977	1.44715	1.76846
ENSG00000262477	16.026	-0.169017	0.270374	-0.625122	0.531891	0.722692	AC021224.1		lincRNA	1.06102	0.94676	1.00389
ENSG00000273264	13.6616	0.175608	0.281081	0.624761	0.532128	0.722905	RP11-131L23.2		lincRNA	2.76616	3.11291	2.93953
ENSG00000273492	15.5782	0.166394	0.266359	0.624699	0.532169	0.722905	AP000230.1		lincRNA	0.32725	0.426423	0.376836
ENSG00000270638	12.4463	0.182272	0.291878	0.624481	0.532312	0.722989	RP3-466P17.1		lincRNA	0.305221	0.436721	0.370971
ENSG00000257894	12.7644	-0.181009	0.290063	-0.624033	0.532606	0.723224	RP1-78O14.1		lincRNA	0.401772	0.393726	0.397749
ENSG00000281005	26.7391	0.156816	0.251401	0.623767	0.532781	0.723351	LINC00921	long intergenic non-protein coding RNA 921 [Source:HGNC Symbol;Acc:HGNC:26830]	lincRNA	0.510066	0.696153	0.60311
ENSG00000272682	15.3909	-0.177724	0.285047	-0.623489	0.532963	0.723489	AC004471.10		lincRNA	0.539298	0.463964	0.501631
ENSG00000257135	17.0971	0.16541	0.266101	0.621605	0.534202	0.724167	RP11-320M2.1		lincRNA	0.941788	1.00038	0.971086
ENSG00000261423	23.1724	-0.17092	0.275004	-0.621519	0.534258	0.724167	RP11-1007O24.3		lincRNA	0.504467	0.479125	0.491796
ENSG00000267152	18.8675	-0.16731	0.271457	-0.616339	0.537671	0.726789	CTD-2528L19.6		lincRNA	0.721854	0.670479	0.696167
ENSG00000272077	15.9882	-0.163134	0.266784	-0.611484	0.540879	0.72914	RP11-348P10.2		lincRNA	0.402413	0.377479	0.389946
ENSG00000281102	15.9882	-0.163134	0.266784	-0.611484	0.540879	0.72914	RP11-348P10.2		lincRNA	0.402413	0.377479	0.389946
ENSG00000196758	18.4633	-0.163588	0.269906	-0.606094	0.544453	0.732188	AC079612.1		lincRNA	0.236145	0.216543	0.226344
ENSG00000257698	270.297	0.0649728	0.107323	0.605398	0.544915	0.732371	RP11-620J15.3		lincRNA	29.0636	31.7048	30.3842
ENSG00000261159	25.2643	0.163832	0.270777	0.605045	0.545149	0.732565	RP11-723O4.9		lincRNA	1.53239	1.83004	1.68122
ENSG00000276997	25.8045	0.169384	0.281372	0.601993	0.547179	0.73409	RP11-378J18.9		lincRNA	3.63381	4.66654	4.15018
ENSG00000226328	60.4444	0.115766	0.192328	0.601922	0.547226	0.734097	NUP50-AS1	NUP50 antisense RNA 1 (head to head) [Source:HGNC Symbol;Acc:HGNC:50502]	lincRNA	1.99451	2.29597	2.14524
ENSG00000274333	112.192	0.113491	0.189388	0.599253	0.549004	0.735379	RP11-717F1.2		lincRNA	2.11239	2.63868	2.37553
ENSG00000236914	72.3621	0.102732	0.172208	0.596559	0.550802	0.736898	RP11-1008C21.2		lincRNA	5.2944	5.70539	5.4999
ENSG00000272275	17.4528	0.161798	0.271347	0.596277	0.55099	0.736898	RP11-791G15.2		lincRNA	2.93422	3.72654	3.33038
ENSG00000260517	32.8309	-0.144672	0.242704	-0.596083	0.55112	0.736898	RP11-426C22.5		lincRNA	2.50441	1.83604	2.17023
ENSG00000275580	13.9895	0.165625	0.277894	0.596001	0.551175	0.736898	RP11-295H24.4		lincRNA	1.12856	1.44422	1.28639
ENSG00000227733	58.5771	-0.109504	0.184814	-0.592512	0.553508	0.738529	RP4-565E6.1		lincRNA	2.69846	3.21749	2.95798
ENSG00000245812	18.75	-0.165799	0.279739	-0.592691	0.553388	0.738529	RP11-175K6.1		lincRNA	1.42315	1.0277	1.22543
ENSG00000276728	44.7235	0.125421	0.214122	0.585746	0.558046	0.741379	AC142472.6		lincRNA	1.13256	1.36147	1.24701
ENSG00000258610	30.5025	0.165616	0.287072	0.576915	0.563997	0.74639	RP11-488C13.7		lincRNA	2.13207	2.62624	2.37916
ENSG00000228878	97.8042	-0.106246	0.18492	-0.57455	0.565595	0.74763	SEPT7-AS1	SEPT7 antisense RNA 1 (head to head) [Source:HGNC Symbol;Acc:HGNC:51153]	lincRNA	2.38302	2.35543	2.36923
ENSG00000272142	27.0867	-0.13713	0.238652	-0.574603	0.56556	0.74763	RP11-428J1.5		lincRNA	1.66658	1.57367	1.62012
ENSG00000248265	20.7899	0.149138	0.260055	0.573488	0.566314	0.748127	FLJ12825	uncharacterized LOC440101 [Source:EntrezGene;Acc:440101]	lincRNA	0.217187	0.267117	0.242152
ENSG00000261064	32.8546	0.147873	0.261232	0.566059	0.571353	0.752483	RP11-1000B6.3		lincRNA	5.09072	6.43036	5.76054
ENSG00000225321	17.1328	0.157743	0.278867	0.565656	0.571627	0.752653	LINC01427	long intergenic non-protein coding RNA 1427 [Source:HGNC Symbol;Acc:HGNC:50737]	lincRNA	0.151665	0.185047	0.168356
ENSG00000233901	129.365	-0.0874696	0.155193	-0.563618	0.573014	0.75366	LINC01503	long intergenic non-protein coding RNA 1503 [Source:HGNC Symbol;Acc:HGNC:51184]	lincRNA	9.97813	9.88286	9.93049
ENSG00000272369	17.0296	-0.148598	0.265549	-0.55959	0.575759	0.755661	RP11-446N19.1		lincRNA	2.79044	2.46271	2.62658
ENSG00000251359	56.6052	0.126522	0.227118	0.557075	0.577476	0.756564	WWC2-AS2	WWC2 antisense RNA 2 [Source:HGNC Symbol;Acc:HGNC:26390]	lincRNA	1.1294	1.31531	1.22236
ENSG00000170161	41.2652	0.122167	0.221402	0.551791	0.581092	0.758879	RP11-262H14.4		lincRNA	1.88019	1.58048	1.73033
ENSG00000278878	12.3091	-0.161578	0.29294	-0.551573	0.581241	0.758879	CH507-145C22.3		lincRNA	1.06082	0.972899	1.01686
ENSG00000275311	20.7474	-0.149941	0.272895	-0.549446	0.582699	0.76012	RP11-846E15.4		lincRNA	1.15605	1.07517	1.11561
ENSG00000251396	35.6151	-0.120034	0.219764	-0.546195	0.584932	0.761669	LINC01301	long intergenic non-protein coding RNA 1301 [Source:HGNC Symbol;Acc:HGNC:50464]	lincRNA	1.8404	1.80928	1.82484
ENSG00000277036	37.7978	-0.122987	0.226847	-0.542157	0.58771	0.763703	RP11-846E15.3		lincRNA	3.12025	2.99584	3.05804
ENSG00000275198	18.6198	0.150934	0.279598	0.539824	0.589318	0.765236	RP11-471B22.3		lincRNA	0.160833	0.210567	0.1857
ENSG00000176728	24.8791	0.148388	0.275576	0.538466	0.590255	0.766175	TTTY14	testis-specific transcript, Y-linked 14 (non-protein coding) [Source:HGNC Symbol;Acc:HGNC:18495]	lincRNA	1.95202	2.57472	2.26337
ENSG00000234810	53.1058	0.114531	0.213449	0.536574	0.591562	0.76748	RP11-90C4.1		lincRNA	0.708776	0.75154	0.730158
ENSG00000260118	14.0048	-0.148458	0.277834	-0.534341	0.593106	0.768758	RP6-201G10.2		lincRNA	0.503188	0.459734	0.481461
ENSG00000280145	28.7281	0.132414	0.24794	0.534059	0.593301	0.76886	CH507-154B10.1		lincRNA	1.31479	1.65895	1.48687
ENSG00000230733	82.2615	0.087031	0.163405	0.53261	0.594303	0.76967	AC092171.4		lincRNA	1.09137	1.23331	1.16234
ENSG00000245468	16.6424	0.137495	0.260196	0.528429	0.597202	0.771374	RP11-367J11.3		lincRNA	0.953471	0.926965	0.940218
ENSG00000272913	65.4609	-0.102529	0.194185	-0.527996	0.597502	0.771376	RP11-440D17.3		lincRNA	2.00086	1.9912	1.99603
ENSG00000205662	13.4975	-0.141425	0.273804	-0.516521	0.605491	0.776811	RP11-706O15.7		lincRNA	0.33457	0.258976	0.296773
ENSG00000267321	142.99	-0.0940028	0.182189	-0.515964	0.605879	0.777003	RP11-1094M14.11		lincRNA	5.64608	5.34573	5.4959
ENSG00000272335	105.383	0.0850122	0.165507	0.513648	0.607498	0.777768	RP11-53O19.3		lincRNA	1.83245	2.08815	1.9603
ENSG00000204241	38.0602	0.112174	0.219028	0.512145	0.60855	0.778682	RP11-713P17.3		lincRNA	1.34669	1.46979	1.40824
ENSG00000178977	97.1005	0.0937837	0.183905	0.509958	0.610081	0.779453	LINC00324	long intergenic non-protein coding RNA 324 [Source:HGNC Symbol;Acc:HGNC:26628]	lincRNA	2.1033	2.31228	2.20779
ENSG00000236173	13.9622	0.145837	0.285993	0.509934	0.610098	0.779453	RP1-182D15.2		lincRNA	1.00731	1.28035	1.14383
ENSG00000281249	13.9622	0.145837	0.285993	0.509934	0.610098	0.779453	RP1-182D15.2		lincRNA	1.00731	1.28035	1.14383
ENSG00000262089	14.9658	0.142796	0.281295	0.507639	0.611707	0.780661	RP11-589P10.5		lincRNA	3.23602	3.87615	3.55608
ENSG00000272156	17.9823	0.138776	0.277032	0.500938	0.616415	0.783906	RP11-477N3.1		lincRNA	1.25782	1.53244	1.39513
ENSG00000204802	21.206	-0.127553	0.254893	-0.500418	0.616781	0.784259	RP11-111F5.4		lincRNA	0.95406	0.984514	0.969287
ENSG00000234807	11.9342	0.144729	0.29288	0.494159	0.621194	0.787463	LINC01135	long intergenic non-protein coding RNA 1135 [Source:HGNC Symbol;Acc:HGNC:49450]	lincRNA	0.554988	0.695196	0.625092
ENSG00000260837	14.6218	-0.134357	0.278276	-0.482817	0.629226	0.793455	RP11-434B12.1		lincRNA	0.487224	0.433204	0.460214
ENSG00000261455	60.3905	-0.107753	0.22481	-0.479307	0.63172	0.794775	LINC01003	long intergenic non-protein coding RNA 1003 [Source:HGNC Symbol;Acc:HGNC:48957]	lincRNA	1.71765	1.58342	1.65053
ENSG00000249790	26.2027	0.127863	0.26702	0.478852	0.632044	0.795034	RP11-20D14.6		lincRNA	1.33255	1.5789	1.45573
ENSG00000278266	21.0834	-0.12504	0.262672	-0.476032	0.634052	0.796296	RP11-575F12.3		lincRNA	0.343143	0.314456	0.3288
ENSG00000225285	56.015	0.0889636	0.187117	0.475443	0.634471	0.796635	RP4-758J18.10		lincRNA	6.99723	7.50446	7.25085
ENSG00000263731	43.8756	0.104683	0.221057	0.473558	0.635815	0.797457	RP11-498C9.15		lincRNA	0.716035	0.808669	0.762352
ENSG00000227456	13.1697	0.130679	0.276161	0.473201	0.63607	0.797673	LINC00310	long intergenic non-protein coding RNA 310 [Source:HGNC Symbol;Acc:HGNC:16414]	lincRNA	0.562346	0.727225	0.644786
ENSG00000261098	39.7924	0.103019	0.21772	0.473174	0.636089	0.797673	RP11-819C21.1		lincRNA	0.411408	0.466283	0.438845
ENSG00000226029	19.2091	0.128373	0.27156	0.472723	0.636411	0.797673	RP4-798A10.2		lincRNA	0.245597	0.304143	0.27487
ENSG00000241316	34.7817	-0.116505	0.24846	-0.468911	0.639134	0.799799	SUCLG2-AS1	SUCLG2 antisense RNA 1 (head to head) [Source:HGNC Symbol;Acc:HGNC:49643]	lincRNA	1.64917	1.56195	1.60556
ENSG00000256654	16.0898	-0.135157	0.290856	-0.464687	0.642156	0.802165	RP11-429A20.4		lincRNA	1.34646	1.16831	1.25739
ENSG00000182648	45.0953	-0.117847	0.256203	-0.459973	0.645535	0.804119	LINC01006	long intergenic non-protein coding RNA 1006 [Source:HGNC Symbol;Acc:HGNC:48971]	lincRNA	1.77077	1.75303	1.7619
ENSG00000233907	15.6984	0.127872	0.279787	0.457032	0.647648	0.805382	FLJ31662	uncharacterized LOC440594 [Source:EntrezGene;Acc:440594]	lincRNA	0.241547	0.300318	0.270933
ENSG00000258301	107.943	0.0781035	0.171565	0.455242	0.648935	0.806443	RP11-488C13.5		lincRNA	4.00489	4.11639	4.06064
ENSG00000245975	15.8838	0.122102	0.271758	0.449304	0.653212	0.809443	RP11-30K9.6		lincRNA	0.511908	0.61832	0.565114
ENSG00000272382	13.2032	0.127031	0.283621	0.447892	0.654231	0.810208	CTD-2035E11.4		lincRNA	0.691008	0.839858	0.765433
ENSG00000270127	11.9894	-0.129167	0.289358	-0.446394	0.655313	0.811041	RP11-526I2.5		lincRNA	0.231946	0.237736	0.234841
ENSG00000272338	31.7995	0.100546	0.225596	0.445691	0.655821	0.811221	RP11-722E23.2		lincRNA	3.22045	3.58568	3.40306
ENSG00000175772	88.5029	-0.0782733	0.176545	-0.443362	0.657504	0.812459	LINC01106	long intergenic non-protein coding RNA 1106 [Source:HGNC Symbol;Acc:HGNC:26769]	lincRNA	1.709	1.72709	1.71805
ENSG00000205611	14.0085	0.126642	0.286347	0.442269	0.658295	0.812987	LINC01597	long intergenic non-protein coding RNA 1597 [Source:HGNC Symbol;Acc:HGNC:51594]	lincRNA	0.127411	0.154924	0.141168
ENSG00000278389	14.4581	-0.123775	0.282717	-0.437807	0.661526	0.815344	RP11-626G11.6		lincRNA	2.26089	2.11813	2.18951
ENSG00000233828	25.0852	0.107739	0.246384	0.43728	0.661909	0.815683	CTC-242N15.1		lincRNA	0.391791	0.483673	0.437732
ENSG00000221949	26.8138	0.108942	0.249461	0.436712	0.662321	0.815798	LINC01465	long intergenic non-protein coding RNA 1465 [Source:HGNC Symbol;Acc:HGNC:26364]	lincRNA	0.672747	0.899164	0.785956
ENSG00000272667	52.591	0.0858277	0.196985	0.435707	0.66305	0.815984	RP11-395A13.2		lincRNA	4.73175	5.1849	4.95832
ENSG00000232324	43.1174	0.114586	0.263673	0.434578	0.663868	0.816486	AC008440.10		lincRNA	4.38295	5.16374	4.77335
ENSG00000234273	16.4155	0.119089	0.277794	0.428694	0.668146	0.819716	AC073071.1		lincRNA	2.42776	3.55856	2.99316
ENSG00000270673	14.7671	0.121047	0.282798	0.428033	0.668627	0.819968	YTHDF3-AS1	YTHDF3 antisense RNA 1 (head to head) [Source:HGNC Symbol;Acc:HGNC:48728]	lincRNA	1.0837	1.261	1.17235
ENSG00000235997	32.2521	-0.102389	0.240389	-0.42593	0.670159	0.821171	AC109642.1		lincRNA	0.50516	0.500948	0.503054
ENSG00000282075	17.4388	-0.116195	0.273775	-0.424419	0.67126	0.821901	AC093627.10		lincRNA	0.29165	0.352047	0.321849
ENSG00000267397	20.4012	-0.113096	0.26751	-0.422773	0.672461	0.822582	RP11-873E20.1		lincRNA	0.632077	0.576722	0.6044
ENSG00000260197	14.4345	-0.121986	0.29143	-0.418577	0.675525	0.82475	RP11-424G14.1		lincRNA	0.265492	0.23194	0.248716
ENSG00000272279	58.1155	0.0983341	0.235099	0.418266	0.675753	0.824858	RP11-157J24.2		lincRNA	6.46296	6.54751	6.50524
ENSG00000185904	25.0556	0.115045	0.27677	0.41567	0.677652	0.825841	LINC00839	long intergenic non-protein coding RNA 839 [Source:HGNC Symbol;Acc:HGNC:28269]	lincRNA	0.501294	0.531745	0.51652
ENSG00000264112	146.108	-0.0874607	0.211068	-0.414372	0.678602	0.826304	RP11-159D12.2		lincRNA	1.87838	1.90925	1.89382
ENSG00000278921	14.7304	-0.110704	0.267498	-0.41385	0.678984	0.826489	EPB41L4A-AS2	EPB41L4A antisense RNA 2 (head to head) [Source:HGNC Symbol;Acc:HGNC:25643]	lincRNA	0.542132	0.518409	0.53027
ENSG00000225518	25.3166	0.103789	0.251937	0.411966	0.680365	0.827382	RP11-396C23.2		lincRNA	2.74318	3.3507	3.04694
ENSG00000277147	157.387	-0.0603481	0.146601	-0.411648	0.680597	0.827495	LINC00869	long intergenic non-protein coding RNA 869 [Source:HGNC Symbol;Acc:HGNC:29050]	lincRNA	8.61884	9.12393	8.87139
ENSG00000279442	16.2524	0.113676	0.277014	0.410363	0.68154	0.828133	LA16c-60D12.2		lincRNA	0.108543	0.126086	0.117315
ENSG00000247982	13.2221	0.117588	0.287953	0.408358	0.683011	0.829357	LINC00926	long intergenic non-protein coding RNA 926 [Source:HGNC Symbol;Acc:HGNC:27514]	lincRNA	0.320536	0.433694	0.377115
ENSG00000281852	44.9322	-0.0801011	0.196793	-0.407032	0.683984	0.829863	LINC00891	long intergenic non-protein coding RNA 891 [Source:HGNC Symbol;Acc:HGNC:48577]	lincRNA	0.501548	0.489893	0.49572
ENSG00000260025	65.9491	0.115173	0.290446	0.396537	0.691709	0.834477	RP11-490M8.1		lincRNA	12.3904	15.6656	14.028
ENSG00000244219	17.156	0.110979	0.285969	0.38808	0.697957	0.838844	GS1-259H13.2		lincRNA	0.800106	0.89887	0.849488
ENSG00000260528	24.7368	0.103886	0.27233	0.381471	0.702854	0.840741	FAM157C	family with sequence similarity 157 member C [Source:HGNC Symbol;Acc:HGNC:34081]	lincRNA	1.15746	1.37852	1.26799
ENSG00000260032	18570.6	-0.0374103	0.0992813	-0.376811	0.706314	0.843199	NORAD	non-coding RNA activated by DNA damage [Source:HGNC Symbol;Acc:HGNC:44311]	lincRNA	156.436	156.667	156.552
ENSG00000263753	1385.07	0.0306172	0.0817849	0.374363	0.708134	0.843866	LINC00667	long intergenic non-protein coding RNA 667 [Source:HGNC Symbol;Acc:HGNC:27906]	lincRNA	24.7187	29.0182	26.8684
ENSG00000225411	12.3347	0.104215	0.278571	0.374104	0.708327	0.843866	RP11-764K9.1		lincRNA	0.182837	0.211321	0.197079
ENSG00000268129	23.5334	0.100376	0.269917	0.371877	0.709985	0.84461	RP11-91G21.1		lincRNA	2.4592	2.66765	2.56343
ENSG00000226453	89.7706	-0.0851216	0.230098	-0.369936	0.71143	0.845429	RP11-379B8.1		lincRNA	5.98645	5.83153	5.90899
ENSG00000275496	70.2475	-0.0904483	0.247957	-0.364774	0.71528	0.848614	CH507-24F1.2		lincRNA	2.04865	1.80118	1.92491
ENSG00000223768	93.2948	-0.0569175	0.156594	-0.363471	0.716253	0.849466	LINC00205	long intergenic non-protein coding RNA 205 [Source:HGNC Symbol;Acc:HGNC:16420]	lincRNA	3.40254	3.26641	3.33447
ENSG00000238121	18.8052	0.0988448	0.273758	0.361066	0.71805	0.851145	LINC00426	long intergenic non-protein coding RNA 426 [Source:HGNC Symbol;Acc:HGNC:42761]	lincRNA	1.29455	1.51761	1.40608
ENSG00000278884	46.9705	-0.0927868	0.257791	-0.35993	0.7189	0.851445	CH507-236L23.1		lincRNA	4.90334	4.66788	4.78561
ENSG00000274818	27.2307	-0.0876772	0.247928	-0.35364	0.723608	0.853969	RP1-292L20.3		lincRNA	4.25686	3.84989	4.05338
ENSG00000273004	13.7061	0.0990876	0.280485	0.353272	0.723884	0.853969	GS1-279B7.2		lincRNA	0.93035	1.13862	1.03448
ENSG00000237807	16.2058	0.100241	0.285486	0.351123	0.725496	0.854753	RP11-400K9.4		lincRNA	0.29982	0.343536	0.321678
ENSG00000227036	568.832	-0.0538504	0.153911	-0.349881	0.726428	0.855317	LINC00511	long intergenic non-protein coding RNA 511 [Source:HGNC Symbol;Acc:HGNC:43564]	lincRNA	18.6299	20.2191	19.4245
ENSG00000270816	13.4423	0.0953495	0.275265	0.346392	0.729048	0.856492	LINC00221	long intergenic non-protein coding RNA 221 [Source:HGNC Symbol;Acc:HGNC:20169]	lincRNA	0.405864	0.463181	0.434523
ENSG00000266904	69.7873	0.0629277	0.183293	0.343317	0.73136	0.858159	CTC-559E9.1		lincRNA	4.48406	4.48098	4.48252
ENSG00000282393	404.739	-0.0510718	0.148918	-0.342952	0.731634	0.858357	CTD-3113P16.11		lincRNA	6.18294	6.2099	6.19642
ENSG00000213888	29.6024	0.0816092	0.239673	0.340502	0.733479	0.859715	LINC01521	long intergenic non-protein coding RNA 1521 [Source:HGNC Symbol;Acc:HGNC:26029]	lincRNA	0.727866	0.912413	0.820139
ENSG00000238266	15.5143	-0.0996613	0.292952	-0.340197	0.733708	0.859729	LINC00707	long intergenic non-protein coding RNA 707 [Source:HGNC Symbol;Acc:HGNC:44691]	lincRNA	0.24038	0.226194	0.233287
ENSG00000249669	16.6959	0.0930231	0.27356	0.340046	0.733822	0.859739	CARMN	cardiac mesoderm enhancer-associated non-coding RNA [Source:HGNC Symbol;Acc:HGNC:42872]	lincRNA	0.275887	0.223086	0.249487
ENSG00000232164	52.441	0.0773672	0.228974	0.337886	0.735449	0.860722	AC092669.3		lincRNA	1.43847	1.59739	1.51793
ENSG00000258479	15.477	0.0978595	0.291542	0.335662	0.737126	0.86146	LINC00640	long intergenic non-protein coding RNA 640 [Source:HGNC Symbol;Acc:HGNC:44291]	lincRNA	2.68848	2.76198	2.72523
ENSG00000227467	17.1365	0.0897705	0.268513	0.334324	0.738135	0.861977	LINC01537	long intergenic non-protein coding RNA 1537 [Source:HGNC Symbol;Acc:HGNC:51301]	lincRNA	0.305318	0.346631	0.325975
ENSG00000233895	21.4143	0.0936086	0.281403	0.332649	0.739399	0.862703	RP1-122P22.2		lincRNA	3.67221	4.17709	3.92465
ENSG00000204446	28.8463	0.0843231	0.256762	0.328409	0.742602	0.864555	C9orf170	chromosome 9 open reading frame 170 [Source:HGNC Symbol;Acc:HGNC:33817]	lincRNA	0.377682	0.441133	0.409407
ENSG00000261826	28.785	0.0803378	0.245945	0.32665	0.743933	0.865581	RP11-691G17.1		lincRNA	0.458742	0.533613	0.496177
ENSG00000281181	10514.9	-0.0903079	0.276905	-0.326134	0.744323	0.865735	CH507-513H4.3		lincRNA	593.471	630.103	611.787
ENSG00000280614	10514.7	-0.0903267	0.276903	-0.326203	0.744271	0.865735	CH507-513H4.4		lincRNA	593.467	630.094	611.78
ENSG00000280800	10514.6	-0.0903085	0.276904	-0.326137	0.744321	0.865735	CH507-513H4.6		lincRNA	593.459	630.094	611.777
ENSG00000251136	131.586	0.0541889	0.166618	0.325229	0.745007	0.866098	RP11-37B2.1		lincRNA	5.1061	4.60202	4.85406
ENSG00000227533	49.7728	-0.0690774	0.212474	-0.32511	0.745098	0.866147	SLC2A1-AS1	SLC2A1 antisense RNA 1 [Source:HGNC Symbol;Acc:HGNC:44187]	lincRNA	2.13845	2.04965	2.09405
ENSG00000272688	21.5189	-0.0881971	0.272166	-0.324057	0.745895	0.866398	RP13-270P17.3		lincRNA	1.83682	1.78795	1.81238
ENSG00000223546	40.763	0.0723698	0.224282	0.322673	0.746943	0.867277	LINC00630	long intergenic non-protein coding RNA 630 [Source:HGNC Symbol;Acc:HGNC:44263]	lincRNA	1.42325	1.79228	1.60777
ENSG00000255864	51.6473	0.0760031	0.237039	0.320635	0.748487	0.868523	RP11-444D3.1		lincRNA	4.99919	5.32842	5.16381
ENSG00000226266	20.7359	-0.0824714	0.258399	-0.319163	0.749603	0.869422	AC009961.3		lincRNA	1.52839	1.14654	1.33747
ENSG00000236255	52.3077	-0.0614206	0.192664	-0.318796	0.749881	0.869559	AC009404.2		lincRNA	2.43164	2.21513	2.32339
ENSG00000198221	12.0407	0.0910897	0.291555	0.312427	0.754716	0.872808	AFDN-AS1	AFDN antisense RNA 1 (head to head) [Source:HGNC Symbol;Acc:HGNC:21236]	lincRNA	0.632504	0.611213	0.621859
ENSG00000253103	27.0077	0.0866574	0.277528	0.312247	0.754853	0.872812	LINC01609	long intergenic non-protein coding RNA 1609 [Source:HGNC Symbol;Acc:HGNC:51663]	lincRNA	2.77906	3.06759	2.92332
ENSG00000271930	14.9643	0.084452	0.271541	0.31101	0.755793	0.873081	RP11-44N12.5		lincRNA	1.84446	2.00077	1.92261
ENSG00000230010	13.3968	0.0883815	0.285206	0.309887	0.756647	0.873551	RP4-568F9.6		lincRNA	0.31945	0.681211	0.500331
ENSG00000272695	19.1252	-0.0902864	0.292178	-0.309012	0.757313	0.873882	GAS6-AS2	GAS6 antisense RNA 2 (head to head) [Source:HGNC Symbol;Acc:HGNC:43694]	lincRNA	0.467557	0.457825	0.462691
ENSG00000232300	14.6863	-0.0865614	0.28013	-0.309004	0.757318	0.873882	FAM215B	family with sequence similarity 215 member B (non-protein coding) [Source:HGNC Symbol;Acc:HGNC:43639]	lincRNA	0.326896	0.310762	0.318829
ENSG00000248874	15.4288	-0.0877908	0.286176	-0.306772	0.759017	0.87497	C5orf17	chromosome 5 open reading frame 17 [Source:HGNC Symbol;Acc:HGNC:26630]	lincRNA	0.466964	0.39033	0.428647
ENSG00000259104	15.3977	-0.0852772	0.280334	-0.304198	0.760977	0.875608	PTCSC3	papillary thyroid carcinoma susceptibility candidate 3 (non-protein coding) [Source:HGNC Symbol;Acc:HGNC:43959]	lincRNA	1.69162	1.63629	1.66396
ENSG00000230590	79.1388	0.0569919	0.189082	0.301413	0.7631	0.877141	FTX	FTX transcript, XIST regulator (non-protein coding) [Source:HGNC Symbol;Acc:HGNC:37190]	lincRNA	4.41675	5.14488	4.78081
ENSG00000271869	12.6502	-0.0832081	0.276182	-0.30128	0.763201	0.877141	RP11-51J9.5		lincRNA	2.41068	2.21657	2.31362
ENSG00000256806	18.3282	-0.0820974	0.274233	-0.299371	0.764657	0.878429	C17orf100		lincRNA	0.532595	0.486754	0.509675
ENSG00000264247	293.289	0.0354974	0.118859	0.29865	0.765207	0.878889	LINC00909	long intergenic non-protein coding RNA 909 [Source:HGNC Symbol;Acc:HGNC:44331]	lincRNA	9.527	9.23855	9.38277
ENSG00000205181	130.737	-0.0542039	0.181731	-0.298265	0.765501	0.879003	LINC00654	long intergenic non-protein coding RNA 654 [Source:HGNC Symbol;Acc:HGNC:27154]	lincRNA	0.96495	1.06092	1.01294
ENSG00000273156	12.5756	-0.0859494	0.288902	-0.297503	0.766082	0.879275	RP11-127B20.2		lincRNA	1.14382	1.06818	1.106
ENSG00000236008	34.5776	-0.0680355	0.231048	-0.294465	0.768403	0.880451	AC011747.4		lincRNA	0.175836	0.172099	0.173967
ENSG00000268912	18.1764	-0.0794662	0.273716	-0.290323	0.771569	0.882795	CTD-2619J13.17		lincRNA	0.329466	0.354882	0.342174
ENSG00000249534	34.8321	-0.0756645	0.265117	-0.2854	0.775338	0.885135	LINC01258	long intergenic non-protein coding RNA 1258 [Source:HGNC Symbol;Acc:HGNC:49898]	lincRNA	0.817591	0.781952	0.799771
ENSG00000283352	27.2493	-0.0683878	0.239726	-0.285275	0.775433	0.885176	GUSBP1	glucuronidase, beta pseudogene 1 [Source:EntrezGene;Acc:728411]	lincRNA	2.40692	2.33023	2.36857
ENSG00000225783	21.096	-0.0753992	0.265331	-0.284171	0.77628	0.885633	MIAT	myocardial infarction associated transcript (non-protein coding) [Source:HGNC Symbol;Acc:HGNC:33425]	lincRNA	0.122152	0.128291	0.125221
ENSG00000228265	20.4868	0.0707102	0.258843	0.273179	0.784716	0.890692	RALY-AS1	RALY antisense RNA 1 [Source:HGNC Symbol;Acc:HGNC:50743]	lincRNA	1.71031	2.03035	1.87033
ENSG00000260260	99.6529	-0.0538963	0.200782	-0.268432	0.788367	0.893012	SNHG19	small nucleolar RNA host gene 19 [Source:HGNC Symbol;Acc:HGNC:49574]	lincRNA	23.9794	23.8876	23.9335
ENSG00000229227	14.9881	0.0732888	0.273952	0.267524	0.789066	0.893435	RP11-38L15.2		lincRNA	1.5651	1.76471	1.66491
ENSG00000261069	38.6292	0.0670226	0.255679	0.262136	0.793217	0.895525	RP11-701H24.4		lincRNA	1.48605	1.6902	1.58813
ENSG00000270332	27.1985	0.0664615	0.255451	0.260174	0.79473	0.896498	SMC2-AS1	SMC2 antisense RNA 1 (head to head) [Source:HGNC Symbol;Acc:HGNC:50827]	lincRNA	0.314901	0.291217	0.303059
ENSG00000278175	70.0264	0.0460839	0.179	0.257451	0.79683	0.8978	GLIDR	glioblastoma down-regulated RNA [Source:HGNC Symbol;Acc:HGNC:48823]	lincRNA	1.2864	1.43618	1.36129
ENSG00000259439	12.2424	0.0742036	0.292578	0.25362	0.799789	0.899257	RP11-89K21.1		lincRNA	0.514478	0.443579	0.479028
ENSG00000269994	19.8483	0.0698421	0.278237	0.251017	0.801801	0.90027	RP11-276H19.2		lincRNA	0.439153	0.492331	0.465742
ENSG00000234449	59.98	-0.0706073	0.28352	-0.249038	0.803331	0.901365	RP11-706O15.3		lincRNA	1.32932	1.36163	1.34547
ENSG00000247157	17.648	-0.0677606	0.272629	-0.248545	0.803713	0.90157	LINC01252	long intergenic non-protein coding RNA 1252 [Source:HGNC Symbol;Acc:HGNC:27888]	lincRNA	0.31236	0.376047	0.344204
ENSG00000278727	27.7596	0.0612275	0.248051	0.246835	0.805036	0.902598	AC000403.4		lincRNA	0.334788	0.377781	0.356284
ENSG00000273061	21.1256	0.061027	0.248111	0.245966	0.805708	0.903068	CDC37L1-AS1	CDC37L1 antisense RNA 1 (head to head) [Source:HGNC Symbol;Acc:HGNC:49735]	lincRNA	7.82212	7.94756	7.88484
ENSG00000230438	34.6449	-0.0586067	0.239652	-0.244549	0.806806	0.903902	SERPINB9P1	serpin family B member 9 pseudogene 1 [Source:HGNC Symbol;Acc:HGNC:28590]	lincRNA	1.25589	1.27457	1.26523
ENSG00000235314	20.8123	0.0662746	0.273114	0.242663	0.808267	0.904601	LINC00957	long intergenic non-protein coding RNA 957 [Source:HGNC Symbol;Acc:HGNC:22332]	lincRNA	0.37632	0.431137	0.403729
ENSG00000260923	47.9236	-0.0530254	0.223583	-0.237163	0.812531	0.906792	AC137934.1		lincRNA	4.02033	4.18949	4.10491
ENSG00000260306	16.4849	-0.0600672	0.255488	-0.235108	0.814125	0.907381	RP11-645C24.5		lincRNA	0.466105	0.500077	0.483091
ENSG00000246283	26.8083	-0.0638382	0.275571	-0.231658	0.816804	0.908202	CTD-2036P10.3		lincRNA	0.65057	0.631591	0.64108
ENSG00000272086	149.833	0.0430781	0.187035	0.23032	0.817843	0.908692	CTD-2186M15.3		lincRNA	9.77645	10.615	10.1957
ENSG00000273297	81.6939	0.0451631	0.197398	0.228792	0.819031	0.909268	RP11-38M8.1		lincRNA	6.99042	7.15677	7.07359
ENSG00000260136	38.3595	-0.0521345	0.229153	-0.22751	0.820027	0.909592	CTD-2270L9.4		lincRNA	3.82234	3.73998	3.78116
ENSG00000271643	35.1455	0.0499487	0.221536	0.225466	0.821617	0.910696	RP11-10C24.3		lincRNA	1.33393	1.43713	1.38553
ENSG00000233521	12.9387	-0.0640776	0.285355	-0.224554	0.822326	0.911108	RP5-1172A22.1		lincRNA	1.37607	1.22375	1.29991
ENSG00000183250	38.8099	-0.0452261	0.201409	-0.224549	0.82233	0.911108	LINC01547	long intergenic non-protein coding RNA 1547 [Source:HGNC Symbol;Acc:HGNC:15707]	lincRNA	1.09632	1.14711	1.12172
ENSG00000214293	156.707	0.0315815	0.142622	0.221435	0.824754	0.912922	APTR	Alu-mediated CDKN1A/p21 transcriptional regulator (non-protein coding) [Source:HGNC Symbol;Acc:HGNC:44173]	lincRNA	12.4693	13.646	13.0576
ENSG00000269110	17.1326	0.0636741	0.291098	0.218738	0.826854	0.914441	CTC-513N18.7		lincRNA	1.8983	2.17436	2.03633
ENSG00000215374	38.3592	0.0438499	0.201609	0.217499	0.827819	0.914998	FAM66B	family with sequence similarity 66 member B [Source:HGNC Symbol;Acc:HGNC:28890]	lincRNA	1.16098	1.28502	1.223
ENSG00000278903	16.579	0.0615199	0.283197	0.217234	0.828026	0.915171	CH507-145C22.1		lincRNA	1.13054	1.32094	1.22574
ENSG00000269900	14.0894	0.0247584	0.114521	0.216191	0.828839	0.915819	RMRP	RNA component of mitochondrial RNA processing endoribonuclease [Source:EntrezGene;Acc:6023]	lincRNA	4.17587	6.31772	5.24679
ENSG00000277287	12.1993	0.0614414	0.284938	0.215631	0.829275	0.916212	RP4-794I6.4		lincRNA	0.0892612	0.101358	0.0953095
ENSG00000272505	12.2505	0.059082	0.284161	0.207917	0.835293	0.918598	RP11-981G7.6		lincRNA	0.180104	0.219456	0.19978
ENSG00000261504	55.6119	-0.0444863	0.215592	-0.206345	0.836521	0.919182	RP11-317P15.4		lincRNA	2.02357	1.99966	2.01161
ENSG00000246223	18.7997	0.0576179	0.279361	0.206249	0.836597	0.919182	LINC01550	long intergenic non-protein coding RNA 1550 [Source:HGNC Symbol;Acc:HGNC:20111]	lincRNA	1.00764	1.05187	1.02975
ENSG00000205663	17.3396	0.0588416	0.2873	0.204809	0.837721	0.920026	RP11-706O15.5		lincRNA	0.738756	0.869657	0.804207
ENSG00000278932	42.3946	-0.0422192	0.208334	-0.202652	0.839407	0.920667	bP-21264C1.2		lincRNA	9.90701	9.58752	9.74726
ENSG00000225793	19.7717	0.0556402	0.276027	0.201575	0.840249	0.921007	RP1-234P15.4		lincRNA	1.58739	1.63089	1.60914
ENSG00000272087	15.4044	0.0541205	0.268879	0.201282	0.840478	0.921007	RP11-379F4.7		lincRNA	1.33305	1.47907	1.40606
ENSG00000278385	20.5201	-0.0524226	0.267594	-0.195903	0.844686	0.923194	RP11-89H19.2		lincRNA	0.568074	0.566782	0.567428
ENSG00000263322	20.4879	0.0541061	0.289176	0.187104	0.851579	0.926137	CTD-2541J13.1		lincRNA	0.287559	0.310304	0.298931
ENSG00000232063	29.0175	-0.0451462	0.242042	-0.186522	0.852035	0.926186	RP11-307E17.8		lincRNA	0.625014	0.634262	0.629638
ENSG00000218510	290.167	-0.0227245	0.121984	-0.186291	0.852217	0.926255	LINC00339	long intergenic non-protein coding RNA 339 [Source:HGNC Symbol;Acc:HGNC:25011]	lincRNA	15.3001	15.3404	15.3203
ENSG00000236682	59.8978	0.0322702	0.173269	0.186244	0.852254	0.926255	AC068282.3		lincRNA	0.991088	1.07769	1.03439
ENSG00000277782	49.8128	-0.045214	0.244232	-0.185128	0.853129	0.926868	RP11-775C24.5		lincRNA	9.43939	9.61581	9.5276
ENSG00000275512	39.1675	0.0448823	0.243838	0.184066	0.853962	0.927434	RP11-322E11.2		lincRNA	0.693771	0.752537	0.723154
ENSG00000254837	242.856	-0.0211134	0.115743	-0.182417	0.855256	0.928286	AP001372.2		lincRNA	6.86141	7.4719	7.16665
ENSG00000269987	12.4684	0.0503114	0.283192	0.177658	0.858991	0.930483	RP3-430N8.11		lincRNA	1.3511	1.52915	1.44013
ENSG00000234608	275.393	0.0194841	0.111129	0.175329	0.860821	0.931976	MAPKAPK5-AS1	MAPKAPK5 antisense RNA 1 [Source:HGNC Symbol;Acc:HGNC:24091]	lincRNA	15.103	15.5396	15.3213
ENSG00000272994	49.431	-0.0331626	0.189192	-0.175285	0.860855	0.931976	RP11-332H14.2		lincRNA	0.646206	0.667907	0.657056
ENSG00000255198	144.869	-0.0277749	0.165443	-0.167883	0.866676	0.935162	SNHG9	small nucleolar RNA host gene 9 [Source:HGNC Symbol;Acc:HGNC:33102]	lincRNA	48.695	49.4762	49.0856
ENSG00000270607	26.3957	-0.043164	0.256966	-0.167976	0.866602	0.935162	RP11-359E10.1		lincRNA	0.752777	0.742891	0.747834
ENSG00000257151	142.534	-0.0235964	0.142781	-0.165262	0.868737	0.936538	PWAR6	Prader Willi/Angelman region RNA 6 [Source:HGNC Symbol;Acc:HGNC:49129]	lincRNA	1.36895	1.43093	1.39994
ENSG00000213121	59.8553	0.0362401	0.221006	0.163978	0.869749	0.936725	RP11-306O13.1		lincRNA	2.42768	2.60703	2.51735
ENSG00000270091	28.0925	0.0408956	0.250224	0.163436	0.870175	0.936814	RP11-78O7.2		lincRNA	2.68217	3.07427	2.87822
ENSG00000206567	17.6772	0.0440054	0.269615	0.163216	0.870349	0.936814	AC022007.5		lincRNA	0.567549	0.709337	0.638443
ENSG00000272341	59.2055	0.0335562	0.210648	0.1593	0.873433	0.938467	RP1-151F17.2		lincRNA	1.04062	1.15736	1.09899
ENSG00000277801	134.485	-0.0309495	0.198299	-0.156075	0.875974	0.939476	RP11-681H18.2		lincRNA	8.94465	8.69067	8.81766
ENSG00000272777	19.0038	-0.0404651	0.259976	-0.15565	0.876309	0.939476	RP11-571L19.8		lincRNA	1.17073	1.18171	1.17622
ENSG00000272040	14.1872	-0.0438602	0.280241	-0.156509	0.875632	0.939476	CTC-366B18.4		lincRNA	0.611895	0.648912	0.630403
ENSG00000259673	119.853	0.0200538	0.130316	0.153887	0.877699	0.940233	IQCH-AS1	IQCH antisense RNA 1 [Source:HGNC Symbol;Acc:HGNC:44104]	lincRNA	1.56872	1.60762	1.58817
ENSG00000196096	31.8536	0.0377508	0.24639	0.153216	0.878228	0.940361	AC079610.2		lincRNA	0.85294	0.924929	0.888935
ENSG00000272711	25.106	0.0352581	0.239081	0.147473	0.882758	0.942915	RP11-259N19.1		lincRNA	0.908246	0.959063	0.933655
ENSG00000232748	12.2787	-0.0416138	0.285894	-0.145557	0.884271	0.943405	RP11-196G11.6		lincRNA	0.165662	0.169072	0.167367
ENSG00000276408	18.5268	0.0366391	0.255845	0.143208	0.886126	0.94431	RP11-490B18.5		lincRNA	1.52897	1.67918	1.60407
ENSG00000179136	30.4949	0.0368612	0.263057	0.140126	0.88856	0.945358	LINC00670	long intergenic non-protein coding RNA 670 [Source:HGNC Symbol;Acc:HGNC:44338]	lincRNA	0.44698	0.509544	0.478262
ENSG00000242791	13.6709	-0.0372343	0.270745	-0.137525	0.890616	0.946481	RP11-651P23.5		lincRNA	3.37953	3.5016	3.44056
ENSG00000226853	20.2241	0.0331261	0.246701	0.134277	0.893184	0.948199	AC010894.3		lincRNA	3.44268	3.74102	3.59185
ENSG00000281357	15.4393	0.0353093	0.273598	0.129055	0.897314	0.950435	ARRDC3-AS1	ARRDC3 antisense RNA 1 [Source:HGNC Symbol;Acc:HGNC:44145]	lincRNA	0.696646	0.838682	0.767664
ENSG00000251580	46.003	0.0247555	0.197371	0.125426	0.900186	0.951782	RP11-539L10.3		lincRNA	7.8007	8.05874	7.92972
ENSG00000282961	22.1665	-0.0315653	0.2523	-0.12511	0.900437	0.951782	PRNCR1	prostate cancer associated non-coding RNA 1 [Source:HGNC Symbol;Acc:HGNC:48942]	lincRNA	0.0766072	0.0766668	0.076637
ENSG00000232104	17.5967	0.032455	0.272402	0.119144	0.905162	0.95428	RFX3-AS1	RFX3 antisense RNA 1 [Source:HGNC Symbol;Acc:HGNC:51197]	lincRNA	1.22817	1.3565	1.29234
ENSG00000215808	429.968	-0.0151208	0.128298	-0.117858	0.90618	0.954492	LINC01139	long intergenic non-protein coding RNA 1139 [Source:HGNC Symbol;Acc:HGNC:27924]	lincRNA	13.1607	14.0223	13.5915
ENSG00000263859	12.6294	0.0338529	0.291254	0.116231	0.907469	0.955473	RP11-498C9.16		lincRNA	0.83857	0.938717	0.888644
ENSG00000271755	15.0553	0.0296948	0.263363	0.112752	0.910227	0.9567	RP1-153G14.4		lincRNA	0.225278	0.247195	0.236237
ENSG00000269929	29.2991	0.0297988	0.269909	0.110403	0.91209	0.957867	RP11-2B6.2		lincRNA	0.922013	1.09751	1.00976
ENSG00000264278	14.4229	0.0299064	0.276193	0.108281	0.913773	0.95871	RP11-162A12.2		lincRNA	0.529427	0.597148	0.563288
ENSG00000225399	16.7731	-0.0291935	0.272886	-0.106981	0.914804	0.959128	RP11-3B7.1		lincRNA	0.68375	0.700876	0.692313
ENSG00000274712	22.378	0.0274812	0.259099	0.106064	0.915531	0.959327	RP11-147L13.15		lincRNA	0.51323	0.55156	0.532395
ENSG00000273847	107.948	-0.0166082	0.162245	-0.102365	0.918467	0.96122	RP11-846E15.2		lincRNA	2.66377	2.93944	2.80161
ENSG00000198468	76.1396	0.0179446	0.176515	0.101661	0.919026	0.961411	FLVCR1-AS1	FLVCR1 antisense RNA 1 (head to head) [Source:HGNC Symbol;Acc:HGNC:39077]	lincRNA	4.05417	4.08828	4.07123
ENSG00000281657	21.7476	-0.0267731	0.265828	-0.100716	0.919776	0.961858	LINC00976	long intergenic non-protein coding RNA 976 [Source:HGNC Symbol;Acc:HGNC:50610]	lincRNA	1.5195	1.56778	1.54364
ENSG00000232611	18.1898	-0.0268107	0.269567	-0.0994583	0.920774	0.962564	RP11-1114A5.4		lincRNA	0.275036	0.285066	0.280051
ENSG00000250899	89.8401	0.017565	0.178074	0.0986387	0.921425	0.963075	RP11-253E3.3		lincRNA	1.12808	1.22429	1.17619
ENSG00000271862	19.5264	0.0240246	0.261782	0.0917731	0.926878	0.966007	RP11-343L5.2		lincRNA	0.559083	0.631938	0.59551
ENSG00000274827	19.532	0.0255788	0.28375	0.0901456	0.928172	0.96634	LINC01297	long intergenic non-protein coding RNA 1297 [Source:HGNC Symbol;Acc:HGNC:50443]	lincRNA	0.207988	0.211047	0.209517
ENSG00000246523	12.87	0.0233578	0.278697	0.0838108	0.933207	0.968977	RP11-736K20.6		lincRNA	0.62337	0.732351	0.677861
ENSG00000250508	21.0172	-0.0206157	0.247523	-0.0832882	0.933622	0.969081	RP11-757G1.6		lincRNA	0.29122	0.297206	0.294213
ENSG00000223891	260.224	0.00881897	0.107509	0.0820302	0.934623	0.9697	OSER1-AS1	OSER1 antisense RNA 1 (head to head) [Source:HGNC Symbol;Acc:HGNC:48585]	lincRNA	9.02011	9.36808	9.1941
ENSG00000236673	14.665	-0.0211607	0.274038	-0.077218	0.93845	0.971496	RP11-69I8.2		lincRNA	0.338442	0.391553	0.364998
ENSG00000249364	29.389	0.0164329	0.230585	0.0712662	0.943186	0.973856	RP11-434D9.1		lincRNA	1.88671	2.04733	1.96702
ENSG00000235609	78.2345	-0.0135073	0.203005	-0.0665367	0.946951	0.975597	AF127936.9		lincRNA	0.584835	0.602737	0.593786
ENSG00000250497	18.1888	-0.0172473	0.275148	-0.0626837	0.950018	0.977392	AC007126.1		lincRNA	0.167859	0.175758	0.171808
ENSG00000268573	47.5645	-0.0127833	0.207624	-0.0615693	0.950906	0.977653	RP11-158H5.7		lincRNA	0.479006	0.501462	0.490234
ENSG00000277159	75.5772	0.0117887	0.193538	0.0609113	0.95143	0.977703	RP11-88E10.4		lincRNA	0.933444	1.01059	0.972019
ENSG00000263050	16.8817	-0.0149464	0.257944	-0.0579444	0.953793	0.978845	RP11-667K14.3		lincRNA	2.6748	2.63788	2.65634
ENSG00000240875	31.5168	0.0127318	0.223175	0.0570485	0.954507	0.978845	LINC00886	long intergenic non-protein coding RNA 886 [Source:HGNC Symbol;Acc:HGNC:48572]	lincRNA	0.731813	0.933589	0.832701
ENSG00000243701	127.376	0.00769541	0.138046	0.0557452	0.955545	0.979043	DUBR	DPPA2 upstream binding RNA [Source:HGNC Symbol;Acc:HGNC:48569]	lincRNA	2.74916	2.86533	2.80725
ENSG00000249346	14.3706	-0.0151267	0.273116	-0.0553855	0.955831	0.979112	LINC01016	long intergenic non-protein coding RNA 1016 [Source:HGNC Symbol;Acc:HGNC:48991]	lincRNA	0.218888	0.213819	0.216353
ENSG00000275825	18.6352	-0.0148369	0.285252	-0.0520135	0.958518	0.98037	RP11-846E15.1		lincRNA	3.08657	2.92478	3.00568
ENSG00000257086	27.4163	0.0115444	0.247313	0.0466795	0.962769	0.982358	RP11-783K16.13		lincRNA	1.66173	1.80605	1.73389
ENSG00000277969	24.1836	-0.0108447	0.246569	-0.0439824	0.964918	0.98346	CTB-58E17.1		lincRNA	0.481243	0.508232	0.494738
ENSG00000282494	24.1836	-0.0108447	0.246569	-0.0439824	0.964918	0.98346	CTB-58E17.1		lincRNA	0.481243	0.508232	0.494738
ENSG00000197180	54.1393	-0.00834206	0.207719	-0.0401604	0.967965	0.98533	CH17-340M24.3	uncharacterized protein BC009467 [Source:EntrezGene;Acc:158960]	lincRNA	5.43959	5.50876	5.47418
ENSG00000230426	12.922	-0.0109483	0.280797	-0.03899	0.968898	0.985809	ERVMER61-1	endogenous retrovirus group MER61 member 1 [Source:HGNC Symbol;Acc:HGNC:27919]	lincRNA	0.257513	0.292644	0.275078
ENSG00000264954	12.4188	0.0104937	0.277092	0.037871	0.969791	0.986105	PRR29-AS1	PRR29 antisense RNA 1 [Source:HGNC Symbol;Acc:HGNC:51822]	lincRNA	0.189619	0.223084	0.206352
ENSG00000270039	15.6186	0.0103982	0.282903	0.0367553	0.97068	0.986352	RP11-571M6.17		lincRNA	1.57206	1.76387	1.66796
ENSG00000273909	35.0085	0.00890312	0.288028	0.0309106	0.975341	0.98873	RP11-1275J23.2		lincRNA	1.37199	1.58742	1.47971
ENSG00000254615	35.4295	-0.00675641	0.231196	-0.0292237	0.976686	0.989642	RP11-395G23.3		lincRNA	1.60594	1.59581	1.60088
ENSG00000267058	22.667	0.00667736	0.24757	0.0269716	0.978482	0.990514	RP11-15A1.3		lincRNA	1.03609	1.29366	1.16487
ENSG00000257391	12.4267	-0.0052433	0.287282	-0.0182514	0.985438	0.99389	MIR3180-4	microRNA 3180-4 [Source:HGNC Symbol;Acc:HGNC:38920]	lincRNA	0.256492	0.304321	0.280406
ENSG00000260219	50.2094	-0.00402173	0.223568	-0.0179888	0.985648	0.993989	RP11-347C12.10		lincRNA	2.57405	2.70164	2.63784
ENSG00000260876	14.7877	-0.00349699	0.282769	-0.012367	0.990133	0.995675	LINC01229	long intergenic non-protein coding RNA 1229 [Source:HGNC Symbol;Acc:HGNC:49682]	lincRNA	1.31267	1.41385	1.36326
ENSG00000236532	15.6932	0.00312267	0.263179	0.0118652	0.990533	0.995675	AL035610.2		lincRNA	0.152549	0.212072	0.18231
ENSG00000228223	521.78	-0.000423299	0.146417	-0.00289105	0.997693	0.998986	HCG11	HLA complex group 11 (non-protein coding) [Source:HGNC Symbol;Acc:HGNC:17707]	lincRNA	7.48589	7.93396	7.70992
ENSG00000215483	46.6846	-0.000175707	0.240043	-0.000731982	0.999416	0.999696	LINC00598	long intergenic non-protein coding RNA 598 [Source:HGNC Symbol;Acc:HGNC:42770]	lincRNA	2.86669	3.74119	3.30394
ENSG00000266402	8.42721	0.335635	0.292187	1.1487	0.250679	NA	SNHG25	small nucleolar RNA host gene 25 [Source:HGNC Symbol;Acc:HGNC:51534]	lincRNA	9.32226	19.3319	14.3271
ENSG00000258914	7.02433	0.54959	0.291865	1.88303	0.0596964	NA	CTD-2134A5.3		lincRNA	8.81938	21.3944	15.1069
ENSG00000272537	5.25688	-0.179498	0.277069	-0.647845	0.517085	NA	GS1-166A23.1		lincRNA	4.65474	3.47159	4.06317
ENSG00000257595	10.2902	-0.0354352	0.287904	-0.12308	0.902044	NA	RP3-473L9.4		lincRNA	3.41562	3.30861	3.36212
ENSG00000272519	3.40668	0.297581	0.270441	1.10035	0.271179	NA	RP11-105N14.2		lincRNA	3.39496	6.84365	5.11931
ENSG00000272691	5.73993	-0.19339	0.290219	-0.666359	0.505182	NA	RP11-290M5.4		lincRNA	2.99762	2.21328	2.60545
ENSG00000231156	11.6135	-0.436788	0.27808	-1.57073	0.116246	NA	AC093702.1		lincRNA	2.95406	1.98532	2.46969
ENSG00000269946	6.31217	0.0806907	0.292869	0.275518	0.782919	NA	RP11-2B6.3		lincRNA	2.8188	3.29998	3.05939
ENSG00000229291	4.72313	0.232345	0.282813	0.821551	0.411332	NA	RP4-580N22.2		lincRNA	2.78372	4.6904	3.73706
ENSG00000277987	7.3726	-0.117185	0.287189	-0.408043	0.683242	NA	RP11-167B3.3		lincRNA	2.68038	2.18303	2.43171
ENSG00000272764	5.60378	-0.350733	0.28815	-1.21719	0.223532	NA	RP11-318E3.9		lincRNA	2.48124	1.52482	2.00303
ENSG00000177788	10.7519	-0.290408	0.290703	-0.998987	0.317801	NA	RP5-1061H20.4		lincRNA	2.4376	1.71191	2.07476
ENSG00000237797	11.8091	0.21906	0.289689	0.756189	0.449536	NA	RP11-472N13.3		lincRNA	2.35764	3.24278	2.80021
ENSG00000253361	11.5436	0.0483606	0.283066	0.170846	0.864345	NA	RP11-675F6.3		lincRNA	2.23438	2.31158	2.27298
ENSG00000230839	9.9486	0.080862	0.292893	0.27608	0.782486	NA	RP5-968J1.1		lincRNA	2.17272	2.56651	2.36962
ENSG00000232560	3.68233	-0.302894	0.28735	-1.05409	0.29184	NA	LINC01549	long intergenic non-protein coding RNA 1549 [Source:HGNC Symbol;Acc:HGNC:1277]	lincRNA	2.13091	1.44907	1.78999
ENSG00000276529	11.701	-0.172278	0.287639	-0.598938	0.549215	NA	AP001505.10		lincRNA	2.0933	1.58633	1.83981
ENSG00000250015	3.07312	-0.0155785	0.272903	-0.0570845	0.954478	NA	CTC-339F2.2		lincRNA	1.93726	2.09779	2.01752
ENSG00000273437	7.7008	0.0390859	0.29118	0.134233	0.893219	NA	RP11-434H6.7		lincRNA	1.84134	2.00728	1.92431
ENSG00000282556	6.02489	0.217799	0.292673	0.744171	0.456773	NA	RP11-304C12.5		lincRNA	1.83246	2.62151	2.22699
ENSG00000256725	2.83305	0.12108	0.266219	0.454813	0.649244	NA	RP11-662M24.2		lincRNA	1.67193	2.29645	1.98419
ENSG00000266538	5.70602	-0.142254	0.292677	-0.486043	0.626937	NA	RP11-385D13.3		lincRNA	1.66411	1.53053	1.59732
ENSG00000249937	9.07443	-0.484927	0.292788	-1.65624	0.097674	NA	RP11-454P21.1		lincRNA	1.63806	0.874747	1.2564
ENSG00000264964	10.7223	-0.0480394	0.291697	-0.164689	0.869189	NA	RP11-888D10.3		lincRNA	1.62266	1.53038	1.57652
ENSG00000271882	6.8738	-0.505402	0.292831	-1.72591	0.0843628	NA	KB-1410C5.5		lincRNA	1.60221	0.830697	1.21645
ENSG00000274341	6.8906	0.366268	0.292725	1.25124	0.210848	NA	RP11-227G15.10		lincRNA	1.58179	2.68911	2.13545
ENSG00000272343	11.8451	0.111535	0.28195	0.395586	0.692411	NA	RP11-140I16.3		lincRNA	1.55663	1.75047	1.65355
ENSG00000278231	8.62903	0.195368	0.288081	0.67817	0.497664	NA	RP5-906C1.1		lincRNA	1.55464	2.14614	1.85039
ENSG00000250791	7.13391	-0.254458	0.292048	-0.871289	0.383596	NA	RP11-55L3.1		lincRNA	1.54004	1.03582	1.28793
ENSG00000258792	7.1008	-0.33046	0.293016	-1.12779	0.259409	NA	RP11-944C7.1		lincRNA	1.532	0.963469	1.24774
ENSG00000250697	6.97709	-0.357912	0.275084	-1.3011	0.193225	NA	CTD-2066L21.3		lincRNA	1.514	0.752027	1.13301
ENSG00000260448	10.5409	0.0431916	0.285543	0.151261	0.87977	NA	LCMT1-AS1	LCMT1 antisense RNA 1 [Source:HGNC Symbol;Acc:HGNC:51177]	lincRNA	1.49255	1.54632	1.51943
ENSG00000280708	9.23968	0.0536725	0.289589	0.18534	0.852962	NA	RP5-1135M2.2		lincRNA	1.48077	1.68492	1.58285
ENSG00000273069	7.89304	-0.00996255	0.292869	-0.0340171	0.972864	NA	RP5-1186P10.2		lincRNA	1.47408	1.55162	1.51285
ENSG00000274312	11.8451	-0.0666168	0.292675	-0.227614	0.819946	NA	RP11-167B3.2		lincRNA	1.45208	1.2559	1.35399
ENSG00000272379	7.95166	-0.2848	0.277248	-1.02724	0.304307	NA	RP1-257A7.5		lincRNA	1.41845	0.787698	1.10307
ENSG00000232412	6.66872	0.255096	0.293039	0.870518	0.384018	NA	RP1-315G1.3		lincRNA	1.40282	2.06982	1.73632
ENSG00000251555	11.814	0.241835	0.29251	0.826758	0.408374	NA	RP11-745L13.2		lincRNA	1.40111	2.17958	1.79035
ENSG00000231231	10.631	0.0695878	0.291471	0.238747	0.811302	NA	LINC01423	long intergenic non-protein coding RNA 1423 [Source:HGNC Symbol;Acc:HGNC:50732]	lincRNA	1.39508	1.58822	1.49165
ENSG00000233081	8.41502	-0.312408	0.29028	-1.07623	0.281825	NA	RP11-440G5.2		lincRNA	1.38874	0.96943	1.17908
ENSG00000267198	11.6625	-0.0528106	0.273293	-0.193238	0.846773	NA	RP11-798G7.6		lincRNA	1.38616	1.39936	1.39276
ENSG00000282491	11.6625	-0.0528106	0.273293	-0.193238	0.846773	NA	RP11-798G7.6		lincRNA	1.38616	1.39936	1.39276
ENSG00000272138	11.8125	0.07685	0.289482	0.265474	0.790644	NA	LINC01607	long intergenic non-protein coding RNA 1607 [Source:HGNC Symbol;Acc:HGNC:51660]	lincRNA	1.37053	1.68285	1.52669
ENSG00000236871	6.23913	-0.000669029	0.293028	-0.00228316	0.998178	NA	LINC00106	long intergenic non-protein coding RNA 106 [Source:HGNC Symbol;Acc:HGNC:31843]	lincRNA	1.36036	1.38479	1.37258
ENSG00000273308	8.6704	0.347883	0.288848	1.20438	0.228443	NA	RP11-496H1.2		lincRNA	1.3543	2.74915	2.05172
ENSG00000258504	6.69945	-0.216402	0.27031	-0.80057	0.423381	NA	RP11-638I2.6		lincRNA	1.35131	0.794496	1.0729
ENSG00000267939	7.57819	-0.0972459	0.287961	-0.337705	0.735585	NA	CTD-2325M2.1		lincRNA	1.31876	1.33742	1.32809
ENSG00000273958	7.9019	-0.0480808	0.291888	-0.164723	0.869162	NA	RP11-219B17.3		lincRNA	1.28333	1.2177	1.25052
ENSG00000274213	4.64942	-0.212771	0.283528	-0.750441	0.452989	NA	RP11-670E13.6		lincRNA	1.28108	0.874641	1.07786
ENSG00000271324	10.5098	0.127865	0.284528	0.449395	0.653147	NA	RP11-10C24.2		lincRNA	1.2756	1.49489	1.38524
ENSG00000277423	6.42228	-0.174698	0.291982	-0.59832	0.549626	NA	RP11-173P15.9		lincRNA	1.24462	0.973273	1.10895
ENSG00000281416	11.1383	0.0619197	0.29052	0.213134	0.831223	NA	RP5-1135M2.1		lincRNA	1.24361	1.32646	1.28503
ENSG00000236501	8.31562	-0.403826	0.286103	-1.41147	0.158105	NA	AC079305.11		lincRNA	1.24205	0.630315	0.936185
ENSG00000251448	3.61581	0.169888	0.278586	0.609825	0.541978	NA	RP11-71E19.2		lincRNA	1.23152	1.76151	1.49652
ENSG00000260418	5.87493	0.00137762	0.291765	0.00472167	0.996233	NA	RP3-406A7.7		lincRNA	1.2113	1.20067	1.20599
ENSG00000230834	9.05165	0.612235	0.29161	2.0995	0.0357727	NA	AC068580.7		lincRNA	1.20034	3.19365	2.197
ENSG00000273107	3.93526	0.185554	0.286626	0.647375	0.517389	NA	RP11-165A20.3		lincRNA	1.1932	1.68201	1.43761
ENSG00000281091	9.36075	0.263899	0.291024	0.906796	0.364514	NA	RP13-349O20.2		lincRNA	1.19018	1.7885	1.48934
ENSG00000261176	8.12833	-0.165833	0.291006	-0.569859	0.568773	NA	RP11-2L4.1		lincRNA	1.18377	0.939073	1.06142
ENSG00000257647	8.67412	0.164347	0.292786	0.56132	0.574579	NA	RP11-701H24.3		lincRNA	1.16975	1.70624	1.43799
ENSG00000278107	11.6672	0.0197813	0.292875	0.067542	0.94615	NA	RP11-162A12.4		lincRNA	1.16936	1.25529	1.21232
ENSG00000272021	9.10853	-0.216339	0.292996	-0.738369	0.46029	NA	AC008592.8		lincRNA	1.16755	0.944348	1.05595
ENSG00000258689	8.5921	-0.498586	0.289139	-1.72438	0.0846385	NA	LINC01269	long intergenic non-protein coding RNA 1269 [Source:HGNC Symbol;Acc:HGNC:50325]	lincRNA	1.16546	0.528552	0.847006
ENSG00000230651	7.98814	0.288014	0.292227	0.985583	0.324338	NA	RGPD4-AS1	RGPD4 antisense RNA 1 (head to head) [Source:HGNC Symbol;Acc:HGNC:49273]	lincRNA	1.156	1.77932	1.46766
ENSG00000272430	11.8852	0.26583	0.284012	0.935981	0.349283	NA	RP11-38L15.8		lincRNA	1.13983	1.57162	1.35572
ENSG00000253476	8.85625	-0.148975	0.290156	-0.513429	0.607651	NA	RP11-395I14.2		lincRNA	1.12736	0.969736	1.04855
ENSG00000272112	9.33012	-0.0378452	0.287657	-0.131564	0.895329	NA	CTB-113P19.5		lincRNA	1.12152	1.15857	1.14005
ENSG00000230978	11.1671	-0.456551	0.281694	-1.62073	0.105075	NA	LINC00160	long intergenic non-protein coding RNA 160 [Source:HGNC Symbol;Acc:HGNC:1294]	lincRNA	1.1177	0.718545	0.918125
ENSG00000273001	11.4397	0.122576	0.289314	0.423679	0.6718	NA	RP11-118K6.3		lincRNA	1.09857	1.31604	1.2073
ENSG00000259153	5.39853	-0.276462	0.275171	-1.00469	0.315045	NA	RP6-65G23.3		lincRNA	1.087	0.692601	0.889802
ENSG00000269921	11.6219	0.422073	0.277414	1.52145	0.128146	NA	RP11-646I6.5		lincRNA	1.07981	1.76844	1.42413
ENSG00000272824	6.61889	-0.0764152	0.292877	-0.260913	0.79416	NA	RP6-74O6.6		lincRNA	1.0701	1.03813	1.05412
ENSG00000263105	4.41813	0.0711929	0.274903	0.258974	0.795655	NA	RP11-95P2.3		lincRNA	1.05091	1.39434	1.22263
ENSG00000230415	5.79266	0.118043	0.291646	0.404749	0.685662	NA	RP5-902P8.10		lincRNA	1.04668	1.4792	1.26294
ENSG00000261474	9.32976	0.482754	0.285722	1.68959	0.0911061	NA	RP11-452L6.1		lincRNA	1.04533	1.87156	1.45844
ENSG00000274248	7.04238	-0.00705197	0.289832	-0.0243313	0.980588	NA	AJ011932.1		lincRNA	1.04209	1.01888	1.03048
ENSG00000227098	7.09419	-0.411546	0.288425	-1.42687	0.153616	NA	AC073636.1		lincRNA	1.0365	0.520646	0.778571
ENSG00000229960	7.61696	0.0228076	0.292081	0.0780866	0.937759	NA	RP11-278H7.4		lincRNA	1.02867	1.19593	1.1123
ENSG00000226012	3.29817	0.00283636	0.254643	0.0111386	0.991113	NA	AP001434.2		lincRNA	1.01746	1.17064	1.09405
ENSG00000260823	6.79391	-0.0617268	0.292559	-0.210989	0.832896	NA	RP11-249C24.10		lincRNA	1.01059	1.10489	1.05774
ENSG00000268836	11.6866	0.301428	0.285485	1.05585	0.291038	NA	LA16c-OS12.2		lincRNA	1.00621	1.68223	1.34422
ENSG00000227356	5.03033	-0.194738	0.282336	-0.689737	0.49036	NA	LINC00866	long intergenic non-protein coding RNA 866 [Source:HGNC Symbol;Acc:HGNC:45232]	lincRNA	1.00449	0.681491	0.84299
ENSG00000228358	11.3175	0.214234	0.287011	0.746433	0.455406	NA	AC113617.1		lincRNA	1.00388	1.2913	1.14759
ENSG00000270761	3.35098	-0.162874	0.282587	-0.576366	0.564368	NA	RP11-385F7.1		lincRNA	1.00185	0.707592	0.85472
ENSG00000271040	9.18249	0.209645	0.285042	0.735488	0.462042	NA	RP5-933K21.3		lincRNA	0.99829	1.32069	1.15949
ENSG00000253768	8.39147	0.287949	0.292958	0.982902	0.325656	NA	CTB-33O18.1		lincRNA	0.969512	1.58561	1.27756
ENSG00000259929	8.28142	-0.0907233	0.291104	-0.311653	0.755304	NA	CTA-481E9.4		lincRNA	0.965306	0.954179	0.959743
ENSG00000273812	7.09151	-0.467266	0.27956	-1.67143	0.0946367	NA	WI2-87327B8.2		lincRNA	0.964222	0.378902	0.671562
ENSG00000253426	10.6044	0.454802	0.282541	1.60969	0.107466	NA	RP11-10A14.4		lincRNA	0.960815	1.69877	1.32979
ENSG00000262094	8.20072	-0.392599	0.292961	-1.34011	0.180211	NA	AC139099.5		lincRNA	0.957973	0.701624	0.829799
ENSG00000227192	9.39487	0.185377	0.289617	0.640075	0.522124	NA	RP1-45I4.3		lincRNA	0.957187	1.21755	1.08737
ENSG00000225383	8.86858	-0.0864313	0.2765	-0.312591	0.754591	NA	SFTA1P	surfactant associated 1, pseudogene [Source:HGNC Symbol;Acc:HGNC:18383]	lincRNA	0.956238	0.853638	0.904938
ENSG00000267143	4.07771	0.114854	0.237093	0.484428	0.628082	NA	RP11-677O4.6		lincRNA	0.952277	1.63916	1.29572
ENSG00000272043	3.20354	-0.0573594	0.286674	-0.200086	0.841413	NA	RP11-44N11.3		lincRNA	0.950106	0.857991	0.904048
ENSG00000269729	7.21292	-0.176421	0.29276	-0.602613	0.546766	NA	AC006262.4		lincRNA	0.94672	0.722505	0.834612
ENSG00000276188	4.29834	-0.347276	0.28953	-1.19945	0.230353	NA	RP11-173P15.10		lincRNA	0.94434	0.5512	0.74777
ENSG00000259675	9.52531	0.894776	0.290157	3.08377	0.00204397	NA	RP11-507B12.1		lincRNA	0.941196	2.96671	1.95395
ENSG00000258203	9.45042	0.171104	0.289659	0.590707	0.554716	NA	RP1-228P16.3		lincRNA	0.928373	1.22112	1.07474
ENSG00000254319	9.9126	0.156202	0.290777	0.537189	0.591137	NA	RP11-134O21.1		lincRNA	0.928056	1.19814	1.0631
ENSG00000255362	6.77761	0.424637	0.292725	1.45063	0.146882	NA	RP11-619A14.3		lincRNA	0.926787	1.69216	1.30948
ENSG00000273160	2.193	-0.279005	0.244205	-1.14251	0.253244	NA	RP11-104L21.3		lincRNA	0.923285	0.353502	0.638393
ENSG00000237063	8.35233	-0.305632	0.289208	-1.05679	0.290608	NA	RP4-550H1.5		lincRNA	0.920448	0.711214	0.815831
ENSG00000228857	5.11407	-0.0938233	0.291351	-0.322028	0.747431	NA	AC104653.1		lincRNA	0.914464	0.825405	0.869934
ENSG00000272342	11.0606	0.378212	0.291708	1.29654	0.194789	NA	RP13-539J13.1		lincRNA	0.89194	1.45168	1.17181
ENSG00000240050	10.5022	-0.0393104	0.284156	-0.138341	0.889971	NA	RP1-93H18.1		lincRNA	0.891143	1.00525	0.948198
ENSG00000231024	4.42761	-0.229999	0.285794	-0.804773	0.420951	NA	AC092431.3		lincRNA	0.889139	0.61921	0.754175
ENSG00000275180	7.02702	0.0847622	0.292968	0.289322	0.772335	NA	RP11-631N16.4		lincRNA	0.875679	1.04158	0.958632
ENSG00000255458	10.965	0.215009	0.287902	0.746813	0.455176	NA	RP11-539G18.3		lincRNA	0.872765	1.19089	1.03183
ENSG00000237721	8.98845	0.378494	0.292844	1.29247	0.196193	NA	AF064858.11		lincRNA	0.869973	1.46755	1.16876
ENSG00000229647	9.65973	-0.530806	0.287058	-1.84912	0.0644399	NA	AC007879.7		lincRNA	0.867144	0.342047	0.604595
ENSG00000237476	11.3025	0.126112	0.279581	0.451076	0.651935	NA	XXbac-B135H6.15		lincRNA	0.864831	1.04156	0.953196
ENSG00000203279	10.1084	0.398262	0.292498	1.36159	0.173328	NA	RP11-498P14.5		lincRNA	0.857338	1.57376	1.21555
ENSG00000268941	11.2434	-0.734569	0.289111	-2.54079	0.0110603	NA	RP5-907D15.4		lincRNA	0.856546	0.358613	0.60758
ENSG00000275759	8.95883	0.0979043	0.286076	0.342231	0.732177	NA	RP11-131L12.3		lincRNA	0.853761	0.985315	0.919538
ENSG00000258976	6.53237	-0.607818	0.292844	-2.07557	0.0379336	NA	CTD-2207P18.2		lincRNA	0.852387	0.340534	0.596461
ENSG00000280707	5.17519	-0.0775118	0.292104	-0.265357	0.790735	NA	RP11-568A7.4		lincRNA	0.851702	0.806419	0.82906
ENSG00000245017	10.4679	0.130285	0.291885	0.446357	0.65534	NA	RP11-181C3.1		lincRNA	0.850655	0.866361	0.858508
ENSG00000271843	8.46959	-0.027572	0.291649	-0.0945383	0.924682	NA	RP11-245J9.5		lincRNA	0.849228	0.846859	0.848043
ENSG00000254281	9.78936	0.363671	0.291569	1.24729	0.212291	NA	KB-1507C5.4		lincRNA	0.848666	1.33906	1.09387
ENSG00000237940	9.95857	0.177334	0.2895	0.612555	0.54017	NA	AC093642.3		lincRNA	0.847406	1.20145	1.02443
ENSG00000257543	3.96494	-0.105689	0.283659	-0.372594	0.709451	NA	RP11-321F8.4		lincRNA	0.843436	0.763176	0.803306
ENSG00000271943	4.53436	-0.312724	0.286529	-1.09142	0.275086	NA	RP11-222K16.1		lincRNA	0.830415	0.525829	0.678122
ENSG00000222032	7.12744	-0.151358	0.291125	-0.519907	0.603129	NA	AC112721.2		lincRNA	0.828785	0.805824	0.817305
ENSG00000278766	11.2275	0.297583	0.292283	1.01813	0.308615	NA	AC159540.2		lincRNA	0.820293	1.32547	1.07288
ENSG00000254427	7.94279	0.0507795	0.289585	0.175352	0.860803	NA	RP11-430H10.1		lincRNA	0.817217	1.05056	0.933888
ENSG00000271252	3.07153	0.130664	0.273481	0.477779	0.632808	NA	RP11-286B14.2		lincRNA	0.816486	1.17841	0.997447
ENSG00000273355	6.0283	0.062027	0.292531	0.212035	0.832079	NA	RP11-672L10.6		lincRNA	0.814373	0.888762	0.851567
ENSG00000248489	7.19074	0.183356	0.288536	0.635469	0.525122	NA	CTD-2007H13.3		lincRNA	0.813634	1.26248	1.03806
ENSG00000274678	8.40602	0.236532	0.292809	0.807803	0.419204	NA	RP11-2C24.7		lincRNA	0.812901	1.12206	0.967482
ENSG00000264514	7.12216	0.0412385	0.291881	0.141285	0.887645	NA	RP11-720L2.4		lincRNA	0.809303	0.880813	0.845058
ENSG00000250831	2.55542	0.168955	0.26536	0.636701	0.52432	NA	CTD-2232E5.2		lincRNA	0.806603	1.3676	1.0871
ENSG00000228420	6.59502	0.160853	0.292814	0.549335	0.582776	NA	RP4-735C1.6		lincRNA	0.802798	1.05038	0.926591
ENSG00000274015	7.67202	0.0597998	0.290894	0.205573	0.837125	NA	CTD-2302E22.6		lincRNA	0.802415	0.92092	0.861667
ENSG00000232001	6.05113	-0.112468	0.290372	-0.387324	0.698516	NA	AC108868.6		lincRNA	0.797093	0.735274	0.766183
ENSG00000272361	7.03891	-0.198073	0.292389	-0.677432	0.498132	NA	GS1-166A23.2		lincRNA	0.794888	0.627452	0.71117
ENSG00000227373	6.12304	-0.34716	0.292687	-1.18611	0.235577	NA	RP11-160H22.5		lincRNA	0.78875	0.508539	0.648645
ENSG00000272010	7.29284	-0.117957	0.282017	-0.418262	0.675756	NA	CTD-3025N20.3		lincRNA	0.787318	0.626061	0.706689
ENSG00000233143	5.13105	-0.19641	0.253014	-0.77628	0.437584	NA	DIRC3-AS1	DIRC3 antisense RNA 1 [Source:HGNC Symbol;Acc:HGNC:50636]	lincRNA	0.785692	0.379536	0.582614
ENSG00000271992	4.26562	-0.300893	0.289064	-1.04092	0.297912	NA	RP11-42O15.3		lincRNA	0.775956	0.465713	0.620835
ENSG00000233730	5.52627	-0.0995753	0.292138	-0.34085	0.733217	NA	RP4-666F24.3		lincRNA	0.774794	0.691639	0.733217
ENSG00000230021	11.4214	0.0931397	0.273301	0.340796	0.733257	NA	RP5-857K21.4		lincRNA	0.772521	0.95361	0.863065
ENSG00000259685	4.14073	0.152334	0.286018	0.532604	0.594308	NA	CTD-2315E11.1		lincRNA	0.771785	1.12033	0.94606
ENSG00000272370	4.99583	-0.265945	0.272436	-0.976172	0.328979	NA	RP11-307L14.1		lincRNA	0.769945	0.499883	0.634914
ENSG00000260975	9.28158	0.27215	0.28638	0.950312	0.341954	NA	RP11-142G1.3		lincRNA	0.765457	1.33905	1.05225
ENSG00000258561	4.63128	-0.145288	0.28058	-0.517815	0.604587	NA	RP11-72M17.1		lincRNA	0.764542	0.617064	0.690803
ENSG00000257527	6.18851	-0.0836924	0.289572	-0.289022	0.772565	NA	MIR3179-3		lincRNA	0.760576	0.695974	0.728275
ENSG00000275142	3.66004	-0.144973	0.281605	-0.514808	0.606687	NA	RP5-999L4.2		lincRNA	0.760417	0.611883	0.68615
ENSG00000268751	9.13598	0.2591	0.289161	0.89604	0.370231	NA	SCGB1B2P	secretoglobin family 1B member 2, pseudogene [Source:HGNC Symbol;Acc:HGNC:20741]	lincRNA	0.757187	1.18615	0.971668
ENSG00000272829	4.58808	0.110173	0.279201	0.394601	0.693137	NA	XXbac-B135H6.18		lincRNA	0.755866	0.977985	0.866926
ENSG00000229671	3.30682	0.145991	0.280979	0.519578	0.603358	NA	LINC01150	long intergenic non-protein coding RNA 1150 [Source:HGNC Symbol;Acc:HGNC:49469]	lincRNA	0.749619	1.05253	0.901073
ENSG00000235660	1.92657	-0.100253	0.224203	-0.447155	0.654763	NA	LINC00345	long intergenic non-protein coding RNA 345 [Source:HGNC Symbol;Acc:HGNC:42503]	lincRNA	0.748889	0.484824	0.616856
ENSG00000232645	7.78945	0.36355	0.292859	1.24138	0.214464	NA	LINC01431	long intergenic non-protein coding RNA 1431 [Source:HGNC Symbol;Acc:HGNC:50744]	lincRNA	0.74851	1.22956	0.989033
ENSG00000275409	7.59404	0.121311	0.292957	0.414091	0.678808	NA	RP11-131L12.4		lincRNA	0.744309	0.998802	0.871555
ENSG00000226007	8.62113	0.0581709	0.292255	0.199042	0.84223	NA	RP11-211N8.2		lincRNA	0.743826	0.381148	0.562487
ENSG00000282435	7.4229	0.0408097	0.29291	0.139325	0.889193	NA	RP11-134O21.1		lincRNA	0.741982	0.851061	0.796521
ENSG00000255605	6.50352	0.105085	0.29299	0.358663	0.719847	NA	RP11-644L4.1		lincRNA	0.741335	0.945657	0.843496
ENSG00000238005	5.03865	-0.0953851	0.292414	-0.326199	0.744274	NA	RP11-443B7.1		lincRNA	0.738056	0.813051	0.775553
ENSG00000271141	7.10017	0.0838699	0.29293	0.286314	0.774638	NA	RP11-171I2.4		lincRNA	0.737819	0.894938	0.816379
ENSG00000233903	6.55081	0.0110167	0.292232	0.0376985	0.969928	NA	Z83851.4		lincRNA	0.736125	0.772027	0.754076
ENSG00000205106	8.53171	0.00405711	0.289187	0.0140294	0.988807	NA	DKFZp779M0652	uncharacterized DKFZp779M0652 [Source:EntrezGene;Acc:374387]	lincRNA	0.735704	0.77907	0.757387
ENSG00000258857	7.11944	0.291645	0.291886	0.999175	0.31771	NA	RP11-247L20.3		lincRNA	0.732889	1.1258	0.929346
ENSG00000272081	6.42191	0.191002	0.292941	0.652015	0.514391	NA	CTD-2376I4.2		lincRNA	0.731772	0.97164	0.851706
ENSG00000267401	4.16509	-0.0542696	0.28509	-0.19036	0.849027	NA	RP11-396N11.1		lincRNA	0.729831	0.660487	0.695159
ENSG00000273124	2.34309	0.2297	0.233585	0.983365	0.325428	NA	RP11-236B18.5		lincRNA	0.727941	1.51521	1.12157
ENSG00000282226	11.3265	0.428992	0.283202	1.51479	0.129825	NA	AC093627.9		lincRNA	0.726992	1.1803	0.953648
ENSG00000251301	5.87094	-0.266077	0.292469	-0.90976	0.362949	NA	RP11-81H14.2		lincRNA	0.724516	0.490479	0.607498
ENSG00000267038	1.84374	-0.188496	0.200542	-0.939933	0.347252	NA	RP11-1096D5.2		lincRNA	0.723442	0.282581	0.503011
ENSG00000226578	8.97798	-0.0281405	0.291863	-0.0964168	0.92319	NA	RP11-258F22.1		lincRNA	0.721677	0.7307	0.726189
ENSG00000224790	8.09917	0.150352	0.290613	0.517363	0.604903	NA	AP000704.5		lincRNA	0.721346	0.686256	0.703801
ENSG00000272567	2.12623	-0.320926	0.246439	-1.30225	0.19283	NA	RP11-73K9.3		lincRNA	0.721314	0.268547	0.494931
ENSG00000182586	7.06544	0.192153	0.293006	0.655797	0.511955	NA	LINC00334	long intergenic non-protein coding RNA 334 [Source:HGNC Symbol;Acc:HGNC:16425]	lincRNA	0.716636	1.00401	0.860323
ENSG00000228906	5.19965	0.10736	0.292506	0.367035	0.713593	NA	RP13-216E22.4		lincRNA	0.714371	0.909944	0.812157
ENSG00000272644	5.48891	0.139403	0.291314	0.478532	0.632272	NA	RP11-33O4.1		lincRNA	0.710283	0.939701	0.824992
ENSG00000254153	7.3853	0.311764	0.291101	1.07098	0.284178	NA	CTA-398F10.2		lincRNA	0.707283	1.17644	0.941859
ENSG00000237609	3.28025	0.265774	0.2557	1.0394	0.298621	NA	AF064858.10		lincRNA	0.706014	1.39575	1.05088
ENSG00000257219	7.20547	-0.165354	0.290493	-0.569219	0.569207	NA	RP11-54A9.1		lincRNA	0.702463	0.653513	0.677988
ENSG00000250041	3.82531	-0.191739	0.269427	-0.711654	0.476679	NA	CTD-2003C8.2		lincRNA	0.701163	0.465214	0.583188
ENSG00000272555	6.57686	0.445867	0.292493	1.52437	0.127417	NA	RP11-459I19.1		lincRNA	0.700945	1.28771	0.994327
ENSG00000237877	9.62759	-0.0773869	0.289608	-0.267212	0.789306	NA	LINC01473	long intergenic non-protein coding RNA 1473 [Source:HGNC Symbol;Acc:HGNC:51109]	lincRNA	0.699462	0.701052	0.700257
ENSG00000251283	3.47292	-0.368096	0.254081	-1.44873	0.147412	NA	RP11-171N4.2		lincRNA	0.698303	0.297605	0.497954
ENSG00000272922	7.20643	0.478259	0.292995	1.63231	0.102614	NA	RP11-329B9.5		lincRNA	0.692521	1.43127	1.0619
ENSG00000230107	10.3996	0.598749	0.290639	2.06012	0.0393874	NA	CTA-126B4.7		lincRNA	0.690804	1.60101	1.14591
ENSG00000266970	5.7339	-0.136271	0.290981	-0.468315	0.639559	NA	RP11-806H10.4		lincRNA	0.687879	0.563435	0.625657
ENSG00000260986	7.53565	0.410673	0.292735	1.40288	0.160652	NA	RP11-854K16.3		lincRNA	0.68716	1.27961	0.983387
ENSG00000229694	3.79588	0.217739	0.284596	0.765081	0.444223	NA	LINC00484	long intergenic non-protein coding RNA 484 [Source:EntrezGene;Acc:100129347]	lincRNA	0.686465	0.918296	0.802381
ENSG00000280821	3.48328	0.123969	0.262012	0.473143	0.636111	NA	RP4-669P10.16		lincRNA	0.686281	0.93274	0.80951
ENSG00000261671	8.95633	-0.073344	0.292995	-0.250325	0.802336	NA	RP11-573G6.6		lincRNA	0.686147	0.640767	0.663457
ENSG00000230390	3.24602	-0.597593	0.263514	-2.26778	0.0233423	NA	LINC01048	long intergenic non-protein coding RNA 1048 [Source:HGNC Symbol;Acc:HGNC:49042]	lincRNA	0.684068	0.126175	0.405122
ENSG00000269038	4.67486	-0.00114444	0.290955	-0.00393338	0.996862	NA	AP001462.6		lincRNA	0.683115	0.759839	0.721477
ENSG00000281404	9.72582	0.390785	0.290083	1.34715	0.177933	NA	LINC01176	long intergenic non-protein coding RNA 1176 [Source:HGNC Symbol;Acc:HGNC:49548]	lincRNA	0.681436	1.32804	1.00474
ENSG00000278464	6.50731	0.299924	0.28662	1.04642	0.295368	NA	RP11-96A15.1		lincRNA	0.680005	1.12225	0.901127
ENSG00000253773	4.85873	-0.0960533	0.287078	-0.33459	0.737935	NA	C8orf37-AS1	C8orf37 antisense RNA 1 [Source:HGNC Symbol;Acc:HGNC:50444]	lincRNA	0.67746	0.852983	0.765222
ENSG00000272799	6.51735	0.105943	0.290826	0.364282	0.715647	NA	RP11-474N24.6		lincRNA	0.676838	0.913152	0.794995
ENSG00000228251	6.33299	0.104823	0.292642	0.358194	0.720198	NA	AC012442.6		lincRNA	0.675991	0.872359	0.774175
ENSG00000267011	2.37548	-0.167119	0.260055	-0.64263	0.520465	NA	CTB-50L17.16		lincRNA	0.674862	0.52561	0.600236
ENSG00000273765	4.10491	-0.133898	0.281636	-0.47543	0.634481	NA	RP11-370I10.11		lincRNA	0.674094	0.533899	0.603996
ENSG00000234546	9.63716	-0.343482	0.289854	-1.18502	0.23601	NA	RP3-510D11.2		lincRNA	0.673787	0.510396	0.592091
ENSG00000273565	4.30042	-0.218281	0.285445	-0.764703	0.444448	NA	CTD-3075F15.1		lincRNA	0.673141	0.485082	0.579112
ENSG00000270105	3.45361	-0.0398621	0.26909	-0.148137	0.882235	NA	RP11-326C3.14		lincRNA	0.672833	0.685458	0.679145
ENSG00000258100	10.9951	-0.0649297	0.292505	-0.221979	0.824331	NA	RP11-121E16.1		lincRNA	0.671859	0.671875	0.671867
ENSG00000272650	2.41704	0.0413269	0.259454	0.159284	0.873445	NA	RP11-571I18.4		lincRNA	0.664144	0.79806	0.731102
ENSG00000249409	6.60548	0.142283	0.291064	0.488839	0.624956	NA	RP11-501E14.1		lincRNA	0.660499	0.920536	0.790518
ENSG00000277459	8.79926	0.301429	0.289345	1.04176	0.297521	NA	RP11-732A21.3		lincRNA	0.659727	1.01008	0.834905
ENSG00000230587	11.8994	-0.0873349	0.292605	-0.298474	0.765342	NA	AC093609.1		lincRNA	0.659026	0.647173	0.6531
ENSG00000263257	8.46568	0.397324	0.292856	1.35672	0.17487	NA	RP11-65J21.4		lincRNA	0.658617	1.17756	0.918088
ENSG00000242553	4.54	-0.26732	0.288674	-0.926026	0.354433	NA	AP001432.14		lincRNA	0.656386	0.444771	0.550579
ENSG00000257526	3.07804	-0.0812633	0.280454	-0.289757	0.772002	NA	RP11-20E24.1		lincRNA	0.655717	0.566329	0.611023
ENSG00000267421	3.71887	0.131174	0.285011	0.460243	0.645342	NA	AC005498.3		lincRNA	0.654953	0.713441	0.684197
ENSG00000256790	5.68824	-0.230951	0.291725	-0.791674	0.428551	NA	RP11-429A20.3		lincRNA	0.64827	0.489231	0.56875
ENSG00000279571	8.6568	-0.0150603	0.286867	-0.0524993	0.958131	NA	MIR3911	microRNA 3911 [Source:HGNC Symbol;Acc:HGNC:38962]	lincRNA	0.647317	0.774601	0.710959
ENSG00000253988	8.26825	0.295281	0.291506	1.01295	0.311084	NA	RP11-489O18.1		lincRNA	0.646909	1.05934	0.853122
ENSG00000231873	6.01278	0.141405	0.290607	0.486585	0.626552	NA	RP11-761N21.1		lincRNA	0.646626	0.949376	0.798001
ENSG00000259905	10.3043	0.145134	0.291679	0.497582	0.618779	NA	PWRN1	Prader-Willi region non-protein coding RNA 1 [Source:HGNC Symbol;Acc:HGNC:33235]	lincRNA	0.645034	0.993086	0.81906
ENSG00000271709	8.4517	0.00871177	0.292634	0.0297702	0.97625	NA	RP11-297J22.1		lincRNA	0.644626	0.727984	0.686305
ENSG00000277901	4.22017	0.0838691	0.289584	0.289619	0.772108	NA	RP5-851M4.1		lincRNA	0.643775	0.710889	0.677332
ENSG00000280206	10.2096	-0.0802454	0.292166	-0.274657	0.78358	NA	CTB-193M12.5		lincRNA	0.6433	0.611778	0.627539
ENSG00000282638	10.2096	-0.0802454	0.292166	-0.274657	0.78358	NA	CTB-193M12.5		lincRNA	0.6433	0.611778	0.627539
ENSG00000227888	8.67924	-0.0658769	0.292972	-0.224858	0.82209	NA	FAM66A	family with sequence similarity 66 member A [Source:HGNC Symbol;Acc:HGNC:30444]	lincRNA	0.640551	0.708441	0.674496
ENSG00000260141	9.57897	-0.0670667	0.292059	-0.229634	0.818377	NA	RP11-19N8.4		lincRNA	0.640261	0.638032	0.639146
ENSG00000249550	7.76304	0.206407	0.290404	0.710759	0.477234	NA	LINC01234	long intergenic non-protein coding RNA 1234 [Source:HGNC Symbol;Acc:HGNC:49757]	lincRNA	0.639887	0.806472	0.723179
ENSG00000260778	4.7256	0.00985887	0.289892	0.0340087	0.97287	NA	MIR940	microRNA 940 [Source:HGNC Symbol;Acc:HGNC:33683]	lincRNA	0.636037	0.710699	0.673368
ENSG00000270147	6.11001	0.0262745	0.292893	0.0897069	0.92852	NA	RP11-646I6.6		lincRNA	0.635	0.736869	0.685935
ENSG00000266313	4.45204	0.0843094	0.289562	0.291162	0.770927	NA	RP11-173M1.4		lincRNA	0.6293	0.711198	0.670249
ENSG00000251273	4.9231	-0.141222	0.291469	-0.484516	0.628019	NA	RP11-549K20.1		lincRNA	0.628777	0.560401	0.594589
ENSG00000263627	2.23645	-0.261146	0.243756	-1.07134	0.284018	NA	PPP4R1-AS1	PPP4R1 antisense RNA 1 [Source:HGNC Symbol;Acc:HGNC:51112]	lincRNA	0.628574	0.280459	0.454517
ENSG00000258636	7.31354	0.280659	0.280286	1.00133	0.316667	NA	CTD-2298J14.2		lincRNA	0.626418	1.13968	0.883048
ENSG00000277654	5.88713	0.191271	0.293034	0.652727	0.513932	NA	RP11-255M2.3		lincRNA	0.625616	0.887335	0.756476
ENSG00000270141	6.09774	0.0594071	0.253797	0.234073	0.814928	NA	TERC	telomerase RNA component [Source:HGNC Symbol;Acc:HGNC:11727]	lincRNA	0.62496	0.809845	0.717403
ENSG00000272024	3.40856	-0.00690883	0.277339	-0.0249111	0.980126	NA	RP11-546K22.3		lincRNA	0.623041	0.603445	0.613243
ENSG00000272432	4.4697	-0.0552279	0.290287	-0.190253	0.849111	NA	RP3-465N24.6		lincRNA	0.622927	0.601128	0.612028
ENSG00000278743	6.9321	0.195904	0.292715	0.669266	0.503326	NA	RP11-707G18.1		lincRNA	0.622592	0.891841	0.757217
ENSG00000272576	5.70352	-0.152671	0.286043	-0.533736	0.593524	NA	RP11-365H22.2		lincRNA	0.621859	0.519129	0.570494
ENSG00000266289	8.97493	0.0243438	0.284484	0.0855719	0.931807	NA	RP11-1C8.6		lincRNA	0.617054	0.664137	0.640595
ENSG00000228495	11.1821	-0.0902148	0.276684	-0.326057	0.744381	NA	LINC01013	long intergenic non-protein coding RNA 1013 [Source:HGNC Symbol;Acc:HGNC:48987]	lincRNA	0.617047	0.592316	0.604682
ENSG00000278847	2.98173	0.027212	0.25769	0.1056	0.9159	NA	RP11-414C23.1		lincRNA	0.611932	0.649313	0.630622
ENSG00000270265	6.43317	0.232935	0.292572	0.796162	0.425938	NA	RP11-731D1.4		lincRNA	0.611444	0.880329	0.745887
ENSG00000278121	2.16632	-0.108209	0.209738	-0.515926	0.605906	NA	RP11-445N18.5		lincRNA	0.608888	0.356526	0.482707
ENSG00000267498	7.09871	0.123947	0.292915	0.423148	0.672187	NA	CTB-32O4.2		lincRNA	0.606798	0.650217	0.628508
ENSG00000236377	4.44766	-0.108365	0.277977	-0.389834	0.696659	NA	AC084809.3		lincRNA	0.605141	0.530558	0.56785
ENSG00000273265	3.25317	-0.0499455	0.265148	-0.188368	0.850588	NA	RP11-353K11.1		lincRNA	0.601815	0.522571	0.562193
ENSG00000234917	4.71307	-0.316228	0.285711	-1.10681	0.268376	NA	RP5-994D16.3		lincRNA	0.601526	0.319809	0.460667
ENSG00000280538	5.99271	-0.044339	0.292072	-0.151809	0.879338	NA	RP13-539J13.3		lincRNA	0.600642	0.606928	0.603785
ENSG00000253505	5.03968	0.071799	0.286981	0.250187	0.802443	NA	CTA-398F10.1		lincRNA	0.600274	0.759657	0.679966
ENSG00000271367	3.93752	-0.274014	0.267169	-1.02562	0.30507	NA	RP3-483K16.4		lincRNA	0.600092	0.294604	0.447348
ENSG00000260123	4.72252	-0.276147	0.284535	-0.970521	0.331787	NA	RP11-326A19.4		lincRNA	0.594185	0.359066	0.476625
ENSG00000256568	4.97027	-0.293234	0.28557	-1.02684	0.304497	NA	RP11-800A3.3		lincRNA	0.593641	0.360148	0.476894
ENSG00000261220	6.84372	-0.0817516	0.29291	-0.279102	0.780167	NA	RP11-629O1.2		lincRNA	0.590973	0.589876	0.590425
ENSG00000214870	6.57932	-0.312477	0.291036	-1.07367	0.28297	NA	AC004540.5		lincRNA	0.588167	0.366949	0.477558
ENSG00000270131	2.5695	-0.0786243	0.240026	-0.327566	0.74324	NA	KB-1043D8.8		lincRNA	0.587812	0.480687	0.534249
ENSG00000229654	2.76965	-0.154608	0.242066	-0.638704	0.523016	NA	RP1-60O19.2		lincRNA	0.586952	0.340079	0.463515
ENSG00000230552	9.47608	0.0987914	0.289353	0.341422	0.732786	NA	AC092162.1		lincRNA	0.586099	0.836996	0.711547
ENSG00000278910	4.48391	0.149255	0.280887	0.531369	0.595163	NA	BANCR	BRAF-activated non-protein coding RNA [Source:HGNC Symbol;Acc:HGNC:43877]	lincRNA	0.582558	0.773984	0.678271
ENSG00000227486	10.1978	-0.242999	0.290166	-0.837449	0.40234	NA	RP13-188A5.1		lincRNA	0.582229	0.473194	0.527711
ENSG00000225039	4.95441	0.211452	0.277671	0.761522	0.446346	NA	LINC01058	long intergenic non-protein coding RNA 1058 [Source:HGNC Symbol;Acc:HGNC:49061]	lincRNA	0.579173	0.996266	0.787719
ENSG00000259869	11.6631	0.106355	0.292796	0.363238	0.716427	NA	AL022344.7		lincRNA	0.578973	0.695709	0.637341
ENSG00000253138	4.19892	0.0259074	0.288794	0.0897087	0.928519	NA	LINC00967	long intergenic non-protein coding RNA 967 [Source:HGNC Symbol;Acc:HGNC:48725]	lincRNA	0.578843	0.695787	0.637315
ENSG00000253317	10.8999	0.435514	0.283822	1.53446	0.124916	NA	RP11-142A23.1		lincRNA	0.575701	0.969419	0.77256
ENSG00000224034	5.90157	-0.157437	0.280436	-0.561402	0.574523	NA	RP11-445P17.8		lincRNA	0.574959	0.396575	0.485767
ENSG00000226530	5.37257	-0.062251	0.291485	-0.213565	0.830886	NA	RP11-348F1.2		lincRNA	0.570806	0.563525	0.567166
ENSG00000261218	5.71871	-0.00623943	0.287353	-0.0217134	0.982677	NA	RP11-960L18.1		lincRNA	0.570672	0.563052	0.566862
ENSG00000281731	6.46431	-0.0219894	0.292827	-0.0750934	0.94014	NA	RP11-384K6.8		lincRNA	0.566078	0.537117	0.551598
ENSG00000278075	2.48465	0.0136387	0.239309	0.0569919	0.954552	NA	RP11-248M19.1		lincRNA	0.557368	0.587487	0.572427
ENSG00000258170	9.96229	1.09217	0.290955	3.75375	0.000174207	NA	RP11-263K4.5		lincRNA	0.556349	2.5626	1.55947
ENSG00000273162	11.1212	0.101707	0.278937	0.364625	0.715392	NA	RP11-108L7.15		lincRNA	0.552929	0.650466	0.601697
ENSG00000257519	5.39488	0.0720989	0.290335	0.24833	0.803879	NA	RP11-116D17.2		lincRNA	0.551146	0.66556	0.608353
ENSG00000267416	6.80775	0.0210355	0.292622	0.0718863	0.942692	NA	CTD-2319I12.2		lincRNA	0.548868	0.576464	0.562666
ENSG00000249994	7.33002	0.113338	0.292589	0.387361	0.698489	NA	CTD-2383I20.1		lincRNA	0.547683	0.702524	0.625104
ENSG00000271401	5.00002	0.32643	0.29184	1.11852	0.263344	NA	RP11-171I2.3		lincRNA	0.546037	0.916844	0.73144
ENSG00000280733	7.27617	0.147296	0.290919	0.506313	0.612637	NA	RP11-341N2.1		lincRNA	0.545362	0.701895	0.623628
ENSG00000281213	7.27617	0.147296	0.290919	0.506313	0.612637	NA	RP11-341N2.1		lincRNA	0.545362	0.701895	0.623628
ENSG00000260620	4.98085	0.110792	0.278885	0.397269	0.691169	NA	RP11-883G14.4		lincRNA	0.544977	0.727667	0.636322
ENSG00000258604	5.34979	0.409654	0.290278	1.41125	0.158172	NA	AL161668.5		lincRNA	0.544296	1.04482	0.794557
ENSG00000223685	5.55149	0.270426	0.290643	0.930441	0.352143	NA	LINC00571	long intergenic non-protein coding RNA 571 [Source:HGNC Symbol;Acc:HGNC:43721]	lincRNA	0.539173	0.844442	0.691807
ENSG00000274245	5.6843	-0.197507	0.284997	-0.693016	0.488299	NA	RP11-357P18.2		lincRNA	0.538967	0.424716	0.481842
ENSG00000227386	1.25337	0.0676907	0.155103	0.436425	0.662528	NA	AC091705.1		lincRNA	0.538821	1.02713	0.782973
ENSG00000276411	4.31754	-0.240039	0.284611	-0.843393	0.399008	NA	RP11-494G9.1		lincRNA	0.537464	0.320353	0.428909
ENSG00000255660	3.35629	0.275554	0.264142	1.0432	0.296854	NA	RERG-AS1	RERG antisense RNA 1 [Source:HGNC Symbol;Acc:HGNC:39990]	lincRNA	0.537427	1.08444	0.810932
ENSG00000281903	5.5421	-0.123176	0.292619	-0.420943	0.673797	NA	AF127936.7		lincRNA	0.536267	0.462904	0.499585
ENSG00000258777	7.35248	0.265281	0.290248	0.91398	0.360728	NA	HIF1A-AS1	HIF1A antisense RNA 1 [Source:HGNC Symbol;Acc:HGNC:43014]	lincRNA	0.534473	0.801647	0.66806
ENSG00000231212	4.58409	-0.00345142	0.291408	-0.011844	0.99055	NA	RP11-111F5.3		lincRNA	0.533912	0.591161	0.562537
ENSG00000265055	4.22925	-0.254941	0.289245	-0.881402	0.3781	NA	AC145343.2		lincRNA	0.531735	0.359538	0.445637
ENSG00000227477	11.4905	-0.0645905	0.278001	-0.232339	0.816274	NA	STK4-AS1	STK4 antisense RNA 1 (head to head) [Source:HGNC Symbol;Acc:HGNC:43811]	lincRNA	0.53131	0.633984	0.582647
ENSG00000267273	7.76129	0.217025	0.29169	0.744027	0.45686	NA	CTC-543D15.3		lincRNA	0.529333	0.884715	0.707024
ENSG00000248491	4.62818	0.0179283	0.28537	0.0628248	0.949906	NA	RP11-125O18.1		lincRNA	0.52855	0.570521	0.549536
ENSG00000223485	4.34324	-0.36786	0.272746	-1.34873	0.177425	NA	LINC01615	long intergenic non-protein coding RNA 1615 [Source:HGNC Symbol;Acc:HGNC:51898]	lincRNA	0.525319	0.247898	0.386608
ENSG00000261600	3.85277	-0.10977	0.264478	-0.415043	0.678111	NA	RP11-575H3.1		lincRNA	0.523836	0.412577	0.468207
ENSG00000259783	3.02873	-0.0906063	0.257297	-0.352147	0.724728	NA	RP11-1006G14.2		lincRNA	0.518924	0.452507	0.485716
ENSG00000249159	3.53813	0.185032	0.2794	0.662248	0.507813	NA	RP11-480D4.2		lincRNA	0.517233	0.7652	0.641216
ENSG00000273406	3.74035	-0.000304938	0.280132	-0.00108855	0.999131	NA	RP11-114O18.1		lincRNA	0.516808	0.524024	0.520416
ENSG00000231507	4.73111	-0.070928	0.289224	-0.245235	0.806274	NA	LINC01353	long intergenic non-protein coding RNA 1353 [Source:HGNC Symbol;Acc:HGNC:50580]	lincRNA	0.515738	0.496476	0.506107
ENSG00000272993	8.65661	0.529716	0.28952	1.82964	0.0673045	NA	RP11-196G18.24		lincRNA	0.515593	0.982312	0.748952
ENSG00000231106	7.26915	-0.612642	0.285233	-2.14787	0.0317244	NA	LINC01436	long intergenic non-protein coding RNA 1436 [Source:HGNC Symbol;Acc:HGNC:50754]	lincRNA	0.515292	0.182624	0.348958
ENSG00000224132	1.82831	-0.109101	0.217135	-0.502458	0.615346	NA	AC112715.2		lincRNA	0.514927	0.307761	0.411344
ENSG00000270118	3.74919	0.289478	0.264263	1.09541	0.273335	NA	RP11-57A19.5		lincRNA	0.513464	1.07925	0.796355
ENSG00000276698	5.87124	0.029712	0.292575	0.101553	0.919111	NA	RP11-468E2.10		lincRNA	0.509455	0.548479	0.528967
ENSG00000275784	4.3909	-0.188643	0.287067	-0.657139	0.511091	NA	RP5-1125A11.6		lincRNA	0.50783	0.426294	0.467062
ENSG00000197813	4.19141	-0.0789215	0.284036	-0.277857	0.781122	NA	CTC-301O7.4		lincRNA	0.504901	0.423217	0.464059
ENSG00000230024	2.17633	-0.336037	0.239531	-1.40289	0.160649	NA	RP11-95P13.1		lincRNA	0.503	0.158078	0.330539
ENSG00000242622	11.4633	0.371294	0.277886	1.33614	0.181504	NA	RP11-18H7.1		lincRNA	0.502796	0.862752	0.682774
ENSG00000235475	3.42126	-0.141187	0.276501	-0.510621	0.609616	NA	LINC01372	long intergenic non-protein coding RNA 1372 [Source:HGNC Symbol;Acc:HGNC:50623]	lincRNA	0.501701	0.438061	0.469881
ENSG00000272092	9.87373	-0.193439	0.286528	-0.675113	0.499604	NA	RP11-350N15.5		lincRNA	0.501065	0.428389	0.464727
ENSG00000270154	5.36519	-0.0929885	0.28255	-0.329105	0.742077	NA	RP11-419I17.2		lincRNA	0.499226	0.445137	0.472181
ENSG00000250708	6.27769	0.478002	0.291234	1.6413	0.100735	NA	RP11-161D15.1		lincRNA	0.498308	1.13048	0.814393
ENSG00000263508	8.14332	0.494231	0.273692	1.80579	0.0709505	NA	RP11-963H4.3		lincRNA	0.494744	1.18199	0.838366
ENSG00000231485	1.93006	0.068916	0.218532	0.315359	0.752489	NA	RP4-535B20.1		lincRNA	0.494059	0.651176	0.572618
ENSG00000282681	6.46962	0.320688	0.291525	1.10003	0.271317	NA	RP11-273G15.2		lincRNA	0.493945	1.76512	1.12953
ENSG00000277511	8.8357	0.111189	0.292947	0.379554	0.704277	NA	CTD-2095E4.5		lincRNA	0.492678	0.606004	0.549341
ENSG00000255094	9.42171	0.400498	0.289102	1.38532	0.165956	NA	RP11-406D1.2		lincRNA	0.491874	0.80927	0.650572
ENSG00000270947	4.38592	0.232116	0.288367	0.804933	0.420858	NA	AC025811.3		lincRNA	0.490562	0.740074	0.615318
ENSG00000270001	4.02444	0.10785	0.289584	0.37243	0.709573	NA	RP11-218C14.8		lincRNA	0.489719	0.597309	0.543514
ENSG00000269843	3.18522	-0.0765879	0.25455	-0.300876	0.763509	NA	CTC-490E21.10		lincRNA	0.489063	0.405684	0.447374
ENSG00000237595	5.05994	-0.0284562	0.291786	-0.0975243	0.92231	NA	RP11-112L6.3		lincRNA	0.487757	0.414097	0.450927
ENSG00000235151	5.51594	0.243383	0.292606	0.831775	0.405536	NA	AC114730.2		lincRNA	0.486662	0.704229	0.595445
ENSG00000281648	5.51594	0.243383	0.292606	0.831775	0.405536	NA	AC114730.2		lincRNA	0.486662	0.704229	0.595445
ENSG00000267212	2.99805	0.117467	0.259239	0.453122	0.650461	NA	CTD-2659N19.9		lincRNA	0.486615	0.667983	0.577299
ENSG00000230368	6.32226	0.29143	0.292933	0.994868	0.3198	NA	FAM41C	family with sequence similarity 41 member C [Source:HGNC Symbol;Acc:HGNC:27635]	lincRNA	0.483849	0.758375	0.621112
ENSG00000254100	5.34964	0.304339	0.292845	1.03925	0.298689	NA	RP11-675F6.4		lincRNA	0.481536	0.791193	0.636365
ENSG00000272459	4.39342	0.0396982	0.2869	0.138369	0.889949	NA	RP11-1277A3.3		lincRNA	0.480656	0.563856	0.522256
ENSG00000228951	5.03983	-0.12332	0.290792	-0.424082	0.671506	NA	RP11-336A10.4		lincRNA	0.478297	0.407155	0.442726
ENSG00000259182	3.76378	0.17944	0.281709	0.63697	0.524144	NA	RP11-424I19.2		lincRNA	0.477815	0.593977	0.535896
ENSG00000251138	9.16116	-0.000785	0.290221	-0.00270484	0.997842	NA	RP11-81H3.2		lincRNA	0.477358	0.540069	0.508714
ENSG00000278238	5.28159	0.272507	0.292567	0.931435	0.351628	NA	RP11-245D16.4		lincRNA	0.473386	0.688478	0.580932
ENSG00000273084	10.8856	0.361124	0.280977	1.28524	0.198707	NA	RP11-1275H24.3		lincRNA	0.472101	0.728892	0.600497
ENSG00000264023	3.15737	0.112051	0.280389	0.399627	0.689432	NA	RP11-728E14.2		lincRNA	0.471522	0.61347	0.542496
ENSG00000248749	9.52148	0.499459	0.292923	1.70509	0.088178	NA	RP11-42A4.1		lincRNA	0.471193	1.11688	0.794036
ENSG00000239828	4.72735	0.0585007	0.292289	0.200147	0.841366	NA	RP11-446H18.5		lincRNA	0.469895	0.531713	0.500804
ENSG00000277831	4.70962	0.174391	0.280546	0.621612	0.534197	NA	RP11-269C23.5		lincRNA	0.467716	0.755292	0.611504
ENSG00000226856	3.13974	-0.206237	0.276444	-0.746034	0.455647	NA	AC093901.1		lincRNA	0.463813	0.327606	0.39571
ENSG00000275632	6.09729	0.534732	0.292406	1.82873	0.0674399	NA	RP5-967N21.11		lincRNA	0.463044	1.0046	0.733821
ENSG00000206532	6.09082	-0.257824	0.292942	-0.88012	0.378794	NA	RP11-553A10.1		lincRNA	0.463038	0.332466	0.397752
ENSG00000234147	3.852	0.156424	0.268426	0.582746	0.560064	NA	RP3-460G2.2		lincRNA	0.45985	0.728638	0.594244
ENSG00000271265	3.22615	0.0593471	0.281143	0.211092	0.832815	NA	RP11-230C9.4		lincRNA	0.458826	0.556122	0.507474
ENSG00000273366	3.94235	-0.313073	0.27558	-1.13605	0.255936	NA	CTA-989H11.1		lincRNA	0.456775	0.239749	0.348262
ENSG00000273356	9.11635	-0.350075	0.292326	-1.19755	0.231093	NA	RP11-804H8.6		lincRNA	0.456244	0.377842	0.417043
ENSG00000228222	3.72757	0.115861	0.271319	0.42703	0.669357	NA	AC074363.1		lincRNA	0.455941	0.645898	0.55092
ENSG00000278703	4.24443	0.312385	0.290517	1.07527	0.282253	NA	RP11-706P11.2		lincRNA	0.45407	0.743002	0.598536
ENSG00000272848	6.66734	0.271337	0.291573	0.930595	0.352063	NA	RP1-137D17.2		lincRNA	0.453922	0.759345	0.606633
ENSG00000230417	3.5679	-0.228847	0.257394	-0.889091	0.373954	NA	LINC00856	long intergenic non-protein coding RNA 856 [Source:HGNC Symbol;Acc:HGNC:45111]	lincRNA	0.450973	0.238996	0.344984
ENSG00000231367	4.12146	-0.13722	0.285302	-0.480965	0.630542	NA	AC016995.3		lincRNA	0.449095	0.367995	0.408545
ENSG00000223806	6.86593	-0.0432814	0.292407	-0.148018	0.882329	NA	LINC00114	long intergenic non-protein coding RNA 114 [Source:HGNC Symbol;Acc:HGNC:1265]	lincRNA	0.448971	0.445917	0.447444
ENSG00000259071	2.47283	-0.0303219	0.150465	-0.201521	0.840291	NA	RP11-247L20.4		lincRNA	0.448806	0.327927	0.388367
ENSG00000223814	5.56607	0.424773	0.257223	1.65138	0.0986602	NA	RP11-543D5.2		lincRNA	0.447421	1.47801	0.962714
ENSG00000258807	7.1527	0.264269	0.292159	0.904537	0.365711	NA	RP11-1152H15.1		lincRNA	0.446957	0.694661	0.570809
ENSG00000228126	4.67425	0.127725	0.279318	0.457275	0.647473	NA	FALEC	focally amplified long non-coding RNA in epithelial cancer [Source:HGNC Symbol;Acc:HGNC:43713]	lincRNA	0.446706	0.597441	0.522074
ENSG00000229108	4.86632	-0.0912763	0.27551	-0.331299	0.740418	NA	MEOX2-AS1	MEOX2 antisense RNA 1 (head to head) [Source:HGNC Symbol;Acc:HGNC:50672]	lincRNA	0.446188	0.361629	0.403908
ENSG00000237525	3.57722	-0.125087	0.25766	-0.485474	0.62734	NA	AC012668.2		lincRNA	0.445495	0.185396	0.315446
ENSG00000271967	4.74034	0.217382	0.290683	0.747831	0.454562	NA	RP11-134K13.4		lincRNA	0.444577	0.681472	0.563025
ENSG00000281360	2.80961	-0.417611	0.227437	-1.83616	0.0663339	NA	AC128709.2		lincRNA	0.442559	0.0697637	0.256161
ENSG00000197445	9.40899	-0.482594	0.289787	-1.66534	0.0958455	NA	C16orf47	chromosome 16 open reading frame 47 [Source:HGNC Symbol;Acc:HGNC:28329]	lincRNA	0.439269	0.271678	0.355473
ENSG00000261296	10.3128	0.177266	0.281685	0.629308	0.529148	NA	RP11-299H22.6		lincRNA	0.438565	0.537897	0.488231
ENSG00000182057	4.56964	0.0188344	0.28992	0.0649641	0.948203	NA	OGFRP1	opioid growth factor receptor pseudogene 1 [Source:HGNC Symbol;Acc:HGNC:50511]	lincRNA	0.438159	0.562123	0.500141
ENSG00000274372	2.59047	-0.0920734	0.246528	-0.37348	0.708791	NA	RP11-94I2.4		lincRNA	0.437592	0.337633	0.387612
ENSG00000273759	6.90611	0.262113	0.290375	0.902672	0.3667	NA	RP4-563E14.1		lincRNA	0.435937	0.764205	0.600071
ENSG00000280710	5.75264	0.436094	0.292842	1.48918	0.13644	NA	RP11-214F16.8		lincRNA	0.435081	0.82747	0.631276
ENSG00000235180	7.96084	-0.502364	0.292408	-1.71803	0.0857919	NA	LINC00601	long intergenic non-protein coding RNA 601 [Source:HGNC Symbol;Acc:HGNC:43916]	lincRNA	0.434429	0.25055	0.342489
ENSG00000251259	4.33678	0.173531	0.280717	0.618171	0.536463	NA	AC004069.2		lincRNA	0.434364	0.584404	0.509384
ENSG00000234630	4.97126	0.304282	0.287446	1.05857	0.289797	NA	LL22NC03-2H8.4		lincRNA	0.433591	0.783253	0.608422
ENSG00000272250	4.62356	0.242008	0.288066	0.840113	0.400845	NA	RP11-346C20.4		lincRNA	0.433167	0.683663	0.558415
ENSG00000257613	4.48209	-0.0840578	0.277744	-0.302645	0.762161	NA	LINC01481	long intergenic non-protein coding RNA 1481 [Source:HGNC Symbol;Acc:HGNC:51126]	lincRNA	0.430892	0.38862	0.409756
ENSG00000237232	8.24016	0.0536437	0.292823	0.183195	0.854645	NA	ZNF295-AS1	ZNF295 antisense RNA 1 [Source:HGNC Symbol;Acc:HGNC:23130]	lincRNA	0.430868	0.487178	0.459023
ENSG00000232006	4.94322	0.190095	0.290188	0.655074	0.51242	NA	AC005537.2		lincRNA	0.430764	0.561665	0.496214
ENSG00000260750	3.35092	0.0833575	0.280832	0.296823	0.766602	NA	RP11-482M8.1		lincRNA	0.429936	0.468221	0.449078
ENSG00000271926	4.74406	-0.0202253	0.290763	-0.0695595	0.944544	NA	CTD-2376I4.1		lincRNA	0.42897	0.446274	0.437622
ENSG00000272541	4.02185	-0.0626434	0.277966	-0.225363	0.821697	NA	XXbac-BPGBPG55C20.1		lincRNA	0.425811	0.44771	0.43676
ENSG00000259166	3.21131	-0.0555233	0.280009	-0.198291	0.842818	NA	RP11-1029J19.2		lincRNA	0.425223	0.389324	0.407273
ENSG00000271584	2.18196	-0.355483	0.229097	-1.55167	0.120741	NA	RP11-89C3.4		lincRNA	0.42514	0.100179	0.26266
ENSG00000258957	11.3091	-0.315146	0.288387	-1.09279	0.274487	NA	RP11-363J20.1		lincRNA	0.420768	0.327096	0.373932
ENSG00000256001	2.72278	-0.0862456	0.269765	-0.319707	0.749191	NA	RP11-575F12.2		lincRNA	0.419523	0.327767	0.373645
ENSG00000273650	2.57352	-0.0129529	0.266689	-0.0485695	0.961262	NA	CTD-3193K9.11		lincRNA	0.417912	0.418599	0.418256
ENSG00000237851	3.77432	0.269227	0.270675	0.994649	0.319907	NA	RP1-67K17.4		lincRNA	0.417303	0.730328	0.573816
ENSG00000248714	2.82861	0.118246	0.283211	0.417518	0.676299	NA	RP11-1079K10.3		lincRNA	0.414682	0.401953	0.408317
ENSG00000255772	3.17227	0.0228711	0.277716	0.0823542	0.934365	NA	LINC01479	long intergenic non-protein coding RNA 1479 [Source:HGNC Symbol;Acc:HGNC:51123]	lincRNA	0.414325	0.43692	0.425622
ENSG00000236120	7.75607	0.167061	0.290865	0.574358	0.565726	NA	RP11-733O18.1		lincRNA	0.413956	0.548045	0.481001
ENSG00000225643	3.76108	0.179878	0.283854	0.6337	0.526277	NA	RP11-70P17.1		lincRNA	0.411506	0.631096	0.521301
ENSG00000267107	11.1743	-0.192278	0.282169	-0.681428	0.495601	NA	PCAT19	prostate cancer associated transcript 19 (non-protein coding) [Source:HGNC Symbol;Acc:HGNC:49593]	lincRNA	0.410423	0.288122	0.349272
ENSG00000262476	2.70641	0.16725	0.264636	0.631998	0.527388	NA	AP000705.7		lincRNA	0.410305	0.626246	0.518276
ENSG00000282885	9.92297	0.276131	0.289797	0.952844	0.340669	NA	RP11-596C23.6		lincRNA	0.40952	0.651025	0.530272
ENSG00000241469	5.06683	0.0162637	0.282599	0.0575505	0.954107	NA	LINC00635	long intergenic non-protein coding RNA 635 [Source:HGNC Symbol;Acc:HGNC:27184]	lincRNA	0.408666	0.510035	0.459351
ENSG00000254847	3.64233	0.051551	0.279833	0.184221	0.85384	NA	RP11-51B23.3		lincRNA	0.407496	0.504471	0.455983
ENSG00000251611	2.42667	0.156158	0.245114	0.637081	0.524072	NA	RP11-610P16.1		lincRNA	0.407025	0.677119	0.542072
ENSG00000223749	7.33892	0.546301	0.285486	1.91359	0.0556731	NA	MIR503HG	MIR503 host gene [Source:HGNC Symbol;Acc:HGNC:28258]	lincRNA	0.406951	1.06688	0.736913
ENSG00000251189	3.14087	-0.164387	0.276731	-0.594031	0.552491	NA	CTD-2196P11.2		lincRNA	0.406085	0.299894	0.35299
ENSG00000249328	6.01075	0.113665	0.289619	0.392463	0.694716	NA	RP11-26J3.1		lincRNA	0.406047	0.353578	0.379812
ENSG00000277128	6.0406	0.479227	0.292506	1.63835	0.101349	NA	RP11-146E13.4		lincRNA	0.404305	0.84962	0.626962
ENSG00000261161	3.71213	0.118633	0.261642	0.453419	0.650247	NA	RP11-58A18.1		lincRNA	0.402987	0.56955	0.486268
ENSG00000239407	10.3122	0.226446	0.288778	0.784152	0.432951	NA	LL0XNC01-237H1.2		lincRNA	0.402193	0.59332	0.497756
ENSG00000261390	9.97804	0.407626	0.289983	1.40569	0.159815	NA	MAFTRR	MAF transcriptional regulator RNA [Source:HGNC Symbol;Acc:HGNC:51525]	lincRNA	0.401751	0.520326	0.461038
ENSG00000271888	8.43301	-0.0583347	0.291845	-0.199882	0.841573	NA	RP11-560J1.2		lincRNA	0.401598	0.418819	0.410208
ENSG00000270030	5.4557	0.331163	0.288476	1.14797	0.25098	NA	RP11-326C3.13		lincRNA	0.401581	0.712643	0.557112
ENSG00000256092	10.5576	0.404514	0.287344	1.40777	0.159199	NA	RP13-942N8.1		lincRNA	0.401428	0.712295	0.556861
ENSG00000253227	2.35123	-0.23542	0.201226	-1.16993	0.242029	NA	RP11-383J24.1		lincRNA	0.401258	0.108667	0.254963
ENSG00000214146	7.54346	-0.176376	0.289631	-0.608968	0.542546	NA	RP11-699L21.1		lincRNA	0.400813	0.321539	0.361176
ENSG00000242611	10.744	-0.0184665	0.274583	-0.0672528	0.94638	NA	AC093627.8		lincRNA	0.400462	0.373119	0.38679
ENSG00000206062	4.63158	-0.189839	0.285739	-0.664381	0.506447	NA	RP13-212L9.1		lincRNA	0.398724	0.29911	0.348917
ENSG00000227359	3.15943	-0.166537	0.277308	-0.600548	0.548141	NA	AC017074.2		lincRNA	0.398156	0.297918	0.348037
ENSG00000227260	3.00392	0.159783	0.276228	0.578445	0.562964	NA	AC116035.1		lincRNA	0.396893	0.576778	0.486836
ENSG00000254242	3.87314	0.141714	0.268457	0.527886	0.597579	NA	RP11-1080G15.2		lincRNA	0.393283	0.587863	0.490573
ENSG00000234076	4.51079	-0.0698744	0.288647	-0.242076	0.808722	NA	TPRG1-AS1	TPRG1 antisense RNA 1 [Source:HGNC Symbol;Acc:HGNC:42391]	lincRNA	0.393225	0.36202	0.377623
ENSG00000263280	3.98151	-0.163235	0.286897	-0.568968	0.569378	NA	LA16c-325D7.2		lincRNA	0.392659	0.313867	0.353263
ENSG00000283049	3.98151	-0.163235	0.286897	-0.568968	0.569378	NA	LA16c-325D7.2		lincRNA	0.392659	0.313867	0.353263
ENSG00000273674	7.74275	0.157482	0.291467	0.540309	0.588984	NA	CTD-2378E12.1		lincRNA	0.391663	0.652933	0.522298
ENSG00000272384	7.18875	0.155023	0.292788	0.529472	0.596478	NA	RP11-44N11.2		lincRNA	0.390781	0.519201	0.454991
ENSG00000282860	3.48818	-0.1671	0.280577	-0.59556	0.551469	NA	RP11-153F10.2		lincRNA	0.390506	0.302139	0.346323
ENSG00000278765	4.5709	0.202202	0.290919	0.695047	0.487026	NA	RP5-890E16.5		lincRNA	0.38964	0.557408	0.473524
ENSG00000266709	11.3806	-0.388191	0.275372	-1.40969	0.15863	NA	RP11-214O1.2		lincRNA	0.389564	0.275734	0.332649
ENSG00000236975	5.32537	0.214164	0.277653	0.771336	0.440508	NA	RP5-1065P14.2		lincRNA	0.389352	0.687222	0.538287
ENSG00000272209	9.00382	0.00985081	0.289965	0.0339725	0.972899	NA	RP3-500L14.2		lincRNA	0.38766	0.417146	0.402403
ENSG00000257900	4.09504	0.0724378	0.240461	0.301246	0.763227	NA	RP11-454K7.1		lincRNA	0.387472	0.493394	0.440433
ENSG00000272094	6.83561	0.0674012	0.287138	0.234734	0.814415	NA	RP4-665J23.4		lincRNA	0.383132	0.427316	0.405224
ENSG00000175773	4.22081	-0.214385	0.292272	-0.73351	0.463247	NA	RP11-121M22.1		lincRNA	0.382538	0.36171	0.372124
ENSG00000227716	6.60271	0.0108777	0.291555	0.0373093	0.970238	NA	AP000459.7		lincRNA	0.382333	0.418962	0.400647
ENSG00000271564	6.92147	0.191641	0.292525	0.655128	0.512385	NA	RP13-444H2.1		lincRNA	0.380033	0.505565	0.442799
ENSG00000271947	3.14213	-0.154821	0.274514	-0.563984	0.572765	NA	RP11-439M11.1		lincRNA	0.379962	0.274594	0.327278
ENSG00000267247	2.4505	-0.106408	0.244333	-0.435503	0.663197	NA	RP11-64C12.6		lincRNA	0.378638	0.286729	0.332683
ENSG00000231189	5.1271	-0.0964856	0.273446	-0.352851	0.7242	NA	AC013448.1		lincRNA	0.377644	0.323676	0.35066
ENSG00000264734	2.11961	0.0246352	0.258317	0.095368	0.924023	NA	RP11-260A9.6		lincRNA	0.377138	0.436377	0.406757
ENSG00000272663	5.30503	0.348192	0.274582	1.26808	0.204769	NA	RP11-191L17.1		lincRNA	0.376854	0.827401	0.602128
ENSG00000238039	4.04985	-0.0843902	0.259543	-0.32515	0.745068	NA	AF011889.2		lincRNA	0.37628	0.320857	0.348569
ENSG00000272953	5.88267	0.380019	0.292114	1.30093	0.193283	NA	RP11-1275H24.2		lincRNA	0.376084	0.738959	0.557522
ENSG00000278035	2.23025	-0.0746441	0.249802	-0.298813	0.765082	NA	RP11-234K24.6		lincRNA	0.375202	0.304731	0.339967
ENSG00000230490	4.70122	0.196785	0.291975	0.673979	0.500325	NA	RP11-141M1.3		lincRNA	0.374109	0.533163	0.453636
ENSG00000257989	3.06825	-0.0184889	0.261295	-0.0707587	0.94359	NA	RP1-288H2.2		lincRNA	0.373778	0.415387	0.394583
ENSG00000278740	4.13705	0.0723961	0.282142	0.256595	0.797491	NA	RP11-147L13.14		lincRNA	0.373599	0.43209	0.402844
ENSG00000272744	3.06938	-0.222309	0.251981	-0.882243	0.377646	NA	RP11-367N14.3		lincRNA	0.372064	0.204793	0.288429
ENSG00000233008	4.73463	-0.0120376	0.286179	-0.0420631	0.966448	NA	RP11-475O6.1		lincRNA	0.371907	0.247313	0.30961
ENSG00000227885	5.60236	-0.0649393	0.283477	-0.229081	0.818806	NA	RP11-79N23.1		lincRNA	0.369581	0.355749	0.362665
ENSG00000231324	10.1643	0.290956	0.292942	0.99322	0.320603	NA	AP000696.2		lincRNA	0.368488	0.564	0.466244
ENSG00000253686	4.92955	0.0881841	0.28806	0.30613	0.759505	NA	LINC01484	long intergenic non-protein coding RNA 1484 [Source:HGNC Symbol;Acc:HGNC:51136]	lincRNA	0.368413	0.446918	0.407666
ENSG00000267886	3.99605	0.132545	0.283451	0.467612	0.640062	NA	CTD-2291D10.4		lincRNA	0.367463	0.508028	0.437745
ENSG00000248810	7.2323	0.517772	0.292709	1.76889	0.0769114	NA	RP11-362F19.1		lincRNA	0.36679	0.683804	0.525297
ENSG00000269903	2.73437	0.115901	0.265979	0.435753	0.663016	NA	RP11-571M6.18		lincRNA	0.366681	0.511988	0.439335
ENSG00000254261	2.265	-0.0561374	0.243313	-0.230721	0.817531	NA	RP11-18A15.1		lincRNA	0.366444	0.351077	0.358761
ENSG00000234690	8.92075	-0.0432826	0.291789	-0.148335	0.882078	NA	AC073283.4		lincRNA	0.366234	0.399998	0.383116
ENSG00000239945	9.52041	-0.0409873	0.292814	-0.139977	0.888678	NA	RP11-34P13.8		lincRNA	0.364833	0.353642	0.359238
ENSG00000223382	10.5859	0.555095	0.288295	1.92544	0.0541738	NA	RP5-1125N11.2		lincRNA	0.364338	0.736429	0.550384
ENSG00000222022	3.069	-0.188962	0.261991	-0.721255	0.470752	NA	AC112721.1		lincRNA	0.364125	0.261253	0.312689
ENSG00000274370	3.87526	-0.0055289	0.215681	-0.0256347	0.979549	NA	AC144831.3		lincRNA	0.362861	0.377869	0.370365
ENSG00000265752	7.26299	-0.0597481	0.292727	-0.204109	0.838269	NA	RP11-403A21.1		lincRNA	0.361174	0.339881	0.350528
ENSG00000254789	4.93844	0.167369	0.286023	0.585159	0.558441	NA	RP11-531H8.2		lincRNA	0.360147	0.58641	0.473278
ENSG00000262370	6.83839	0.144192	0.290202	0.496868	0.619282	NA	RP11-473M20.9		lincRNA	0.359922	0.399608	0.379765
ENSG00000260088	5.6968	0.262399	0.288447	0.909697	0.362982	NA	RP11-92G12.3		lincRNA	0.359247	0.514782	0.437015
ENSG00000227683	4.22356	0.290778	0.282023	1.03104	0.302521	NA	RP11-445N18.5		lincRNA	0.358627	0.662273	0.51045
ENSG00000273365	5.14648	0.0829723	0.292589	0.28358	0.776733	NA	RP11-466F5.10		lincRNA	0.358554	0.453081	0.405817
ENSG00000272049	4.4125	0.241735	0.285936	0.845416	0.397878	NA	RP11-480D4.6		lincRNA	0.358424	0.555854	0.457139
ENSG00000242767	6.51154	0.438248	0.291094	1.50552	0.132191	NA	ZBTB20-AS4	ZBTB20 antisense RNA 4 [Source:HGNC Symbol;Acc:HGNC:42423]	lincRNA	0.357748	0.78336	0.570554
ENSG00000262223	3.81748	0.0496899	0.284566	0.174617	0.861381	NA	RP11-1055B8.3		lincRNA	0.357721	0.433876	0.395798
ENSG00000261244	2.06031	0.185375	0.261579	0.708675	0.478526	NA	RP11-114H24.7		lincRNA	0.356621	0.595871	0.476246
ENSG00000231246	3.29113	0.0474545	0.279604	0.169721	0.86523	NA	RP5-965F6.2		lincRNA	0.356444	0.415509	0.385976
ENSG00000253688	11.1592	0.38229	0.280292	1.3639	0.1726	NA	RP11-567J20.2		lincRNA	0.35576	0.490037	0.422899
ENSG00000226375	4.15425	-0.0334137	0.290013	-0.115214	0.908275	NA	RP3-395P12.2		lincRNA	0.353913	0.350417	0.352165
ENSG00000228437	7.07672	-0.211201	0.292897	-0.721077	0.470862	NA	RP11-400N13.2		lincRNA	0.353771	0.268536	0.311154
ENSG00000230310	3.18902	0.0320064	0.272702	0.117368	0.906568	NA	CTD-2192J16.11		lincRNA	0.352949	0.36826	0.360605
ENSG00000267567	3.0808	0.0894405	0.269469	0.331914	0.739954	NA	CTD-2538C1.3		lincRNA	0.352071	0.408712	0.380391
ENSG00000204261	8.04961	0.0734673	0.289381	0.253878	0.79959	NA	PSMB8-AS1	PSMB8 antisense RNA 1 (head to head) [Source:HGNC Symbol;Acc:HGNC:39758]	lincRNA	0.349854	0.418913	0.384384
ENSG00000224429	5.32027	-0.203578	0.291077	-0.699396	0.484305	NA	LINC00539	long intergenic non-protein coding RNA 539 [Source:HGNC Symbol;Acc:HGNC:43672]	lincRNA	0.349011	0.268654	0.308833
ENSG00000274478	3.88583	-0.22972	0.283944	-0.809033	0.418496	NA	RP11-58A18.2		lincRNA	0.348203	0.262765	0.305484
ENSG00000228033	2.49672	-0.00381374	0.231644	-0.0164638	0.986864	NA	AC010967.2		lincRNA	0.347818	0.377912	0.362865
ENSG00000255121	9.05262	0.187536	0.290195	0.646242	0.518123	NA	RP11-110I1.12		lincRNA	0.347177	0.490121	0.418649
ENSG00000281705	9.05262	0.187536	0.290195	0.646242	0.518123	NA	RP11-110I1.12		lincRNA	0.347177	0.490121	0.418649
ENSG00000242375	3.66556	0.166092	0.231039	0.718892	0.472207	NA	RP11-498P14.3		lincRNA	0.346959	0.63281	0.489884
ENSG00000267605	8.38825	0.162023	0.292869	0.553225	0.580109	NA	CTD-3220F14.1		lincRNA	0.346121	0.467357	0.406739
ENSG00000261498	3.55102	0.0359551	0.261434	0.13753	0.890612	NA	LINC00566	long intergenic non-protein coding RNA 566 [Source:HGNC Symbol;Acc:HGNC:43710]	lincRNA	0.345575	0.445495	0.395535
ENSG00000280164	7.45163	0.0756365	0.292523	0.258566	0.79597	NA	CH507-254M2.3		lincRNA	0.344761	0.428516	0.386638
ENSG00000257327	2.49487	-0.388284	0.23361	-1.6621	0.0964918	NA	RP11-650K20.3		lincRNA	0.344281	0.086629	0.215455
ENSG00000273669	4.20669	0.0503153	0.290612	0.173135	0.862545	NA	RP11-405M12.4		lincRNA	0.343805	0.385506	0.364655
ENSG00000228043	5.48027	-0.105677	0.292973	-0.360705	0.71832	NA	AC097721.2		lincRNA	0.343378	0.316278	0.329828
ENSG00000229246	4.74644	0.157135	0.287125	0.547269	0.584194	NA	LINC00377	long intergenic non-protein coding RNA 377 [Source:HGNC Symbol;Acc:HGNC:42703]	lincRNA	0.342633	0.528764	0.435698
ENSG00000224924	4.88278	-0.266721	0.286054	-0.932416	0.351122	NA	LINC00320	long intergenic non-protein coding RNA 320 [Source:HGNC Symbol;Acc:HGNC:19690]	lincRNA	0.342432	0.203513	0.272972
ENSG00000274029	3.29526	-0.173585	0.275516	-0.630038	0.52867	NA	RP11-340F14.6		lincRNA	0.341826	0.245071	0.293449
ENSG00000251604	4.30844	-0.14874	0.27269	-0.545456	0.58544	NA	LINC01385	long intergenic non-protein coding RNA 1385 [Source:HGNC Symbol;Acc:HGNC:50657]	lincRNA	0.3411	0.266382	0.303741
ENSG00000227313	4.57457	-0.173986	0.266796	-0.652132	0.514316	NA	RP11-309N24.1		lincRNA	0.340559	0.230406	0.285483
ENSG00000254343	3.78167	0.312529	0.281701	1.10944	0.267242	NA	RP11-760H22.2		lincRNA	0.340242	0.635237	0.48774
ENSG00000256268	2.11831	-0.445426	0.251889	-1.76834	0.0770034	NA	RP11-221N13.3		lincRNA	0.340131	0.0857079	0.212919
ENSG00000247970	8.67734	0.347493	0.28661	1.21242	0.22535	NA	RP11-543C4.1		lincRNA	0.339139	0.526601	0.43287
ENSG00000267659	4.49633	-0.0929367	0.290483	-0.319939	0.749015	NA	LINC01482	long intergenic non-protein coding RNA 1482 [Source:HGNC Symbol;Acc:HGNC:51128]	lincRNA	0.338931	0.317586	0.328259
ENSG00000280870	9.15776	0.835045	0.292021	2.85954	0.00424261	NA	MIR325HG	MIR325 host gene [Source:HGNC Symbol;Acc:HGNC:50346]	lincRNA	0.338776	1.05119	0.694983
ENSG00000260331	4.46887	-0.203588	0.286782	-0.709905	0.477763	NA	RP11-111J6.2		lincRNA	0.338363	0.263934	0.301148
ENSG00000225489	9.17663	0.179869	0.292964	0.613962	0.53924	NA	RP11-390F4.3		lincRNA	0.337594	0.473404	0.405499
ENSG00000253633	3.47194	0.0462245	0.282313	0.163735	0.86994	NA	KB-1980E6.3		lincRNA	0.33622	0.37427	0.355245
ENSG00000255046	4.28051	0.298854	0.287657	1.03893	0.298839	NA	RP11-297N6.4		lincRNA	0.336188	0.598968	0.467578
ENSG00000225768	7.28469	0.0606673	0.292329	0.207531	0.835595	NA	RP11-127O4.3		lincRNA	0.33615	0.430553	0.383351
ENSG00000258425	1.96359	-0.156176	0.216362	-0.721826	0.470402	NA	CTD-2207P18.1		lincRNA	0.335145	0.164989	0.250067
ENSG00000234139	2.28629	0.231971	0.252748	0.917795	0.358726	NA	RP4-550H1.4		lincRNA	0.334022	0.682823	0.508423
ENSG00000228459	4.5435	0.144642	0.286291	0.505227	0.6134	NA	LINC01546	long intergenic non-protein coding RNA 1546 [Source:HGNC Symbol;Acc:HGNC:27336]	lincRNA	0.332103	0.435734	0.383919
ENSG00000278668	5.44728	0.519384	0.287331	1.80762	0.0706664	NA	RP11-227G15.11		lincRNA	0.331729	0.856571	0.59415
ENSG00000272853	7.68722	0.259008	0.28759	0.900614	0.367793	NA	RP11-398C13.6		lincRNA	0.330413	0.474363	0.402388
ENSG00000272308	1.75583	-0.13403	0.202302	-0.662524	0.507635	NA	RP11-231G3.1		lincRNA	0.329709	0.15091	0.240309
ENSG00000265728	3.62859	-0.486923	0.281484	-1.72984	0.0836586	NA	RP11-883A18.3		lincRNA	0.327398	0.137692	0.232545
ENSG00000271420	6.17954	0.530707	0.292867	1.81211	0.0699691	NA	RP5-1057J7.7		lincRNA	0.326974	0.779653	0.553314
ENSG00000283012	6.17954	0.530707	0.292867	1.81211	0.0699691	NA	RP5-1057J7.7		lincRNA	0.326974	0.779653	0.553314
ENSG00000235493	2.98166	-0.425192	0.261259	-1.62747	0.103637	NA	AC092415.1		lincRNA	0.326543	0.118359	0.222451
ENSG00000273723	7.51921	0.278652	0.2925	0.952655	0.340765	NA	RP11-93H24.3		lincRNA	0.326378	0.502886	0.414632
ENSG00000254488	6.20963	-0.00949125	0.292544	-0.0324439	0.974118	NA	RP11-65G9.1		lincRNA	0.325648	0.352655	0.339152
ENSG00000275963	6.22428	0.333252	0.28955	1.15093	0.249761	NA	RP11-180M15.6		lincRNA	0.324837	0.561564	0.443201
ENSG00000271320	2.71431	-0.212486	0.231571	-0.917585	0.358836	NA	RP11-1152H14.1		lincRNA	0.324808	0.155342	0.240075
ENSG00000272102	2.51476	-0.0950138	0.258472	-0.367598	0.713173	NA	RP3-355L5.5		lincRNA	0.323611	0.267071	0.295341
ENSG00000250333	2.17133	0.176644	0.224848	0.785614	0.432094	NA	RP11-4O3.1		lincRNA	0.321939	0.646177	0.484058
ENSG00000237767	2.61499	-0.152009	0.225648	-0.673652	0.500533	NA	LINC01370	long intergenic non-protein coding RNA 1370 [Source:HGNC Symbol;Acc:HGNC:50608]	lincRNA	0.321615	0.153532	0.237573
ENSG00000260884	3.14141	0.162031	0.280436	0.577782	0.563411	NA	AC009120.5		lincRNA	0.321309	0.483613	0.402461
ENSG00000271387	9.14897	0.572012	0.291223	1.96417	0.0495099	NA	RP11-382D12.2		lincRNA	0.320674	0.695127	0.507901
ENSG00000268621	1.8209	-0.224467	0.224267	-1.00089	0.31688	NA	AC006262.5		lincRNA	0.319069	0.132959	0.226014
ENSG00000234225	3.43557	-0.210356	0.268229	-0.784241	0.432899	NA	RP4-704D21.2		lincRNA	0.31837	0.217483	0.267927
ENSG00000259113	2.2515	-0.0781245	0.234244	-0.333518	0.738743	NA	RP11-406H23.2		lincRNA	0.317829	0.267407	0.292618
ENSG00000273454	2.81917	0.0091334	0.25863	0.0353145	0.971829	NA	RP11-797D24.3		lincRNA	0.315604	0.335086	0.325345
ENSG00000278610	2.34173	-0.0789565	0.176191	-0.44813	0.654059	NA	RP11-455P21.3		lincRNA	0.31546	0.209007	0.262233
ENSG00000267898	6.12098	0.343566	0.292498	1.17459	0.240158	NA	CTD-2639E6.9		lincRNA	0.314725	0.531146	0.422936
ENSG00000275294	2.87048	-0.110643	0.270837	-0.408522	0.68289	NA	RP11-428O18.6		lincRNA	0.314549	0.262695	0.288622
ENSG00000229720	5.51582	0.000677078	0.290424	0.00233134	0.99814	NA	RP3-495K2.2		lincRNA	0.313902	0.312107	0.313004
ENSG00000259225	4.09365	-0.0470153	0.290532	-0.161825	0.871444	NA	RP11-1008C21.1		lincRNA	0.31311	0.249466	0.281288
ENSG00000258733	3.49033	-0.163419	0.283038	-0.577374	0.563687	NA	CTD-2341M24.1		lincRNA	0.311697	0.230054	0.270876
ENSG00000253376	2.62563	-0.218025	0.173772	-1.25466	0.209603	NA	RP11-44D19.1		lincRNA	0.311531	0.0582463	0.184889
ENSG00000254533	3.59143	0.206472	0.284781	0.725022	0.468438	NA	AF186192.1		lincRNA	0.310593	0.486351	0.398472
ENSG00000282524	3.59143	0.206472	0.284781	0.725022	0.468438	NA	AF186192.1		lincRNA	0.310593	0.486351	0.398472
ENSG00000274918	2.56647	0.226527	0.274368	0.825631	0.409013	NA	RP11-54G14.1		lincRNA	0.310004	0.485477	0.39774
ENSG00000235142	6.55935	-0.114274	0.292657	-0.390473	0.696187	NA	RP1-60O19.1		lincRNA	0.307181	0.224242	0.265712
ENSG00000263609	1.91002	-0.0451388	0.207076	-0.217982	0.827443	NA	RP11-1109M24.16		lincRNA	0.305202	0.246206	0.275704
ENSG00000275703	2.66006	0.160412	0.252085	0.636341	0.524554	NA	U47924.32		lincRNA	0.304714	0.483294	0.394004
ENSG00000273448	11.5865	0.325675	0.292914	1.11184	0.266206	NA	RP11-166O4.6		lincRNA	0.304186	0.597243	0.450714
ENSG00000230262	6.29554	-0.214972	0.253774	-0.847101	0.396939	NA	MIRLET7DHG	MIRLET7D host gene [Source:HGNC Symbol;Acc:HGNC:37186]	lincRNA	0.303058	0.185955	0.244507
ENSG00000272301	3.37538	0.38552	0.285617	1.34978	0.177088	NA	RP11-111M22.4		lincRNA	0.302661	0.650197	0.476429
ENSG00000260107	1.57169	-0.0569393	0.112541	-0.505942	0.612897	NA	AC005606.15		lincRNA	0.302109	0.110376	0.206242
ENSG00000249752	2.19693	-0.00129113	0.210046	-0.00614687	0.995096	NA	RP11-563M4.1		lincRNA	0.302089	0.302582	0.302335
ENSG00000282142	2.79394	0.19942	0.272473	0.731889	0.464236	NA	CH17-174L20.1		lincRNA	0.302028	0.493702	0.397865
ENSG00000226822	5.35617	-0.028591	0.285125	-0.100275	0.920126	NA	RP11-356N1.2		lincRNA	0.301208	0.325567	0.313387
ENSG00000247363	7.56657	0.283091	0.289843	0.976703	0.328716	NA	RP11-637A17.2		lincRNA	0.300605	0.324563	0.312584
ENSG00000248787	2.44891	0.136295	0.227566	0.598923	0.549224	NA	RP11-666A20.4		lincRNA	0.300101	0.523575	0.411838
ENSG00000248975	3.51961	0.0664602	0.277054	0.239882	0.810422	NA	CTD-2251F13.1		lincRNA	0.299878	0.386323	0.343101
ENSG00000234787	5.93523	0.1819	0.279908	0.649856	0.515785	NA	LINC00458	long intergenic non-protein coding RNA 458 [Source:HGNC Symbol;Acc:HGNC:42807]	lincRNA	0.299813	0.446697	0.373255
ENSG00000272716	4.32078	0.149267	0.286745	0.520555	0.602677	NA	RP11-563N4.1		lincRNA	0.298834	0.413013	0.355923
ENSG00000239332	6.30943	0.128678	0.29216	0.440436	0.659622	NA	LINC01119	long intergenic non-protein coding RNA 1119 [Source:HGNC Symbol;Acc:HGNC:49262]	lincRNA	0.297229	0.484245	0.390737
ENSG00000215866	5.51669	0.17658	0.260173	0.678702	0.497327	NA	LINC01356	long intergenic non-protein coding RNA 1356 [Source:HGNC Symbol;Acc:HGNC:50587]	lincRNA	0.296376	0.479754	0.388065
ENSG00000269107	1.45089	-0.106164	0.113301	-0.937006	0.348756	NA	RP11-15H20.7		lincRNA	0.29625	0.00989835	0.153074
ENSG00000271855	4.57268	-0.0830631	0.289137	-0.287279	0.773898	NA	RP11-214N9.1		lincRNA	0.295976	0.255899	0.275938
ENSG00000257264	5.10249	0.357007	0.285928	1.24859	0.211815	NA	MIR3179-1	microRNA 3179-1 [Source:HGNC Symbol;Acc:HGNC:38353]	lincRNA	0.295414	0.582324	0.438869
ENSG00000230945	1.56253	-0.104984	0.199549	-0.526108	0.598813	NA	LINC01507	long intergenic non-protein coding RNA 1507 [Source:HGNC Symbol;Acc:HGNC:51189]	lincRNA	0.294793	0.167155	0.230974
ENSG00000261706	4.28899	-0.0906476	0.290198	-0.312365	0.754763	NA	LINC00165	long intergenic non-protein coding RNA 165 [Source:HGNC Symbol;Acc:HGNC:33166]	lincRNA	0.29448	0.273661	0.28407
ENSG00000255727	2.49678	-0.148873	0.241039	-0.617632	0.536818	NA	LINC01489	long intergenic non-protein coding RNA 1489 [Source:HGNC Symbol;Acc:HGNC:51145]	lincRNA	0.293007	0.191166	0.242087
ENSG00000281881	2.58273	-0.288247	0.254191	-1.13398	0.256804	NA	SPRY4-IT1	SPRY4 intronic transcript 1 [Source:HGNC Symbol;Acc:HGNC:42394]	lincRNA	0.292989	0.130108	0.211549
ENSG00000272864	4.24077	0.338432	0.276996	1.22179	0.221786	NA	RP11-17E13.2		lincRNA	0.291961	0.687847	0.489904
ENSG00000234215	2.92391	-0.166096	0.26314	-0.631208	0.527905	NA	RP5-942I16.1		lincRNA	0.291076	0.202986	0.247031
ENSG00000234155	11.5751	-0.704228	0.287345	-2.45081	0.0142537	NA	RP11-30P6.6		lincRNA	0.289784	0.134766	0.212275
ENSG00000259448	8.36659	0.133711	0.288655	0.463221	0.643206	NA	RP11-16E12.1		lincRNA	0.289348	0.310536	0.299942
ENSG00000268536	3.68926	0.606561	0.283669	2.13827	0.0324947	NA	AC005523.3		lincRNA	0.289297	0.952755	0.621026
ENSG00000272144	8.09376	0.457124	0.289229	1.58049	0.113994	NA	CTD-2035E11.5		lincRNA	0.287894	0.526873	0.407383
ENSG00000283383	2.52266	0.0240478	0.267304	0.0899642	0.928316	NA	RP11-499F19.3		lincRNA	0.287657	0.315327	0.301492
ENSG00000248079	5.99237	-0.017183	0.292993	-0.0586466	0.953234	NA	DPH6-AS1	DPH6 antisense RNA 1 (head to head) [Source:HGNC Symbol;Acc:HGNC:44147]	lincRNA	0.28758	0.297077	0.292329
ENSG00000265750	3.98892	0.0584123	0.270099	0.216262	0.828783	NA	RP11-799B12.4		lincRNA	0.286723	0.335718	0.311221
ENSG00000273056	2.29088	-0.243486	0.270111	-0.901429	0.36736	NA	RP11-77E14.2		lincRNA	0.286684	0.186308	0.236496
ENSG00000235319	3.17019	-0.116687	0.270953	-0.430655	0.66672	NA	AC012360.4		lincRNA	0.284964	0.25342	0.269192
ENSG00000251015	4.79217	0.334507	0.28852	1.15939	0.246297	NA	SLC25A30-AS1	SLC25A30 antisense RNA 1 [Source:HGNC Symbol;Acc:HGNC:42795]	lincRNA	0.2838	0.496076	0.389938
ENSG00000265799	2.99005	0.0540813	0.249465	0.21679	0.828372	NA	RP11-387H17.6		lincRNA	0.282995	0.32675	0.304872
ENSG00000226486	3.8114	-0.0926516	0.287482	-0.322287	0.747235	NA	LINC01035	long intergenic non-protein coding RNA 1035 [Source:HGNC Symbol;Acc:HGNC:49022]	lincRNA	0.28266	0.254247	0.268454
ENSG00000273473	3.35442	0.193283	0.276736	0.698441	0.484901	NA	LL09NC01-139C3.1		lincRNA	0.282357	0.453338	0.367847
ENSG00000182366	11.8735	-0.4882	0.292851	-1.66706	0.0955021	NA	FAM87A	family with sequence similarity 87 member A [Source:EntrezGene;Acc:157693]	lincRNA	0.281258	0.208822	0.24504
ENSG00000246331	8.60061	-0.0524775	0.292895	-0.179169	0.857805	NA	RP11-77I22.2		lincRNA	0.28112	0.260785	0.270953
ENSG00000273245	2.81667	0.155763	0.27959	0.557114	0.57745	NA	RP11-434P11.2		lincRNA	0.280831	0.390464	0.335648
ENSG00000258943	7.4386	0.556988	0.29252	1.9041	0.0568969	NA	RP11-696D21.2		lincRNA	0.280572	0.627915	0.454243
ENSG00000248994	4.18133	0.118664	0.284748	0.416733	0.676874	NA	RP11-259O2.1		lincRNA	0.280459	0.398025	0.339242
ENSG00000266578	6.72783	0.505564	0.292802	1.72664	0.0842321	NA	RP11-838N2.5		lincRNA	0.280199	0.590241	0.43522
ENSG00000281856	2.73015	0.0450093	0.253073	0.177851	0.85884	NA	RP11-744A16.4		lincRNA	0.278735	0.25792	0.268328
ENSG00000251637	7.09854	0.111802	0.292957	0.381632	0.702735	NA	RP11-119D9.1		lincRNA	0.278464	0.440269	0.359367
ENSG00000234692	1.76227	0.027985	0.219161	0.127692	0.898393	NA	RP11-445L6.3		lincRNA	0.278385	0.303237	0.290811
ENSG00000227740	3.69938	0.140116	0.273629	0.512065	0.608605	NA	RP11-318C24.2		lincRNA	0.277686	0.40581	0.341748
ENSG00000232555	4.12509	0.407092	0.268083	1.51853	0.12888	NA	AC104088.1		lincRNA	0.27764	0.823849	0.550745
ENSG00000227193	1.79399	-0.0224837	0.196969	-0.114148	0.90912	NA	RP11-439A17.4		lincRNA	0.277224	0.220098	0.248661
ENSG00000203650	8.76588	0.325131	0.287631	1.13038	0.258318	NA	LINC01285	long intergenic non-protein coding RNA 1285 [Source:HGNC Symbol;Acc:HGNC:50344]	lincRNA	0.27666	0.382067	0.329364
ENSG00000260009	3.45265	0.331214	0.281725	1.17566	0.239729	NA	RP11-65J21.1		lincRNA	0.276283	0.578891	0.427587
ENSG00000260091	7.09152	0.253542	0.261842	0.968301	0.332894	NA	RP11-33B1.4		lincRNA	0.275625	0.553755	0.41469
ENSG00000260808	2.7177	0.0863243	0.246372	0.350382	0.726052	NA	CTD-2007L18.5		lincRNA	0.274861	0.436381	0.355621
ENSG00000271849	2.25867	0.00516929	0.23028	0.0224479	0.982091	NA	CTC-332L22.1		lincRNA	0.272597	0.266938	0.269767
ENSG00000228434	11.4513	0.165324	0.283184	0.583805	0.559352	NA	AC004951.6		lincRNA	0.271054	0.328677	0.299866
ENSG00000271200	3.52919	0.440306	0.257674	1.70877	0.0874927	NA	RP11-430G17.3		lincRNA	0.270801	0.938627	0.604714
ENSG00000260626	3.62519	0.337727	0.279809	1.20699	0.227435	NA	RP11-23E10.3		lincRNA	0.270526	0.546495	0.40851
ENSG00000261480	2.66243	0.0523734	0.24196	0.216455	0.828633	NA	RP11-578F21.6		lincRNA	0.269545	0.338688	0.304117
ENSG00000237689	2.72071	0.165525	0.259256	0.638462	0.523173	NA	AC007064.24		lincRNA	0.269115	0.439598	0.354356
ENSG00000237513	4.04237	0.0547594	0.279593	0.195854	0.844725	NA	RP11-325F22.2		lincRNA	0.267228	0.322258	0.294743
ENSG00000264083	4.03082	0.48935	0.286045	1.71074	0.0871288	NA	RP11-227G15.9		lincRNA	0.267187	0.672766	0.469976
ENSG00000263812	5.90698	0.300343	0.288062	1.04264	0.297117	NA	LINC00908	long intergenic non-protein coding RNA 908 [Source:HGNC Symbol;Acc:HGNC:27599]	lincRNA	0.267177	0.515855	0.391516
ENSG00000238078	5.01445	-0.0198535	0.276136	-0.0718977	0.942683	NA	LINC01352	long intergenic non-protein coding RNA 1352 [Source:HGNC Symbol;Acc:HGNC:50578]	lincRNA	0.26703	0.294852	0.280941
ENSG00000272732	10.7668	0.215145	0.281274	0.764896	0.444333	NA	RP5-1159O4.2		lincRNA	0.266673	0.37302	0.319847
ENSG00000272416	2.85644	-0.317447	0.273009	-1.16277	0.244922	NA	CTD-2081C10.7		lincRNA	0.265982	0.153348	0.209665
ENSG00000273181	3.06527	0.10573	0.284105	0.372152	0.70978	NA	RP11-778D9.13		lincRNA	0.265739	0.331901	0.29882
ENSG00000255565	1.37104	-0.0652516	0.146884	-0.444239	0.65687	NA	RP11-6B19.1		lincRNA	0.265412	0.142059	0.203736
ENSG00000260805	10.8884	0.0193784	0.28413	0.0682024	0.945625	NA	RP11-61J19.5		lincRNA	0.265354	0.275026	0.27019
ENSG00000226686	4.98044	0.312371	0.290919	1.07374	0.28294	NA	LINC01535	long intergenic non-protein coding RNA 1535 [Source:HGNC Symbol;Acc:HGNC:51282]	lincRNA	0.264698	0.434366	0.349532
ENSG00000253632	2.28886	-0.184109	0.231971	-0.793672	0.427387	NA	RP11-486M23.1		lincRNA	0.264133	0.134677	0.199405
ENSG00000233354	1.73333	-0.326622	0.238194	-1.37125	0.170299	NA	LINC00028	long intergenic non-protein coding RNA 28 [Source:HGNC Symbol;Acc:HGNC:16224]	lincRNA	0.264022	0.0933171	0.17867
ENSG00000259420	3.63268	-0.242026	0.285347	-0.848184	0.396336	NA	RP11-307C19.2		lincRNA	0.263888	0.176959	0.220423
ENSG00000269961	2.21409	0.0307899	0.210689	0.146139	0.883812	NA	CTD-2033C11.1		lincRNA	0.263416	0.317217	0.290317
ENSG00000251169	6.26625	0.0873324	0.289856	0.301295	0.763189	NA	AC005355.2		lincRNA	0.262972	0.321784	0.292378
ENSG00000277425	3.0226	0.0967708	0.254814	0.379771	0.704115	NA	RP5-1116H23.3		lincRNA	0.26276	0.344657	0.303709
ENSG00000239774	3.25835	0.244924	0.275474	0.889102	0.373948	NA	RP11-496B10.3		lincRNA	0.262525	0.460033	0.361279
ENSG00000236948	3.55427	-0.170481	0.279931	-0.60901	0.542518	NA	RP11-154H17.1		lincRNA	0.261829	0.190212	0.22602
ENSG00000276417	8.95516	0.218808	0.292974	0.74685	0.455154	NA	RP11-266K4.13		lincRNA	0.261782	0.373688	0.317735
ENSG00000225434	4.33114	-0.016223	0.287181	-0.0564906	0.954951	NA	LINC01504	long intergenic non-protein coding RNA 1504 [Source:HGNC Symbol;Acc:HGNC:51185]	lincRNA	0.261653	0.191759	0.226706
ENSG00000259321	3.45264	-0.0387905	0.280391	-0.138344	0.889968	NA	RP11-468E2.5		lincRNA	0.261407	0.259315	0.260361
ENSG00000272597	2.06687	-0.0226631	0.233913	-0.096887	0.922816	NA	RP11-446H18.6		lincRNA	0.261135	0.24505	0.253092
ENSG00000232618	2.88286	0.131088	0.2327	0.563333	0.573208	NA	RP11-439L18.1		lincRNA	0.261016	0.411178	0.336097
ENSG00000259002	2.45945	-0.0756756	0.232194	-0.325916	0.744488	NA	RP11-671J11.7		lincRNA	0.260778	0.272175	0.266477
ENSG00000270557	4.22411	-0.0589317	0.289077	-0.203862	0.838461	NA	RP11-546J1.1		lincRNA	0.260174	0.261092	0.260633
ENSG00000275557	1.77442	0.0383802	0.251401	0.152665	0.878662	NA	RP11-353N4.6		lincRNA	0.259656	0.253177	0.256417
ENSG00000276524	2.11673	-0.176657	0.261367	-0.675895	0.499107	NA	RP11-323F24.3		lincRNA	0.258221	0.181225	0.219723
ENSG00000179066	11.0096	0.653847	0.290678	2.24939	0.0244877	NA	CTD-2527I21.15		lincRNA	0.256162	0.589315	0.422739
ENSG00000256973	4.17266	0.161008	0.277004	0.58125	0.561072	NA	RP11-359J14.2		lincRNA	0.25609	0.3983	0.327195
ENSG00000241168	9.81305	-0.0130111	0.289522	-0.0449398	0.964155	NA	RP11-10O22.1		lincRNA	0.256015	0.249291	0.252653
ENSG00000228971	2.84488	-0.155517	0.258127	-0.602482	0.546854	NA	RP11-286B14.1		lincRNA	0.255217	0.162911	0.209064
ENSG00000261229	3.83862	0.0878957	0.281322	0.312438	0.754708	NA	RP11-38G5.4		lincRNA	0.254652	0.321211	0.287932
ENSG00000236494	4.8734	-0.17056	0.279142	-0.611017	0.541188	NA	RP11-89N17.4		lincRNA	0.254303	0.195197	0.22475
ENSG00000248371	1.70112	-0.164767	0.2282	-0.722028	0.470277	NA	CTC-347C20.2		lincRNA	0.254024	0.131542	0.192783
ENSG00000266521	1.40404	-0.0408895	0.18251	-0.224039	0.822727	NA	RP11-650P15.1		lincRNA	0.25055	0.175285	0.212917
ENSG00000228697	2.3294	0.0671898	0.268419	0.250317	0.802342	NA	RP5-968D22.3		lincRNA	0.250298	0.324798	0.287548
ENSG00000251532	3.87872	0.181038	0.267527	0.676709	0.49859	NA	CTD-2245E15.3		lincRNA	0.249233	0.404115	0.326674
ENSG00000260086	4.146	0.191591	0.28549	0.671093	0.502162	NA	RP11-42I10.1		lincRNA	0.248712	0.370544	0.309628
ENSG00000248677	6.17201	0.259988	0.288427	0.901402	0.367375	NA	CTD-2044J15.1		lincRNA	0.248695	0.475818	0.362256
ENSG00000225331	2.77539	-0.0677279	0.255044	-0.265554	0.790583	NA	AP001055.6		lincRNA	0.248482	0.286906	0.267694
ENSG00000146521	9.22313	0.430311	0.292225	1.47253	0.140878	NA	LINC01558	long intergenic non-protein coding RNA 1558 [Source:HGNC Symbol;Acc:HGNC:21235]	lincRNA	0.247957	0.488731	0.368344
ENSG00000272334	2.44259	0.0173891	0.241562	0.0719862	0.942613	NA	RP11-129K12.1		lincRNA	0.247179	0.30474	0.27596
ENSG00000228340	4.06716	-0.0605985	0.270244	-0.224236	0.822573	NA	MIR646HG	MIR646 host gene [Source:HGNC Symbol;Acc:HGNC:27659]	lincRNA	0.246793	0.322986	0.28489
ENSG00000253604	2.44641	0.085824	0.239717	0.358023	0.720326	NA	RP11-489E7.1		lincRNA	0.246702	0.338618	0.29266
ENSG00000273375	2.58165	-0.086183	0.259594	-0.331991	0.739896	NA	RP11-803P9.1		lincRNA	0.246365	0.197035	0.2217
ENSG00000249036	2.39339	-0.00243396	0.233794	-0.0104107	0.991694	NA	RP11-625I7.1		lincRNA	0.24611	0.271463	0.258786
ENSG00000228536	2.48264	-0.330494	0.240303	-1.37532	0.169031	NA	RP11-392O17.1		lincRNA	0.245255	0.0875321	0.166394
ENSG00000267496	3.82091	0.10182	0.289411	0.351817	0.724975	NA	FAM215A	family with sequence similarity 215 member A (non-protein coding) [Source:HGNC Symbol;Acc:HGNC:17505]	lincRNA	0.245078	0.298963	0.272021
ENSG00000277232	7.25876	0.210028	0.29186	0.719618	0.47176	NA	GTSE1-AS1	GTSE1 antisense RNA 1 (head to head) [Source:HGNC Symbol;Acc:HGNC:27163]	lincRNA	0.244427	0.448615	0.346521
ENSG00000250241	7.03207	-0.912821	0.291116	-3.13559	0.00171508	NA	RP11-9G1.3		lincRNA	0.243076	0.0827822	0.162929
ENSG00000273113	4.64515	0.227449	0.284916	0.798301	0.424696	NA	RP11-367H1.1		lincRNA	0.241993	0.407861	0.324927
ENSG00000266258	2.29464	-0.0944244	0.252857	-0.37343	0.708829	NA	RP11-41O4.1		lincRNA	0.241717	0.17582	0.208768
ENSG00000229443	3.01162	-0.299971	0.266562	-1.12533	0.260449	NA	LINC00433	long intergenic non-protein coding RNA 433 [Source:HGNC Symbol;Acc:HGNC:42768]	lincRNA	0.241135	0.123689	0.182412
ENSG00000275830	5.25234	0.295786	0.291292	1.01543	0.309902	NA	RP11-403A3.3		lincRNA	0.240932	0.495569	0.368251
ENSG00000260360	6.77825	0.1407	0.292599	0.480863	0.630614	NA	RP11-533E19.5		lincRNA	0.240338	0.309271	0.274804
ENSG00000260580	2.90509	-0.0745678	0.226102	-0.329798	0.741553	NA	RP11-142A12.1		lincRNA	0.240039	0.212427	0.226233
ENSG00000249464	3.67003	-0.379061	0.276967	-1.36861	0.17112	NA	LINC01091	long intergenic non-protein coding RNA 1091 [Source:HGNC Symbol;Acc:HGNC:27721]	lincRNA	0.239587	0.0659803	0.152784
ENSG00000232461	4.18961	0.313721	0.27397	1.14509	0.252172	NA	RP11-644C3.1		lincRNA	0.239214	0.477982	0.358598
ENSG00000249349	1.20994	0.00374645	0.122507	0.0305816	0.975603	NA	CTC-384G19.1		lincRNA	0.239006	0.254649	0.246827
ENSG00000244953	9.15686	-0.210051	0.292803	-0.717378	0.473141	NA	RP11-613D13.8		lincRNA	0.238947	0.19321	0.216079
ENSG00000254226	5.471	0.182938	0.290088	0.630631	0.528282	NA	CTB-12O2.1	uncharacterized LOC101927115 [Source:EntrezGene;Acc:101927115]	lincRNA	0.23819	0.214264	0.226227
ENSG00000283072	7.5255	0.406	0.292772	1.38674	0.16552	NA	RP11-359G22.4		lincRNA	0.237137	0.437645	0.337391
ENSG00000267940	9.89127	0.572353	0.288132	1.98643	0.0469859	NA	RP11-290F24.6		lincRNA	0.236775	0.497391	0.367083
ENSG00000249279	2.60417	0.0378007	0.255231	0.148104	0.882261	NA	CTC-436P18.3		lincRNA	0.236363	0.258971	0.247667
ENSG00000277851	3.99679	0.114186	0.279788	0.408116	0.683189	NA	RP11-756G20.1		lincRNA	0.236241	0.311453	0.273847
ENSG00000271788	3.69202	0.0419205	0.281264	0.149043	0.88152	NA	CTD-2201E18.5		lincRNA	0.235997	0.270534	0.253265
ENSG00000280303	10.1981	0.000398536	0.288369	0.00138203	0.998897	NA	ERICD	E2F1-regulated inhibitor of cell death (non-protein coding) [Source:HGNC Symbol;Acc:HGNC:49404]	lincRNA	0.235862	0.253209	0.244535
ENSG00000275484	2.34268	0.169325	0.257781	0.656855	0.511274	NA	CTC-1337H24.4		lincRNA	0.2357	0.358233	0.296966
ENSG00000271590	5.66752	-0.380133	0.292823	-1.29817	0.19423	NA	RP11-181E10.3		lincRNA	0.235294	0.14564	0.190467
ENSG00000271427	4.02854	0.475884	0.278859	1.70654	0.0879075	NA	RP11-188D8.1		lincRNA	0.23494	0.670974	0.452957
ENSG00000258332	1.93188	-0.0461298	0.212562	-0.217018	0.828194	NA	RP11-711C17.2		lincRNA	0.234795	0.197999	0.216397
ENSG00000260176	3.67727	0.215709	0.235453	0.916146	0.35959	NA	CTD-3126B10.4		lincRNA	0.23462	0.528433	0.381526
ENSG00000244952	4.6209	0.23992	0.267769	0.895994	0.370256	NA	RP11-1000B6.5		lincRNA	0.233171	0.47173	0.35245
ENSG00000235933	3.66541	-0.144526	0.287187	-0.503247	0.614791	NA	RP5-1185H19.2		lincRNA	0.23269	0.185138	0.208914
ENSG00000276251	4.05225	0.154648	0.286892	0.539047	0.589854	NA	CTB-32O4.3		lincRNA	0.231459	0.323707	0.277583
ENSG00000249082	3.89184	0.342202	0.268336	1.27528	0.202212	NA	C5orf66-AS1	C5orf66 antisense RNA 1 [Source:HGNC Symbol;Acc:HGNC:49679]	lincRNA	0.231042	0.467833	0.349438
ENSG00000282828	3.845	0.201574	0.266466	0.756472	0.449366	NA	RP11-443F4.1		lincRNA	0.230639	0.449231	0.339935
ENSG00000278467	3.90335	0.410632	0.270861	1.51602	0.129513	NA	RP11-504P24.9		lincRNA	0.230611	0.621338	0.425974
ENSG00000248441	7.45812	-0.185074	0.288115	-0.642361	0.520639	NA	LINC01197	long intergenic non-protein coding RNA 1197 [Source:HGNC Symbol;Acc:HGNC:49597]	lincRNA	0.229877	0.165808	0.197842
ENSG00000272282	5.76751	0.176396	0.292851	0.602342	0.546947	NA	RP11-222K16.2		lincRNA	0.229483	0.310189	0.269836
ENSG00000260896	3.18425	0.103278	0.272075	0.379596	0.704246	NA	PRCAT47	prostate cancer-associated 47 [Source:EntrezGene;Acc:100996425]	lincRNA	0.229017	0.297613	0.263315
ENSG00000225880	10.1145	0.719331	0.287481	2.50219	0.0123429	NA	LINC00115	long intergenic non-protein coding RNA 115 [Source:HGNC Symbol;Acc:HGNC:26211]	lincRNA	0.228673	0.539145	0.383909
ENSG00000232977	8.63754	0.0859036	0.291806	0.294386	0.768463	NA	LINC00327	long intergenic non-protein coding RNA 327 [Source:HGNC Symbol;Acc:HGNC:42009]	lincRNA	0.228167	0.294103	0.261135
ENSG00000251048	1.447	-0.075361	0.164507	-0.458101	0.64688	NA	RP11-608B3.1		lincRNA	0.227958	0.131878	0.179918
ENSG00000273415	2.58371	-0.347203	0.225056	-1.54274	0.122894	NA	RP11-702B10.2		lincRNA	0.226918	0.0514692	0.139194
ENSG00000279636	3.68999	-0.426305	0.286759	-1.48663	0.137112	NA	LINC00216	long intergenic non-protein coding RNA 216 [Source:HGNC Symbol;Acc:HGNC:20191]	lincRNA	0.226884	0.111746	0.169315
ENSG00000249395	6.07746	0.216418	0.270903	0.798879	0.424361	NA	CASC9	cancer susceptibility candidate 9 (non-protein coding) [Source:HGNC Symbol;Acc:HGNC:48906]	lincRNA	0.226793	0.378725	0.302759
ENSG00000247877	3.76676	-0.111095	0.275565	-0.403155	0.686834	NA	CTD-2001C12.1		lincRNA	0.226581	0.267703	0.247142
ENSG00000271784	2.21691	-0.0282874	0.204519	-0.138312	0.889994	NA	RP1-28H20.3		lincRNA	0.226221	0.186716	0.206469
ENSG00000260910	11.0343	-0.0597199	0.28977	-0.206094	0.836718	NA	LINC00565	long intergenic non-protein coding RNA 565 [Source:HGNC Symbol;Acc:HGNC:43709]	lincRNA	0.226053	0.218486	0.222269
ENSG00000261363	2.26702	0.178771	0.229374	0.779388	0.435751	NA	RP11-134D3.2		lincRNA	0.225992	0.466303	0.346148
ENSG00000224239	3.85285	0.483744	0.270438	1.78874	0.0736559	NA	AC090044.2		lincRNA	0.225161	0.807836	0.516498
ENSG00000131484	3.12928	0.283151	0.253759	1.11583	0.264497	NA	RP11-798G7.5		lincRNA	0.222798	0.533728	0.378263
ENSG00000251339	2.67017	0.237797	0.252979	0.939986	0.347225	NA	RP11-506N2.1		lincRNA	0.221456	0.464216	0.342836
ENSG00000254202	2.81934	0.0853183	0.238662	0.357486	0.720728	NA	RP11-120I21.2		lincRNA	0.221021	0.316602	0.268812
ENSG00000235159	4.02476	0.0722488	0.285307	0.253231	0.800089	NA	RP6-109B7.4		lincRNA	0.220648	0.290149	0.255398
ENSG00000273341	1.79227	-0.248989	0.197406	-1.2613	0.207201	NA	RP5-899E9.1		lincRNA	0.219235	0.0437356	0.131485
ENSG00000233013	10.564	0.348296	0.288874	1.2057	0.227933	NA	FAM157B	family with sequence similarity 157 member B [Source:HGNC Symbol;Acc:HGNC:34080]	lincRNA	0.219076	0.445151	0.332113
ENSG00000273449	5.60189	0.38223	0.286478	1.33424	0.182126	NA	RP11-218F10.3		lincRNA	0.218092	0.443729	0.33091
ENSG00000272735	2.61085	0.132387	0.272322	0.486143	0.626866	NA	RP11-467P9.1		lincRNA	0.217955	0.310977	0.264466
ENSG00000250551	3.38165	0.13732	0.275042	0.499268	0.617591	NA	RP11-254I22.1		lincRNA	0.217227	0.329748	0.273488
ENSG00000235244	10.1671	0.115609	0.284482	0.406385	0.68446	NA	DANT2	DXZ4 associated non-coding transcript 2, distal [Source:HGNC Symbol;Acc:HGNC:50862]	lincRNA	0.216895	0.249562	0.233229
ENSG00000236069	3.18065	0.186702	0.258426	0.722457	0.470013	NA	RP5-1011O1.3		lincRNA	0.21675	0.342233	0.279492
ENSG00000272444	2.37768	-0.0148125	0.245966	-0.0602218	0.951979	NA	RP11-1017G21.6		lincRNA	0.215878	0.225939	0.220908
ENSG00000271009	6.95315	-0.300918	0.292937	-1.02724	0.304306	NA	RP11-346C20.3		lincRNA	0.2153	0.15521	0.185255
ENSG00000231473	5.33296	0.312817	0.286086	1.09344	0.274203	NA	LINC00441	long intergenic non-protein coding RNA 441 [Source:HGNC Symbol;Acc:HGNC:42778]	lincRNA	0.214724	0.386297	0.300511
ENSG00000258933	2.85335	0.0142094	0.251086	0.0565918	0.95487	NA	RP11-991C1.1		lincRNA	0.214422	0.23778	0.226101
ENSG00000197462	4.25779	0.223359	0.283726	0.787235	0.431144	NA	AC005276.1		lincRNA	0.214227	0.333456	0.273842
ENSG00000260475	3.65214	0.0506717	0.280732	0.180498	0.856761	NA	RP11-85A1.3		lincRNA	0.213782	0.252206	0.232994
ENSG00000221953	10.8256	0.0502071	0.278694	0.180151	0.857034	NA	C1orf229	chromosome 1 open reading frame 229 [Source:HGNC Symbol;Acc:HGNC:33759]	lincRNA	0.213382	0.242213	0.227798
ENSG00000275106	2.33542	-0.21888	0.252988	-0.865181	0.38694	NA	RP11-309L24.10		lincRNA	0.213089	0.12148	0.167284
ENSG00000275966	2.01589	0.120656	0.231204	0.521861	0.601767	NA	RP11-1055B8.9		lincRNA	0.212445	0.333618	0.273032
ENSG00000234432	11.68	-0.0828623	0.283097	-0.292699	0.769752	NA	RP11-1275H24.1		lincRNA	0.212289	0.196997	0.204643
ENSG00000267462	8.45015	0.063217	0.292871	0.215852	0.829103	NA	RP11-866E20.3		lincRNA	0.211917	0.268005	0.239961
ENSG00000245651	10.4253	0.0802505	0.287428	0.279202	0.78009	NA	RP11-620J15.2		lincRNA	0.211478	0.214721	0.2131
ENSG00000273091	2.73634	0.0691463	0.274455	0.25194	0.801087	NA	AP000255.6		lincRNA	0.210651	0.25461	0.23263
ENSG00000250337	2.5289	-0.225803	0.264894	-0.852428	0.393976	NA	LINC01021	long intergenic non-protein coding RNA 1021 [Source:HGNC Symbol;Acc:HGNC:48995]	lincRNA	0.210387	0.0843422	0.147365
ENSG00000263063	3.35084	-0.0762686	0.276433	-0.275903	0.782623	NA	RP11-388C12.1		lincRNA	0.210242	0.19106	0.200651
ENSG00000283517	2.66118	0.0113453	0.265449	0.04274	0.965909	NA	RP11-465C12.1		lincRNA	0.210242	0.228494	0.219368
ENSG00000261542	7.99999	-0.220271	0.292093	-0.754113	0.450782	NA	RP11-16E18.3		lincRNA	0.21022	0.158588	0.184404
ENSG00000282143	4.84332	0.300026	0.255158	1.17584	0.239657	NA	RP1-163M9.8		lincRNA	0.209687	0.443709	0.326698
ENSG00000243081	7.35046	0.108644	0.292142	0.371888	0.709976	NA	RP11-231E6.1		lincRNA	0.209608	0.254374	0.231991
ENSG00000266378	9.21208	-0.120217	0.292918	-0.410413	0.681503	NA	RP11-214O1.3		lincRNA	0.20954	0.19383	0.201685
ENSG00000261008	5.64318	0.179897	0.291781	0.61655	0.537532	NA	LINC01572	long intergenic non-protein coding RNA 1572 [Source:HGNC Symbol;Acc:HGNC:51385]	lincRNA	0.20828	0.335039	0.27166
ENSG00000270482	2.9097	0.286905	0.279809	1.02536	0.305194	NA	RP11-131L12.2		lincRNA	0.206535	0.378296	0.292416
ENSG00000260464	7.78737	0.00563724	0.292583	0.0192672	0.984628	NA	RP4-561L24.3		lincRNA	0.205556	0.221406	0.213481
ENSG00000272465	2.42537	-0.040033	0.270433	-0.148033	0.882317	NA	RP1-136B1.1		lincRNA	0.205494	0.18256	0.194027
ENSG00000261364	4.70628	0.292897	0.287311	1.01944	0.307994	NA	RP11-59E19.4		lincRNA	0.204842	0.349961	0.277402
ENSG00000260179	7.86795	0.249178	0.292583	0.851652	0.394407	NA	RP5-902P8.12		lincRNA	0.203989	0.292317	0.248153
ENSG00000274021	8.58444	-0.334706	0.292506	-1.14427	0.252511	NA	RP11-823E8.3		lincRNA	0.203609	0.14795	0.17578
ENSG00000275491	4.33476	0.264722	0.274016	0.966084	0.334002	NA	RP5-1009E24.8		lincRNA	0.203456	0.372718	0.288087
ENSG00000223715	2.23184	0.280954	0.248768	1.12938	0.258737	NA	LINC01208	long intergenic non-protein coding RNA 1208 [Source:HGNC Symbol;Acc:HGNC:49639]	lincRNA	0.203006	0.284468	0.243737
ENSG00000271344	8.17019	0.517508	0.292939	1.7666	0.0772947	NA	RP11-274B21.9		lincRNA	0.202254	0.456212	0.329233
ENSG00000236268	6.59977	0.0538268	0.29121	0.184838	0.853356	NA	LINC01361	long intergenic non-protein coding RNA 1361 [Source:HGNC Symbol;Acc:HGNC:50595]	lincRNA	0.201472	0.224323	0.212897
ENSG00000226197	1.71379	0.0154693	0.206801	0.0748025	0.940372	NA	RP11-536O18.1		lincRNA	0.200821	0.22212	0.211471
ENSG00000261856	4.68069	0.329465	0.289444	1.13827	0.25501	NA	CTD-2135D7.4		lincRNA	0.200141	0.38149	0.290815
ENSG00000250432	2.04893	0.268426	0.234744	1.14348	0.252838	NA	LINC01598	long intergenic non-protein coding RNA 1598 [Source:EntrezGene;Acc:105379478]	lincRNA	0.199657	0.69199	0.445823
ENSG00000261734	10.4321	0.0521024	0.286769	0.181688	0.855828	NA	RP11-669C19.1		lincRNA	0.199559	0.228125	0.213842
ENSG00000255008	3.30441	0.127476	0.27367	0.465804	0.641356	NA	AP000442.4		lincRNA	0.199322	0.294561	0.246942
ENSG00000276814	3.77116	-0.0214608	0.272381	-0.0787896	0.9372	NA	RP1-228P16.8		lincRNA	0.199205	0.200572	0.199889
ENSG00000235641	3.30878	-0.0233795	0.276732	-0.0844842	0.932671	NA	LINC00484	long intergenic non-protein coding RNA 484 [Source:HGNC Symbol;Acc:HGNC:27862]	lincRNA	0.198626	0.17556	0.187093
ENSG00000260810	3.8404	0.299402	0.2631	1.13798	0.255131	NA	CTD-2547L24.4		lincRNA	0.197985	0.436877	0.317431
ENSG00000264520	1.74645	0.26043	0.225318	1.15583	0.24775	NA	RP4-777O23.2		lincRNA	0.197532	0.574653	0.386093
ENSG00000229425	5.44887	0.0458199	0.291372	0.157256	0.875043	NA	AJ006998.2		lincRNA	0.197295	0.224716	0.211006
ENSG00000234129	2.5995	-0.0844944	0.267314	-0.316086	0.751937	NA	RP11-120D5.1		lincRNA	0.197285	0.159113	0.178199
ENSG00000267079	2.00899	0.284592	0.223713	1.27213	0.203328	NA	RP11-820I16.1		lincRNA	0.196613	0.652374	0.424494
ENSG00000233393	11.3175	0.152479	0.290556	0.524784	0.599733	NA	AP000688.29		lincRNA	0.1965	0.260323	0.228412
ENSG00000178440	3.35437	0.496021	0.273788	1.8117	0.0700332	NA	LINC00843	long intergenic non-protein coding RNA 843 [Source:HGNC Symbol;Acc:HGNC:45009]	lincRNA	0.196387	0.59273	0.394558
ENSG00000267559	11.3184	0.30012	0.28784	1.04266	0.297106	NA	RP11-383M4.6		lincRNA	0.196123	0.299889	0.248006
ENSG00000238042	2.84608	0.174915	0.248899	0.702757	0.482207	NA	RP11-815M8.1		lincRNA	0.195635	0.318978	0.257306
ENSG00000271327	7.08934	0.159418	0.292678	0.544687	0.585969	NA	RP11-1109F11.3		lincRNA	0.19491	0.282063	0.238486
ENSG00000235072	5.08618	0.172687	0.286254	0.603265	0.546332	NA	AC012074.2		lincRNA	0.193524	0.187911	0.190718
ENSG00000271119	6.74619	-0.0206299	0.292585	-0.0705092	0.943788	NA	CTD-2012J19.3		lincRNA	0.193408	0.195918	0.194663
ENSG00000281806	2.35202	0.108881	0.169752	0.641415	0.521253	NA	RP13-539J13.2		lincRNA	0.193251	0.414798	0.304025
ENSG00000258765	3.41612	0.378707	0.264835	1.42998	0.152724	NA	RP11-692C24.2		lincRNA	0.192979	0.539519	0.366249
ENSG00000272800	3.86701	-0.0340233	0.256229	-0.132785	0.894364	NA	RP11-438L19.1		lincRNA	0.192896	0.18362	0.188258
ENSG00000225498	3.53918	0.17663	0.246747	0.715833	0.474095	NA	AC002064.5		lincRNA	0.192583	0.354796	0.27369
ENSG00000275536	2.17643	0.066661	0.229564	0.290381	0.771525	NA	RP11-124L9.5		lincRNA	0.192268	0.284217	0.238243
ENSG00000214955	4.71015	0.455507	0.288849	1.57697	0.114802	NA	AP000318.2		lincRNA	0.192142	0.457851	0.324997
ENSG00000164385	9.67361	-0.0633405	0.289117	-0.219083	0.826585	NA	LINC01600	long intergenic non-protein coding RNA 1600 [Source:HGNC Symbol;Acc:HGNC:21600]	lincRNA	0.191298	0.18227	0.186784
ENSG00000272097	2.77049	0.165091	0.272932	0.604879	0.545259	NA	RP11-421M1.8		lincRNA	0.191252	0.296162	0.243707
ENSG00000246379	5.81214	-0.101658	0.291944	-0.34821	0.727683	NA	RP11-461O7.1		lincRNA	0.191232	0.153927	0.172579
ENSG00000282365	4.45499	-0.0741362	0.281338	-0.263513	0.792155	NA	AC108004.2		lincRNA	0.190265	0.178423	0.184344
ENSG00000260633	7.47136	-0.117027	0.292182	-0.400527	0.688768	NA	RP11-375I20.6		lincRNA	0.190085	0.181782	0.185933
ENSG00000177757	7.7669	-0.0592501	0.292914	-0.202278	0.839699	NA	FAM87B	family with sequence similarity 87 member B [Source:HGNC Symbol;Acc:HGNC:32236]	lincRNA	0.189824	0.198176	0.194
ENSG00000249096	4.92402	0.0367978	0.289763	0.126993	0.898946	NA	RP11-290F5.1		lincRNA	0.189744	0.187632	0.188688
ENSG00000272070	10.809	0.224104	0.280257	0.799639	0.42392	NA	AC005618.6		lincRNA	0.189485	0.212792	0.201139
ENSG00000267452	8.59581	0.317963	0.290821	1.09333	0.274249	NA	RP11-1018N14.5		lincRNA	0.189371	0.421065	0.305218
ENSG00000215859	11.6027	0.105684	0.286851	0.368429	0.712553	NA	RP6-74O6.2		lincRNA	0.187668	0.246748	0.217208
ENSG00000258526	1.77286	-0.0210708	0.233441	-0.0902616	0.928079	NA	RP11-111A21.1		lincRNA	0.187661	0.163708	0.175685
ENSG00000270195	3.72682	0.254964	0.274491	0.92886	0.352961	NA	RP11-572O17.1		lincRNA	0.186895	0.334651	0.260773
ENSG00000256538	2.46078	-0.0531811	0.235762	-0.225571	0.821535	NA	RP11-847H18.3		lincRNA	0.185823	0.155304	0.170564
ENSG00000228549	6.42542	0.03072	0.292786	0.104923	0.916437	NA	RP11-108M9.3		lincRNA	0.185641	0.299371	0.242506
ENSG00000272871	5.43463	0.137274	0.291328	0.471202	0.637497	NA	RP11-408A13.4		lincRNA	0.185054	0.234675	0.209864
ENSG00000273203	10.6778	-0.162175	0.284191	-0.570655	0.568233	NA	AC006946.16		lincRNA	0.184783	0.159747	0.172265
ENSG00000273796	2.14293	0.0912061	0.217649	0.419051	0.675179	NA	LL21NC02-21A1.1		lincRNA	0.184648	0.274155	0.229402
ENSG00000281836	9.88614	0.204865	0.289838	0.706827	0.479674	NA	RP11-32B5.7		lincRNA	0.184034	0.239786	0.21191
ENSG00000256101	3.6241	0.239901	0.23436	1.02364	0.306005	NA	RP11-90D4.3		lincRNA	0.18325	0.563517	0.373383
ENSG00000230040	2.30147	0.0881075	0.233232	0.377768	0.705603	NA	LINC00364	long intergenic non-protein coding RNA 364 [Source:HGNC Symbol;Acc:HGNC:42686]	lincRNA	0.183126	0.267618	0.225372
ENSG00000269947	3.16022	0.276504	0.270186	1.02339	0.306125	NA	RP11-849F2.9		lincRNA	0.182574	0.366197	0.274385
ENSG00000249867	3.94582	0.343307	0.283027	1.21298	0.225136	NA	RP11-115J23.1		lincRNA	0.182309	0.353165	0.267737
ENSG00000250490	6.43836	0.319159	0.292861	1.0898	0.275802	NA	FLJ33360	FLJ33360 protein [Source:EntrezGene;Acc:401172]	lincRNA	0.182211	0.221679	0.201945
ENSG00000272002	1.77116	-0.0358116	0.180456	-0.19845	0.842693	NA	RP11-557L19.1		lincRNA	0.181231	0.137057	0.159144
ENSG00000187185	5.54466	0.564284	0.291581	1.93526	0.0529586	NA	CTD-2600O9.1		lincRNA	0.180942	0.46424	0.322591
ENSG00000271259	2.20412	0.194029	0.251047	0.772882	0.439592	NA	RP11-1109F11.5		lincRNA	0.180662	0.334257	0.25746
ENSG00000220161	10.2657	0.555153	0.285787	1.94254	0.0520718	NA	FLJ35934	FLJ35934 [Source:EntrezGene;Acc:400579]	lincRNA	0.180624	0.356414	0.268519
ENSG00000279668	3.31637	0.0148005	0.257405	0.057499	0.954148	NA	CTC-304I17.6		lincRNA	0.180318	0.152561	0.16644
ENSG00000237803	4.95413	0.333765	0.288566	1.15663	0.247422	NA	LINC00211	long intergenic non-protein coding RNA 211 [Source:HGNC Symbol;Acc:HGNC:37459]	lincRNA	0.180288	0.209898	0.195093
ENSG00000254043	3.06141	0.138689	0.240448	0.576793	0.564079	NA	RP11-3N13.2		lincRNA	0.18024	0.290803	0.235522
ENSG00000259616	10.0219	0.362904	0.288233	1.25907	0.208007	NA	RP11-507B12.2		lincRNA	0.17998	0.306728	0.243354
ENSG00000213279	8.87411	-0.162275	0.290395	-0.558807	0.576294	NA	RP1-29C18.9		lincRNA	0.179549	0.166276	0.172912
ENSG00000255002	4.83449	-0.11054	0.288951	-0.382555	0.702049	NA	CTD-2509G16.2		lincRNA	0.178751	0.154903	0.166827
ENSG00000255571	7.11477	-0.546439	0.293057	-1.86462	0.0622348	NA	MIR9-3HG	MIR9-3 host gene [Source:HGNC Symbol;Acc:HGNC:27388]	lincRNA	0.178652	0.0723807	0.125516
ENSG00000275236	4.92263	-0.108847	0.292427	-0.372221	0.709728	NA	AC009120.11		lincRNA	0.178562	0.158977	0.16877
ENSG00000274723	3.46352	0.228435	0.272205	0.8392	0.401357	NA	RP11-618L22.1		lincRNA	0.178212	0.294051	0.236131
ENSG00000255328	2.58123	0.221974	0.232649	0.954115	0.340025	NA	RP11-326C3.12		lincRNA	0.177009	0.30053	0.23877
ENSG00000267586	5.6841	-0.363027	0.290148	-1.25118	0.210869	NA	LINC00907	long intergenic non-protein coding RNA 907 [Source:HGNC Symbol;Acc:HGNC:44327]	lincRNA	0.175492	0.146556	0.161024
ENSG00000240859	7.82188	0.477896	0.288443	1.65681	0.0975569	NA	AC093627.10		lincRNA	0.175262	0.29681	0.236036
ENSG00000282461	7.82188	0.477896	0.288443	1.65681	0.0975569	NA	AC093627.10		lincRNA	0.175262	0.29681	0.236036
ENSG00000273129	3.97643	0.333561	0.285448	1.16855	0.242583	NA	PACERR	PTGS2 antisense NFKB1 complex-mediated expression regulator RNA [Source:HGNC Symbol;Acc:HGNC:50552]	lincRNA	0.175099	0.351764	0.263431
ENSG00000237361	6.63094	0.818833	0.293047	2.7942	0.00520284	NA	TUSC8	tumor suppressor candidate 8 (non-protein coding) [Source:HGNC Symbol;Acc:HGNC:49111]	lincRNA	0.174863	0.64383	0.409347
ENSG00000214145	4.32808	0.0550676	0.279555	0.196983	0.843841	NA	LINC00887	long intergenic non-protein coding RNA 887 [Source:HGNC Symbol;Acc:HGNC:48574]	lincRNA	0.174733	0.227155	0.200944
ENSG00000260193	3.62981	-0.183856	0.279648	-0.657455	0.510888	NA	RP11-83N9.5		lincRNA	0.173997	0.154027	0.164012
ENSG00000258819	2.73374	-0.046536	0.262806	-0.177073	0.859451	NA	RP11-7F17.3		lincRNA	0.173753	0.118384	0.146068
ENSG00000233123	3.1923	-0.238767	0.272935	-0.874815	0.381675	NA	LINC01007	long intergenic non-protein coding RNA 1007 [Source:HGNC Symbol;Acc:HGNC:48973]	lincRNA	0.17333	0.0910439	0.132187
ENSG00000269549	6.83917	0.26292	0.292944	0.89751	0.369447	NA	RP3-461P17.10		lincRNA	0.173295	0.358268	0.265781
ENSG00000263033	3.98597	0.14668	0.285511	0.513746	0.60743	NA	RP11-396B14.2		lincRNA	0.172917	0.222643	0.19778
ENSG00000275040	2.77467	0.277126	0.262962	1.05387	0.291944	NA	RP11-70D24.4		lincRNA	0.172246	0.348804	0.260525
ENSG00000267308	1.8367	0.143194	0.188333	0.760322	0.447062	NA	AC004510.3		lincRNA	0.172004	0.467994	0.319999
ENSG00000259584	3.601	0.201303	0.265357	0.758614	0.448084	NA	RP11-521C20.2		lincRNA	0.17062	0.28663	0.228625
ENSG00000250945	2.90911	0.292492	0.273431	1.06971	0.284749	NA	RP11-810P8.1		lincRNA	0.17031	0.370963	0.270636
ENSG00000249228	6.91878	0.242085	0.291956	0.829181	0.407002	NA	RP11-769N22.1		lincRNA	0.169788	0.254805	0.212296
ENSG00000281543	2.6581	0.0666323	0.279284	0.238583	0.811429	NA	AF146191.4		lincRNA	0.168928	0.188485	0.178706
ENSG00000226423	2.12837	0.112536	0.204164	0.551207	0.581492	NA	AC093642.4		lincRNA	0.168247	0.299395	0.233821
ENSG00000212743	11.3584	0.394911	0.281853	1.40112	0.161177	NA	RP11-563J2.3		lincRNA	0.167925	0.275087	0.221506
ENSG00000269927	6.62622	-0.248238	0.290774	-0.853714	0.393264	NA	RP6-91H8.3		lincRNA	0.167676	0.126336	0.147006
ENSG00000254028	2.46232	-0.0758218	0.248586	-0.305013	0.760357	NA	AC083843.2		lincRNA	0.166853	0.151617	0.159235
ENSG00000250456	7.85151	-0.0358011	0.28898	-0.123888	0.901404	NA	AC006552.1		lincRNA	0.166748	0.170252	0.1685
ENSG00000267581	1.30617	-0.0674684	0.138582	-0.486847	0.626366	NA	CTC-559E9.4		lincRNA	0.166602	0.0841482	0.125375
ENSG00000279851	8.46445	0.213264	0.292564	0.728947	0.466034	NA	CH507-216K13.2		lincRNA	0.16636	0.245776	0.206068
ENSG00000251323	5.47712	-0.0698922	0.291451	-0.239808	0.810479	NA	RP11-452H21.4		lincRNA	0.166165	0.161977	0.164071
ENSG00000224957	6.97669	0.241649	0.289971	0.833354	0.404645	NA	LINC01266	long intergenic non-protein coding RNA 1266 [Source:HGNC Symbol;Acc:HGNC:50309]	lincRNA	0.166064	0.16806	0.167062
ENSG00000272255	1.86112	0.102627	0.221267	0.463813	0.642782	NA	CTD-3224K15.3		lincRNA	0.165932	0.261129	0.21353
ENSG00000223414	3.34253	-0.322983	0.280919	-1.14974	0.250253	NA	LINC00473	long intergenic non-protein coding RNA 473 [Source:HGNC Symbol;Acc:HGNC:21160]	lincRNA	0.165507	0.0741777	0.119842
ENSG00000271743	5.12148	-0.118488	0.291083	-0.40706	0.683964	NA	CTD-2541M15.3		lincRNA	0.165459	0.143835	0.154647
ENSG00000278200	3.57951	0.0207703	0.275214	0.0754698	0.939841	NA	RP13-766D20.4		lincRNA	0.164721	0.182337	0.173529
ENSG00000241544	4.04785	-0.225898	0.266523	-0.847577	0.396674	NA	RP11-6F2.5		lincRNA	0.164209	0.0931053	0.128657
ENSG00000227544	3.46465	0.291719	0.276848	1.05371	0.292014	NA	AC018647.3		lincRNA	0.163847	0.277964	0.220905
ENSG00000277763	2.52092	0.115902	0.230612	0.502584	0.615257	NA	CTD-2588E21.1		lincRNA	0.163714	0.271632	0.217673
ENSG00000228862	3.34826	0.0265255	0.245673	0.107971	0.914019	NA	RP11-91I20.3		lincRNA	0.162876	0.260129	0.211503
ENSG00000268568	4.53865	0.0383314	0.284269	0.134842	0.892737	NA	AC007228.9		lincRNA	0.162854	0.180353	0.171603
ENSG00000261621	1.03071	-0.0320521	0.111462	-0.28756	0.773684	NA	RP11-580I1.2		lincRNA	0.162069	0.124708	0.143388
ENSG00000275383	11.3054	0.0726249	0.291243	0.249362	0.803081	NA	RP11-615I2.6		lincRNA	0.161465	0.18393	0.172697
ENSG00000273472	4.36109	-0.0615762	0.27787	-0.221601	0.824625	NA	RP11-102N12.3		lincRNA	0.161277	0.148991	0.155134
ENSG00000180279	4.85671	0.373848	0.267166	1.39931	0.161719	NA	MGC45922	uncharacterized LOC284365 [Source:EntrezGene;Acc:284365]	lincRNA	0.1611	0.410731	0.285915
ENSG00000255318	2.1887	-0.0891654	0.253636	-0.351548	0.725177	NA	RP11-655M14.13		lincRNA	0.160277	0.134422	0.147349
ENSG00000256193	6.73121	0.0459276	0.289548	0.158618	0.87397	NA	LINC00507	long intergenic non-protein coding RNA 507 [Source:HGNC Symbol;Acc:HGNC:43558]	lincRNA	0.15992	0.18133	0.170625
ENSG00000276564	8.17061	-0.0470345	0.29257	-0.160763	0.87228	NA	CTA-276F8.1		lincRNA	0.159211	0.160783	0.159997
ENSG00000233817	8.0524	-0.476508	0.292964	-1.62651	0.103842	NA	RP11-168K11.3		lincRNA	0.159126	0.0825512	0.120839
ENSG00000272248	1.28468	0.0496914	0.205261	0.242089	0.808711	NA	RP3-406P24.4		lincRNA	0.15884	0.197955	0.178398
ENSG00000253164	2.37188	0.0650978	0.209386	0.310898	0.755878	NA	RP11-563N12.2		lincRNA	0.158721	0.209449	0.184085
ENSG00000223751	1.64563	0.0794195	0.187271	0.424089	0.671501	NA	AC116609.2		lincRNA	0.158312	0.250335	0.204323
ENSG00000253116	2.38098	0.10129	0.197213	0.513607	0.607527	NA	RP11-648L3.2		lincRNA	0.158041	0.307764	0.232902
ENSG00000233723	3.50239	0.0382171	0.269398	0.141861	0.88719	NA	LINC01122	long intergenic non-protein coding RNA 1122 [Source:HGNC Symbol;Acc:HGNC:49267]	lincRNA	0.157869	0.119186	0.138527
ENSG00000240687	2.69257	0.0800684	0.252365	0.317271	0.751038	NA	RP11-521D12.1		lincRNA	0.157773	0.195473	0.176623
ENSG00000236502	2.67436	0.067856	0.204015	0.332604	0.739433	NA	SIX3-AS1	SIX3 antisense RNA 1 [Source:HGNC Symbol;Acc:HGNC:40532]	lincRNA	0.157259	0.221911	0.189585
ENSG00000246898	6.28874	-0.188512	0.289626	-0.650882	0.515123	NA	LINC00920	long intergenic non-protein coding RNA 920 [Source:HGNC Symbol;Acc:HGNC:48611]	lincRNA	0.157037	0.119393	0.138215
ENSG00000226397	3.10289	-0.234338	0.282309	-0.830076	0.406496	NA	C12orf77	chromosome 12 open reading frame 77 [Source:HGNC Symbol;Acc:HGNC:27282]	lincRNA	0.156582	0.115272	0.135927
ENSG00000256982	8.74502	0.258308	0.288096	0.896601	0.369932	NA	CTD-2555A7.2		lincRNA	0.156164	0.224348	0.190256
ENSG00000283073	7.17957	0.299137	0.291888	1.02483	0.305442	NA	RP11-834C11.15		lincRNA	0.155918	0.240428	0.198173
ENSG00000230736	4.66127	-0.118522	0.289936	-0.408785	0.682698	NA	RP1-149A16.3		lincRNA	0.153314	0.140993	0.147154
ENSG00000248516	5.28374	0.151144	0.289461	0.522157	0.601561	NA	RP11-265O12.1		lincRNA	0.152943	0.205479	0.179211
ENSG00000226791	3.87642	0.11809	0.26832	0.44011	0.659858	NA	AC109826.1		lincRNA	0.151821	0.219974	0.185897
ENSG00000278254	6.55018	-0.20409	0.292074	-0.698761	0.484701	NA	RP4-668E10.4		lincRNA	0.151715	0.123252	0.137483
ENSG00000237713	2.89017	0.134772	0.271244	0.496865	0.619284	NA	AC006000.5		lincRNA	0.151327	0.215637	0.183482
ENSG00000226996	2.49088	-0.0107609	0.255424	-0.0421293	0.966396	NA	AP000477.3		lincRNA	0.150708	0.180038	0.165373
ENSG00000246211	6.32721	-0.148358	0.288648	-0.513975	0.607269	NA	RP11-632K5.3		lincRNA	0.149303	0.131641	0.140472
ENSG00000241163	3.1806	0.211337	0.278455	0.758965	0.447874	NA	LINC00877	long intergenic non-protein coding RNA 877 [Source:HGNC Symbol;Acc:HGNC:27706]	lincRNA	0.149166	0.271196	0.210181
ENSG00000272733	3.85916	0.134485	0.274664	0.489633	0.624394	NA	KB-208E9.1		lincRNA	0.148606	0.228483	0.188544
ENSG00000260509	5.10917	0.283075	0.291861	0.969897	0.332098	NA	RP11-271M24.2		lincRNA	0.148349	0.240986	0.194667
ENSG00000231595	5.41047	0.1713	0.290639	0.58939	0.5556	NA	AC005224.2		lincRNA	0.148052	0.205203	0.176628
ENSG00000235947	3.89099	-0.198061	0.289178	-0.68491	0.493401	NA	EGOT	eosinophil granule ontogeny transcript (non-protein coding) [Source:HGNC Symbol;Acc:HGNC:37129]	lincRNA	0.147711	0.115586	0.131648
ENSG00000233522	8.03029	0.144417	0.281903	0.512293	0.608446	NA	FAM224A	family with sequence similarity 224 member A (non-protein coding) [Source:HGNC Symbol;Acc:HGNC:37736]	lincRNA	0.147188	0.208626	0.177907
ENSG00000281778	6.79842	-0.24993	0.292586	-0.854209	0.392989	NA	LINC00550	long intergenic non-protein coding RNA 550 [Source:HGNC Symbol;Acc:HGNC:43688]	lincRNA	0.14693	0.0783113	0.112621
ENSG00000226835	1.79953	-0.109403	0.229919	-0.475833	0.634193	NA	RP11-148B18.1		lincRNA	0.146914	0.0943856	0.12065
ENSG00000251209	4.14616	-0.10962	0.280555	-0.390723	0.696002	NA	LINC00923	long intergenic non-protein coding RNA 923 [Source:HGNC Symbol;Acc:HGNC:28088]	lincRNA	0.146773	0.173094	0.159934
ENSG00000283265	2.0797	-0.315721	0.216205	-1.46029	0.144211	NA	RP11-95M15.3		lincRNA	0.146762	0.0319229	0.0893425
ENSG00000271384	1.96544	0.0731208	0.241745	0.302471	0.762293	NA	RP11-435O5.7		lincRNA	0.145582	0.186587	0.166085
ENSG00000262619	2.43317	-0.385726	0.25453	-1.51545	0.12966	NA	LINC00621	long intergenic non-protein coding RNA 621 [Source:HGNC Symbol;Acc:HGNC:44227]	lincRNA	0.145563	0.0486459	0.0971045
ENSG00000260388	7.31039	-0.116998	0.292859	-0.399503	0.689522	NA	LINC00562	long intergenic non-protein coding RNA 562 [Source:HGNC Symbol;Acc:HGNC:43706]	lincRNA	0.145362	0.129941	0.137652
ENSG00000246777	9.21197	-0.0305478	0.28984	-0.105395	0.916062	NA	RP11-61A14.4		lincRNA	0.145308	0.146947	0.146128
ENSG00000246375	6.97161	0.332401	0.291755	1.13932	0.254572	NA	RP11-10L7.1		lincRNA	0.144957	0.274086	0.209521
ENSG00000267731	11.8314	0.384233	0.282898	1.3582	0.174399	NA	RP11-147L13.8		lincRNA	0.144913	0.234711	0.189812
ENSG00000261076	5.33006	0.263846	0.283719	0.929957	0.352394	NA	RP11-179B15.6		lincRNA	0.144156	0.228589	0.186373
ENSG00000205562	10.3132	0.297927	0.291018	1.02374	0.305959	NA	RP11-497E19.1		lincRNA	0.143752	0.250263	0.197007
ENSG00000188511	3.92617	-0.205227	0.265187	-0.773896	0.438992	NA	C22orf34	chromosome 22 open reading frame 34 [Source:HGNC Symbol;Acc:HGNC:28010]	lincRNA	0.143577	0.0814203	0.112499
ENSG00000273125	3.89996	-0.137178	0.278649	-0.492296	0.62251	NA	RP11-115H18.1		lincRNA	0.142916	0.109542	0.126229
ENSG00000259724	5.88287	0.326811	0.289821	1.12763	0.259475	NA	LINC01581	long intergenic non-protein coding RNA 1581 [Source:HGNC Symbol;Acc:HGNC:51415]	lincRNA	0.14257	0.226103	0.184336
ENSG00000251665	2.61807	0.148249	0.260319	0.569492	0.569022	NA	RP11-700H6.2		lincRNA	0.142401	0.223564	0.182982
ENSG00000219445	7.28573	0.316417	0.29245	1.08195	0.279273	NA	RP11-3B12.3		lincRNA	0.140596	0.226707	0.183651
ENSG00000251567	3.05892	0.294047	0.282215	1.04192	0.297447	NA	RP11-775H9.2		lincRNA	0.140486	0.286464	0.213475
ENSG00000279579	1.85437	0.064476	0.213678	0.301744	0.762847	NA	bP-2189O9.3		lincRNA	0.139456	0.24518	0.192318
ENSG00000261079	8.42694	0.270303	0.292932	0.922752	0.356137	NA	RP11-252A24.3		lincRNA	0.138331	0.199688	0.169009
ENSG00000231010	4.26091	0.255427	0.286974	0.890071	0.373428	NA	RP6-109B7.2		lincRNA	0.137567	0.232833	0.1852
ENSG00000271553	3.40036	0.124964	0.284386	0.439416	0.66036	NA	RP11-274B21.10		lincRNA	0.137132	0.181864	0.159498
ENSG00000280677	9.1811	0.216169	0.290376	0.744446	0.456606	NA	FAM66B	family with sequence similarity 66 member B [Source:HGNC Symbol;Acc:HGNC:28890]	lincRNA	0.1368	0.197629	0.167215
ENSG00000278002	3.89423	0.0702224	0.279473	0.251267	0.801607	NA	RP11-596C23.2		lincRNA	0.136376	0.169218	0.152797
ENSG00000272108	6.40615	0.121452	0.292663	0.414988	0.678151	NA	AC005754.8		lincRNA	0.135995	0.165095	0.150545
ENSG00000261175	10.3291	0.160029	0.288303	0.555072	0.578845	NA	CTD-2015G9.2		lincRNA	0.135978	0.141033	0.138506
ENSG00000276500	1.84215	0.129969	0.233665	0.556221	0.57806	NA	BMS1P14	BMS1, ribosome biogenesis factor pseudogene 14 [Source:HGNC Symbol;Acc:HGNC:49159]	lincRNA	0.135027	0.222769	0.178898
ENSG00000258354	5.88363	0.504143	0.292528	1.7234	0.0848165	NA	MIR3180-1	microRNA 3180-1 [Source:HGNC Symbol;Acc:HGNC:38382]	lincRNA	0.134896	0.273292	0.204094
ENSG00000232386	2.74352	0.459198	0.278484	1.64892	0.0991639	NA	RP11-66B24.2		lincRNA	0.13479	0.400307	0.267548
ENSG00000234362	3.35664	0.487297	0.28283	1.72294	0.0849	NA	AC104654.2		lincRNA	0.133987	0.379303	0.256645
ENSG00000230537	2.31261	0.0959887	0.271536	0.353502	0.723712	NA	RP11-305L7.1		lincRNA	0.13331	0.174895	0.154103
ENSG00000213373	3.64076	0.0829024	0.27564	0.300763	0.763595	NA	LINC00671	long intergenic non-protein coding RNA 671 [Source:HGNC Symbol;Acc:HGNC:44339]	lincRNA	0.133241	0.124818	0.12903
ENSG00000275763	6.00753	0.02112	0.292616	0.0721765	0.942461	NA	C18orf65	chromosome 18 open reading frame 65 [Source:HGNC Symbol;Acc:HGNC:51248]	lincRNA	0.132818	0.147163	0.139991
ENSG00000260874	1.77406	0.101766	0.209209	0.486434	0.62666	NA	RP11-715J22.4		lincRNA	0.132532	0.190763	0.161647
ENSG00000270562	6.97998	-0.0766561	0.292545	-0.262032	0.793297	NA	RP11-154H23.3		lincRNA	0.132394	0.135852	0.134123
ENSG00000249169	2.15561	-0.0669137	0.229401	-0.291689	0.770524	NA	CTC-529L17.1		lincRNA	0.132148	0.110159	0.121154
ENSG00000233539	5.30527	0.0646404	0.292786	0.220777	0.825266	NA	AC011294.3		lincRNA	0.132132	0.143932	0.138032
ENSG00000254235	4.02878	0.404411	0.281503	1.43661	0.150828	NA	RP11-115J16.1		lincRNA	0.132104	0.280271	0.206188
ENSG00000273218	4.89189	-0.0157811	0.290831	-0.0542622	0.956726	NA	LLNLR-246C6.1		lincRNA	0.131499	0.137884	0.134692
ENSG00000267260	4.20026	-0.096706	0.284483	-0.339937	0.733904	NA	CTD-2162K18.4		lincRNA	0.131489	0.114939	0.123214
ENSG00000228750	2.99784	0.0204041	0.245776	0.0830189	0.933837	NA	RP11-242F24.1		lincRNA	0.131132	0.112663	0.121897
ENSG00000251216	9.44179	0.779269	0.292959	2.65999	0.00781418	NA	RP11-161D15.3		lincRNA	0.130792	0.368812	0.249802
ENSG00000227107	6.48277	0.144758	0.292928	0.494177	0.621181	NA	AC096574.5		lincRNA	0.13072	0.174013	0.152366
ENSG00000228741	3.89464	-0.241665	0.273629	-0.883183	0.377137	NA	SPATA13	spermatogenesis associated 13 [Source:EntrezGene;Acc:221178]	lincRNA	0.130639	0.0868535	0.108746
ENSG00000231842	1.67544	0.133033	0.221139	0.601579	0.547455	NA	RP11-527F13.1		lincRNA	0.130615	0.239951	0.185283
ENSG00000274434	2.07094	-0.0555063	0.113062	-0.490937	0.623471	NA	RP11-1151M9.1		lincRNA	0.129847	0.048299	0.0890731
ENSG00000236740	6.1358	-0.185689	0.292904	-0.633956	0.526109	NA	RP11-411K7.1		lincRNA	0.128569	0.225693	0.177131
ENSG00000215244	11.0034	0.342404	0.291672	1.17394	0.24042	NA	RP11-563J2.2		lincRNA	0.12848	0.202492	0.165486
ENSG00000226476	10.2079	-0.0103472	0.289889	-0.0356935	0.971527	NA	RP11-776H12.1		lincRNA	0.128254	0.150234	0.139244
ENSG00000250344	2.6802	0.298686	0.237953	1.25523	0.209395	NA	RP11-647P12.1		lincRNA	0.128142	0.377102	0.252622
ENSG00000235643	2.78712	-0.0817505	0.210489	-0.388383	0.697732	NA	RP1-69M21.2		lincRNA	0.127811	0.0953827	0.111597
ENSG00000227463	4.98851	-0.101961	0.272923	-0.373588	0.708711	NA	RP11-158D2.2		lincRNA	0.127256	0.108542	0.117899
ENSG00000276308	6.80837	0.302748	0.277283	1.09184	0.274905	NA	RP11-116D17.4		lincRNA	0.126588	0.260041	0.193315
ENSG00000223855	9.70356	-0.0701652	0.292746	-0.23968	0.810579	NA	HRAT92	heart tissue-associated transcript 92 [Source:EntrezGene;Acc:441307]	lincRNA	0.126209	0.126261	0.126235
ENSG00000258483	5.08093	0.407404	0.279052	1.45996	0.144302	NA	AC144835.1		lincRNA	0.12601	0.300846	0.213428
ENSG00000237445	1.68856	0.291175	0.2117	1.37541	0.169003	NA	CTA-520D8.2		lincRNA	0.125896	0.573046	0.349471
ENSG00000276136	2.75569	0.273298	0.27701	0.986602	0.323838	NA	RP11-50I19.2		lincRNA	0.125797	0.230924	0.17836
ENSG00000260677	6.28455	0.381703	0.292774	1.30375	0.19232	NA	RP11-546O6.4		lincRNA	0.125623	0.229106	0.177365
ENSG00000261121	5.07577	-0.212683	0.287821	-0.738942	0.459942	NA	RP11-496D24.2		lincRNA	0.124971	0.0934567	0.109214
ENSG00000265555	5.69495	-0.00549029	0.114165	-0.048091	0.961644	NA	RP11-638L3.3		lincRNA	0.124885	0.125411	0.125148
ENSG00000247844	6.00485	0.00327233	0.288632	0.0113374	0.990954	NA	CCAT1	colon cancer associated transcript 1 (non-protein coding) [Source:HGNC Symbol;Acc:HGNC:45128]	lincRNA	0.124689	0.13789	0.131289
ENSG00000187013	3.35619	-0.130428	0.246938	-0.528181	0.597374	NA	C17orf82	chromosome 17 open reading frame 82 [Source:HGNC Symbol;Acc:HGNC:32699]	lincRNA	0.12428	0.0892502	0.106765
ENSG00000228127	3.5301	-0.0655675	0.245129	-0.267481	0.789099	NA	RP11-12L8.1		lincRNA	0.124274	0.105748	0.115011
ENSG00000245522	6.24277	0.00794839	0.291986	0.0272218	0.978283	NA	RP11-540A21.2		lincRNA	0.124175	0.131689	0.127932
ENSG00000278916	8.83194	0.366942	0.287594	1.2759	0.20199	NA	CEP83-AS1	CEP83 antisense RNA 1 (head to head) [Source:HGNC Symbol;Acc:HGNC:27055]	lincRNA	0.124083	0.215386	0.169734
ENSG00000248540	6.81252	-0.041012	0.286938	-0.14293	0.886346	NA	RP11-247C2.2		lincRNA	0.123614	0.100858	0.112236
ENSG00000234350	4.20579	0.17956	0.291995	0.614944	0.538592	NA	AC007405.4		lincRNA	0.123066	0.119064	0.121065
ENSG00000228044	2.58194	0.125895	0.240341	0.523817	0.600406	NA	RP4-781K5.4		lincRNA	0.122594	0.1356	0.129097
ENSG00000220908	1.77268	0.163057	0.225369	0.723508	0.469368	NA	RP11-127B16.1		lincRNA	0.122551	0.241193	0.181872
ENSG00000283031	9.51273	0.31122	0.292741	1.06312	0.287726	NA	RP11-557N21.1		lincRNA	0.122358	0.206706	0.164532
ENSG00000246548	7.15172	-0.136961	0.292721	-0.467888	0.639865	NA	RP11-7F17.5		lincRNA	0.122072	0.104417	0.113244
ENSG00000281920	2.01434	0.104019	0.239135	0.434979	0.663578	NA	RP11-418H16.1		lincRNA	0.122019	0.195692	0.158856
ENSG00000264956	6.8091	0.0658233	0.292828	0.224784	0.822147	NA	RP11-1109M24.5		lincRNA	0.121331	0.138307	0.129819
ENSG00000272264	2.43703	0.40681	0.253235	1.60645	0.108175	NA	RP11-92K15.3		lincRNA	0.120743	0.393008	0.256875
ENSG00000282890	6.10172	-0.156847	0.291807	-0.537504	0.59092	NA	RP11-460M2.1		lincRNA	0.120338	0.0866047	0.103471
ENSG00000276772	3.67659	-0.186814	0.259199	-0.720739	0.47107	NA	CTD-2515H24.2		lincRNA	0.120064	0.090493	0.105279
ENSG00000261187	3.7106	0.282499	0.275553	1.02521	0.305265	NA	RP11-1007O24.2		lincRNA	0.119732	0.227714	0.173723
ENSG00000273172	4.00815	0.128003	0.208907	0.612727	0.540057	NA	AC108004.2		lincRNA	0.119213	0.230053	0.174633
ENSG00000248837	3.12792	-0.00595133	0.280167	-0.0212421	0.983053	NA	RP11-412P11.1		lincRNA	0.119122	0.119518	0.11932
ENSG00000224177	1.59357	-0.126311	0.222427	-0.567878	0.570118	NA	LINC00570	long intergenic non-protein coding RNA 570 [Source:HGNC Symbol;Acc:HGNC:43717]	lincRNA	0.118825	0.0871146	0.10297
ENSG00000273374	9.99511	0.196059	0.287338	0.682331	0.49503	NA	RP11-383I23.2		lincRNA	0.118018	0.162684	0.140351
ENSG00000234754	9.07102	0.199245	0.289983	0.687092	0.492025	NA	C1orf140	uncharacterized LOC400804 [Source:EntrezGene;Acc:400804]	lincRNA	0.117636	0.155934	0.136785
ENSG00000236790	2.39892	-0.11156	0.230126	-0.48478	0.627833	NA	LINC00299	long intergenic non-protein coding RNA 299 [Source:HGNC Symbol;Acc:HGNC:27940]	lincRNA	0.117439	0.173229	0.145334
ENSG00000278071	3.15715	0.567904	0.285251	1.99089	0.0464925	NA	RP11-736N17.10		lincRNA	0.117158	0.348008	0.232583
ENSG00000231680	2.64977	0.0971595	0.248713	0.390649	0.696057	NA	AP003774.6		lincRNA	0.117135	0.163293	0.140214
ENSG00000214650	2.88836	-0.0889556	0.262446	-0.338948	0.734649	NA	RP11-83B20.1		lincRNA	0.116571	0.0981178	0.107344
ENSG00000268926	7.11276	0.110569	0.275734	0.401	0.68842	NA	RP11-180I4.4		lincRNA	0.116286	0.156405	0.136345
ENSG00000268388	3.37217	-0.254556	0.255883	-0.994811	0.319828	NA	FENDRR	FOXF1 adjacent non-coding developmental regulatory RNA [Source:HGNC Symbol;Acc:HGNC:43894]	lincRNA	0.116231	0.0351713	0.0757013
ENSG00000267665	3.29432	-0.0230958	0.271292	-0.0851327	0.932156	NA	RP11-13K12.2		lincRNA	0.11618	0.220422	0.168301
ENSG00000267838	2.92724	0.252801	0.258036	0.979715	0.327227	NA	AC008746.12		lincRNA	0.115783	0.267337	0.19156
ENSG00000275797	2.92724	0.252801	0.258036	0.979715	0.327227	NA	AC008746.12		lincRNA	0.115783	0.267337	0.19156
ENSG00000238198	6.72427	0.124988	0.290174	0.430735	0.666661	NA	RP11-31F15.2		lincRNA	0.115369	0.137187	0.126278
ENSG00000281557	6.72427	0.124988	0.290174	0.430735	0.666661	NA	RP11-31F15.2		lincRNA	0.115369	0.137187	0.126278
ENSG00000260588	5.69053	0.24662	0.286273	0.861485	0.388971	NA	RP11-930P14.2		lincRNA	0.115258	0.198974	0.157116
ENSG00000282740	1.26952	-0.0451618	0.112064	-0.403002	0.686947	NA	RP5-1182A14.7		lincRNA	0.115113	0.065373	0.0902429
ENSG00000260409	5.12185	0.211047	0.275007	0.767424	0.442829	NA	RP11-403B2.7		lincRNA	0.115096	0.207229	0.161162
ENSG00000260100	2.45182	0.101471	0.259435	0.391121	0.695708	NA	RP11-220I1.5		lincRNA	0.115073	0.147843	0.131458
ENSG00000235725	3.96417	0.0200241	0.285197	0.0702116	0.944025	NA	AC007389.3		lincRNA	0.115022	0.118733	0.116877
ENSG00000248174	3.18966	0.337257	0.274037	1.2307	0.218437	NA	RP11-148L24.1		lincRNA	0.11481	0.285517	0.200164
ENSG00000227502	4.87492	-0.541327	0.29014	-1.86575	0.0620765	NA	LINC01268	long intergenic non-protein coding RNA 1268 [Source:HGNC Symbol;Acc:HGNC:50323]	lincRNA	0.114786	0.0480761	0.0814313
ENSG00000225725	5.11353	0.0703196	0.275384	0.255351	0.798452	NA	FAM66E	family with sequence similarity 66 member E [Source:HGNC Symbol;Acc:HGNC:18735]	lincRNA	0.114627	0.148458	0.131542
ENSG00000271538	2.93561	0.151285	0.26149	0.578552	0.562891	NA	RP11-326I11.4		lincRNA	0.114149	0.184973	0.149561
ENSG00000242072	1.22089	-0.0886578	0.187815	-0.472048	0.636892	NA	RP11-458K10.1		lincRNA	0.113824	0.0628671	0.0883457
ENSG00000266985	4.5772	0.264155	0.282973	0.933501	0.350562	NA	CTD-2329C7.2		lincRNA	0.113811	0.226866	0.170339
ENSG00000176320	5.31091	0.0857564	0.291364	0.294328	0.768508	NA	RP11-404O13.5		lincRNA	0.11367	0.141001	0.127335
ENSG00000273287	4.57152	0.303424	0.274914	1.10371	0.269721	NA	CTA-268H5.14		lincRNA	0.11367	0.246511	0.18009
ENSG00000274449	7.72414	0.00197322	0.292135	0.00675449	0.994611	NA	CTD-2542C24.1		lincRNA	0.113572	0.123387	0.11848
ENSG00000237461	3.52465	-0.0459554	0.270181	-0.170091	0.864938	NA	RP11-554F20.1		lincRNA	0.113498	0.109166	0.111332
ENSG00000232719	2.09555	-0.252912	0.245429	-1.03049	0.30278	NA	RP11-13J8.1		lincRNA	0.113476	0.0522318	0.082854
ENSG00000277738	1.48906	-0.0236703	0.221838	-0.106701	0.915026	NA	RP11-693J15.6		lincRNA	0.113009	0.10585	0.10943
ENSG00000274173	3.09421	0.120668	0.276416	0.436544	0.662442	NA	RP4-568C11.4		lincRNA	0.112047	0.163325	0.137686
ENSG00000260578	7.01144	-0.202385	0.293029	-0.690665	0.489776	NA	CTD-2541J13.1		lincRNA	0.111908	0.0872171	0.0995628
ENSG00000270720	1.93234	0.240161	0.226348	1.06102	0.288679	NA	RP11-84C13.2		lincRNA	0.111822	0.294933	0.203377
ENSG00000259134	4.91694	-0.20415	0.23958	-0.852114	0.394151	NA	LINC00924	long intergenic non-protein coding RNA 924 [Source:HGNC Symbol;Acc:HGNC:27081]	lincRNA	0.11155	0.06653	0.0890398
ENSG00000233421	4.29427	0.346512	0.290427	1.19311	0.232826	NA	RP5-875O13.1		lincRNA	0.111432	0.240607	0.176019
ENSG00000272923	2.60513	0.266023	0.236504	1.12481	0.260669	NA	RP11-391L3.1		lincRNA	0.110865	0.284606	0.197736
ENSG00000272892	2.36718	-0.145282	0.256058	-0.567381	0.570455	NA	RP11-57G10.8		lincRNA	0.110671	0.0799834	0.0953271
ENSG00000214039	6.98853	-0.48478	0.290154	-1.67077	0.0947673	NA	RP11-474D1.3		lincRNA	0.11042	0.0485356	0.0794776
ENSG00000274340	2.65159	-0.297522	0.266327	-1.11713	0.263938	NA	RP11-435J9.2		lincRNA	0.110349	0.0561781	0.0832634
ENSG00000262097	1.61153	0.0912061	0.229442	0.397513	0.690989	NA	CTD-2135D7.5		lincRNA	0.110303	0.15805	0.134176
ENSG00000253190	2.6056	0.250738	0.250255	1.00193	0.316378	NA	AC084082.3		lincRNA	0.109952	0.20077	0.155361
ENSG00000254162	10.496	0.14083	0.285542	0.4932	0.621871	NA	RP11-48B3.3		lincRNA	0.1096	0.149308	0.129454
ENSG00000281706	2.33635	0.00147509	0.261095	0.00564963	0.995492	NA	LINC01012	long intergenic non-protein coding RNA 1012 [Source:HGNC Symbol;Acc:HGNC:48986]	lincRNA	0.109568	0.0848089	0.0971886
ENSG00000246363	5.97775	-0.263085	0.288461	-0.912027	0.361754	NA	RP11-13A1.1		lincRNA	0.109447	0.0729234	0.0911851
ENSG00000268654	4.74414	0.473637	0.289467	1.63624	0.10179	NA	MIMT1	MER1 repeat containing imprinted transcript 1 (non-protein coding) [Source:HGNC Symbol;Acc:HGNC:33464]	lincRNA	0.109224	0.258908	0.184066
ENSG00000281980	5.80862	0.261114	0.290329	0.899372	0.368454	NA	CH17-61M15.1		lincRNA	0.108965	0.183912	0.146438
ENSG00000277938	6.39795	-0.0509224	0.292699	-0.173975	0.861885	NA	RP5-965G21.3		lincRNA	0.108366	0.108418	0.108392
ENSG00000260505	8.69305	0.305152	0.289607	1.05367	0.292032	NA	RP11-410C4.5		lincRNA	0.108086	0.171401	0.139744
ENSG00000261642	8.35973	0.147458	0.292211	0.504628	0.61382	NA	RP11-309H21.3		lincRNA	0.107974	0.137327	0.122651
ENSG00000233220	3.2548	0.00873069	0.266494	0.0327613	0.973865	NA	LINC00167	long intergenic non-protein coding RNA 167 [Source:HGNC Symbol;Acc:HGNC:30468]	lincRNA	0.107494	0.114744	0.111119
ENSG00000227674	4.29408	0.0186602	0.290036	0.0643376	0.948701	NA	LINC00355	long intergenic non-protein coding RNA 355 [Source:HGNC Symbol;Acc:HGNC:27061]	lincRNA	0.10721	0.116492	0.111851
ENSG00000173862	2.19014	-0.0207463	0.232677	-0.0891635	0.928952	NA	RP11-89N17.1		lincRNA	0.1065	0.113192	0.109846
ENSG00000237021	3.7584	-0.282262	0.282761	-0.998236	0.318165	NA	RP3-486I3.7		lincRNA	0.105935	0.06841	0.0871727
ENSG00000257859	7.47657	0.44862	0.292882	1.53174	0.125586	NA	CASC18	cancer susceptibility candidate 18 (non-protein coding) [Source:HGNC Symbol;Acc:HGNC:49463]	lincRNA	0.105346	0.203001	0.154174
ENSG00000226669	1.44561	0.0487774	0.184059	0.26501	0.791002	NA	RP11-509J21.4		lincRNA	0.105111	0.152235	0.128673
ENSG00000261447	1.57641	-0.137752	0.226207	-0.608964	0.542549	NA	RP11-109D9.4		lincRNA	0.105094	0.059226	0.0821598
ENSG00000251230	1.39349	0.025422	0.156866	0.162062	0.871257	NA	MIR3945HG	MIR3945 host gene [Source:HGNC Symbol;Acc:HGNC:52002]	lincRNA	0.104995	0.113293	0.109144
ENSG00000279714	6.4847	0.321656	0.292105	1.10116	0.270826	NA	CTA-212A2.2		lincRNA	0.104736	0.179738	0.142237
ENSG00000253892	1.85025	0.260107	0.237897	1.09336	0.274236	NA	RP11-770E5.2		lincRNA	0.104713	0.280779	0.192746
ENSG00000198106	11.4021	-0.0218275	0.288514	-0.0756549	0.939694	NA	RP11-231C14.7		lincRNA	0.104434	0.109614	0.107024
ENSG00000250127	2.4062	-0.0536836	0.259376	-0.206972	0.836032	NA	CTD-2117L12.1		lincRNA	0.104322	0.102301	0.103312
ENSG00000261357	1.6508	0.0529328	0.186777	0.283401	0.776869	NA	RP11-626G11.1		lincRNA	0.104257	0.173779	0.139018
ENSG00000260302	2.78696	0.0026426	0.270161	0.00978158	0.992196	NA	RP11-973H7.1		lincRNA	0.103803	0.115101	0.109452
ENSG00000225056	1.58699	0.238491	0.202178	1.17961	0.238157	NA	RP11-218C14.5		lincRNA	0.103722	0.440393	0.272058
ENSG00000246863	6.00601	-0.0948802	0.292542	-0.32433	0.745688	NA	RP11-325N19.3		lincRNA	0.103512	0.100446	0.101979
ENSG00000243629	4.7424	0.0435966	0.267519	0.162966	0.870545	NA	LINC00880	long intergenic non-protein coding RNA 880 [Source:HGNC Symbol;Acc:HGNC:27948]	lincRNA	0.103297	0.11959	0.111443
ENSG00000276255	6.16534	0.0304551	0.292328	0.104181	0.917026	NA	RP5-881P19.7		lincRNA	0.103112	0.11414	0.108626
ENSG00000233942	1.66292	0.17512	0.191987	0.912143	0.361693	NA	AC004012.1		lincRNA	0.102898	0.284019	0.193459
ENSG00000268555	3.6228	0.317049	0.268058	1.18277	0.236902	NA	RP11-678G14.3		lincRNA	0.102631	0.218721	0.160676
ENSG00000280587	5.36835	-0.443477	0.288211	-1.53872	0.123872	NA	LINC01348	long intergenic non-protein coding RNA 1348 [Source:HGNC Symbol;Acc:HGNC:50567]	lincRNA	0.102589	0.0483873	0.0754884
ENSG00000239205	4.41115	0.0648554	0.288557	0.224758	0.822168	NA	RP11-747D18.1		lincRNA	0.102064	0.112524	0.107294
ENSG00000231683	8.84128	0.24786	0.288732	0.858443	0.390648	NA	RP1-27K12.2		lincRNA	0.101639	0.172228	0.136934
ENSG00000230773	2.60563	-0.125157	0.269502	-0.4644	0.642361	NA	AC079807.4		lincRNA	0.101318	0.083792	0.0925551
ENSG00000263884	5.21071	0.101622	0.290878	0.349362	0.726817	NA	RP11-705O1.8		lincRNA	0.101148	0.131657	0.116403
ENSG00000227082	9.72698	0.225136	0.292548	0.769569	0.441556	NA	CH17-437K3.1		lincRNA	0.100928	0.142701	0.121815
ENSG00000249267	6.85974	-0.0995279	0.291944	-0.340914	0.733168	NA	LINC00939	long intergenic non-protein coding RNA 939 [Source:HGNC Symbol;Acc:HGNC:48631]	lincRNA	0.100904	0.096496	0.0987
ENSG00000224934	9.16145	0.391522	0.291754	1.34196	0.179609	NA	RP11-441O15.3		lincRNA	0.100691	0.191269	0.14598
ENSG00000273381	9.28365	-0.126306	0.289391	-0.436453	0.662508	NA	RP11-305L7.7		lincRNA	0.100299	0.104112	0.102206
ENSG00000230663	3.912	-0.114898	0.26083	-0.440507	0.65957	NA	FAM224B	family with sequence similarity 224 member B (non-protein coding) [Source:HGNC Symbol;Acc:HGNC:37737]	lincRNA	0.100291	0.0822603	0.0912758
ENSG00000260743	3.8676	0.130535	0.272174	0.4796	0.631512	NA	RP11-255C15.3		lincRNA	0.100101	0.142424	0.121262
ENSG00000231252	4.21363	-0.111714	0.282679	-0.395198	0.692697	NA	RP11-436K8.1		lincRNA	0.0999199	0.0915901	0.095755
ENSG00000271978	7.27829	-0.0186194	0.292772	-0.0635969	0.949291	NA	RP11-428J1.4		lincRNA	0.0996919	0.103077	0.101384
ENSG00000227066	5.05049	0.283139	0.292848	0.966846	0.333621	NA	RP3-340N1.2		lincRNA	0.0989622	0.189454	0.144208
ENSG00000248202	1.75254	0.198111	0.207385	0.955278	0.339437	NA	RP11-455B3.1		lincRNA	0.0988475	0.312874	0.205861
ENSG00000281131	2.45858	-0.0842052	0.259111	-0.324977	0.745198	NA	SCHLAP1	SWI/SNF complex antagonist associated with prostate cancer 1 (non-protein coding) [Source:HGNC Symbol;Acc:HGNC:48603]	lincRNA	0.098767	0.0746284	0.0866977
ENSG00000258231	2.28576	0.104888	0.265603	0.394907	0.692911	NA	RP11-362K2.2		lincRNA	0.097058	0.139655	0.118356
ENSG00000248550	6.14118	0.219435	0.290331	0.75581	0.449763	NA	OTX2-AS1	OTX2 antisense RNA 1 (head to head) [Source:HGNC Symbol;Acc:HGNC:43906]	lincRNA	0.0968439	0.156813	0.126828
ENSG00000230400	4.37161	0.0480504	0.288555	0.166521	0.867747	NA	RP11-359G22.2		lincRNA	0.0968397	0.126709	0.111775
ENSG00000251533	4.0114	0.223013	0.285013	0.782466	0.433941	NA	LINC00605	long intergenic non-protein coding RNA 605 [Source:HGNC Symbol;Acc:HGNC:43928]	lincRNA	0.0966417	0.158359	0.1275
ENSG00000267313	1.83575	0.0888329	0.198394	0.447759	0.654327	NA	KC6	keratoconus gene 6 [Source:EntrezGene;Acc:641516]	lincRNA	0.0965828	0.145766	0.121174
ENSG00000237357	7.03494	0.350593	0.287531	1.21932	0.222722	NA	RP11-475I24.3		lincRNA	0.0959634	0.167335	0.131649
ENSG00000274956	9.68031	0.00340596	0.287587	0.0118432	0.990551	NA	UG0898H09	uncharacterized LOC643763 [Source:EntrezGene;Acc:643763]	lincRNA	0.0955639	0.119098	0.107331
ENSG00000280591	6.85468	0.43939	0.292953	1.49986	0.133649	NA	RP11-341N2.2		lincRNA	0.0955526	0.194857	0.145205
ENSG00000281099	6.85468	0.43939	0.292953	1.49986	0.133649	NA	RP11-341N2.2		lincRNA	0.0955526	0.194857	0.145205
ENSG00000234378	2.18086	0.18461	0.206169	0.895429	0.370558	NA	AC098828.2		lincRNA	0.0943704	0.251241	0.172806
ENSG00000237574	5.81777	0.175997	0.292954	0.600767	0.547995	NA	AC079776.3		lincRNA	0.0941333	0.133807	0.11397
ENSG00000272906	3.56987	0.174697	0.200761	0.870176	0.384204	NA	RP11-533E19.7		lincRNA	0.0939324	0.300356	0.197144
ENSG00000260698	6.37109	0.0484785	0.291915	0.16607	0.868102	NA	RP11-439E19.9		lincRNA	0.093238	0.109862	0.10155
ENSG00000225675	2.12117	0.323425	0.219952	1.47043	0.141444	NA	RP4-784A16.5		lincRNA	0.0930243	0.38452	0.238772
ENSG00000254842	5.07943	0.164878	0.291592	0.565439	0.571775	NA	RP11-890B15.2		lincRNA	0.0923282	0.125551	0.10894
ENSG00000232100	2.61004	-0.267784	0.266376	-1.00529	0.314759	NA	RP11-152L7.2		lincRNA	0.0921521	0.0531982	0.0726752
ENSG00000281767	5.41195	-0.233995	0.276212	-0.847157	0.396907	NA	RP11-90P13.1		lincRNA	0.0921028	0.0599204	0.0760116
ENSG00000281202	3.75845	0.078444	0.289206	0.271239	0.786207	NA	LINC01097	long intergenic non-protein coding RNA 1097 [Source:HGNC Symbol;Acc:HGNC:27738]	lincRNA	0.0918265	0.121973	0.1069
ENSG00000228271	3.6341	0.0336805	0.283196	0.11893	0.905331	NA	RP11-513G11.2		lincRNA	0.0913864	0.105971	0.0986788
ENSG00000236209	2.30231	0.306642	0.245469	1.24921	0.211589	NA	AC104135.2		lincRNA	0.0906042	0.263882	0.177243
ENSG00000263126	8.67232	0.123029	0.290009	0.424226	0.671401	NA	CTC-479C5.10		lincRNA	0.0901085	0.114562	0.102335
ENSG00000249685	1.94631	0.336689	0.215957	1.55905	0.118984	NA	RP11-360F5.3		lincRNA	0.0898819	0.52414	0.307011
ENSG00000259915	3.51166	-0.167568	0.254231	-0.659114	0.509822	NA	RP11-410E4.1		lincRNA	0.0888095	0.0614004	0.075105
ENSG00000232987	1.7838	0.11701	0.187451	0.624216	0.532486	NA	LINC01219	long intergenic non-protein coding RNA 1219 [Source:HGNC Symbol;Acc:HGNC:49653]	lincRNA	0.088754	0.185018	0.136886
ENSG00000259129	2.47704	-0.051029	0.220284	-0.231651	0.816809	NA	LINC00648	long intergenic non-protein coding RNA 648 [Source:HGNC Symbol;Acc:HGNC:44302]	lincRNA	0.0887124	0.0349449	0.0618286
ENSG00000261019	2.63286	0.0706117	0.273302	0.258365	0.796125	NA	RP11-111K18.2		lincRNA	0.0883953	0.106592	0.0974934
ENSG00000267065	6.94812	0.137744	0.29287	0.470324	0.638123	NA	CTD-2246P4.1		lincRNA	0.0878901	0.12323	0.10556
ENSG00000243795	6.80266	0.442667	0.292805	1.51182	0.13058	NA	RP11-572M11.3		lincRNA	0.0878395	0.178026	0.132933
ENSG00000269959	9.80154	0.307651	0.288654	1.06581	0.286508	NA	SPACA6P-AS	SPACA6P antisense RNA [Source:HGNC Symbol;Acc:HGNC:49383]	lincRNA	0.0877081	0.138591	0.11315
ENSG00000228709	2.89801	0.431701	0.271376	1.59079	0.111658	NA	AP001065.15		lincRNA	0.0874601	0.248767	0.168114
ENSG00000258583	3.85354	0.72286	0.268698	2.69023	0.00714023	NA	LINC01500	long intergenic non-protein coding RNA 1500 [Source:HGNC Symbol;Acc:HGNC:51166]	lincRNA	0.0873385	0.634435	0.360887
ENSG00000253308	6.43096	0.927541	0.275712	3.36417	0.000767745	NA	RP1-170O19.17		lincRNA	0.0869248	0.909898	0.498411
ENSG00000260322	3.33904	-0.0827189	0.284734	-0.290513	0.771423	NA	RP11-339A11.2		lincRNA	0.0862089	0.0802875	0.0832482
ENSG00000261586	5.95518	0.333137	0.282837	1.17784	0.23886	NA	RP11-923I11.6		lincRNA	0.0862023	0.189925	0.138064
ENSG00000275897	4.46648	-0.0809891	0.290156	-0.279123	0.780151	NA	RP11-94C24.13		lincRNA	0.0856074	0.0753991	0.0805032
ENSG00000255146	3.96291	0.126295	0.275421	0.458555	0.646554	NA	RP11-659P15.1		lincRNA	0.0855884	0.114743	0.100166
ENSG00000251632	2.73956	-0.43331	0.256127	-1.69178	0.0906885	NA	RP11-714L20.1		lincRNA	0.0855427	0.0266922	0.0561174
ENSG00000226180	5.35143	0.0857125	0.292497	0.293037	0.769494	NA	RP11-278A23.1		lincRNA	0.0855394	0.107613	0.0965764
ENSG00000225431	3.46308	0.0611898	0.28369	0.215692	0.829228	NA	AP001626.1		lincRNA	0.0847431	0.110057	0.0974002
ENSG00000254139	5.06152	0.112863	0.279392	0.403961	0.686241	NA	CTD-2339F6.1		lincRNA	0.0847035	0.108079	0.0963912
ENSG00000236318	3.20837	0.429865	0.254766	1.6873	0.0915466	NA	KCCAT333		lincRNA	0.0842887	0.19282	0.138554
ENSG00000260532	3.4299	0.0445781	0.262029	0.170126	0.864911	NA	LA16c-381G6.1		lincRNA	0.0839812	0.102683	0.0933323
ENSG00000224017	1.54531	-0.0492986	0.127747	-0.385907	0.699565	NA	LINC01449	long intergenic non-protein coding RNA 1449 [Source:HGNC Symbol;Acc:HGNC:50791]	lincRNA	0.0839615	0.0452711	0.0646163
ENSG00000225226	1.86833	0.167565	0.225173	0.744158	0.456781	NA	AC007250.4		lincRNA	0.0836473	0.180149	0.131898
ENSG00000258572	2.25062	0.184892	0.252172	0.7332	0.463437	NA	RP11-1070N10.3		lincRNA	0.0834392	0.155072	0.119256
ENSG00000280279	8.39429	0.793137	0.29259	2.71074	0.00671323	NA	RP11-1228E12.1		lincRNA	0.0830304	0.30995	0.19649
ENSG00000282235	8.39429	0.793137	0.29259	2.71074	0.00671323	NA	RP11-1228E12.1		lincRNA	0.0830304	0.30995	0.19649
ENSG00000234944	3.27106	0.120732	0.284203	0.42481	0.670975	NA	RP11-124O11.1		lincRNA	0.082863	0.100988	0.0919255
ENSG00000250075	2.83557	0.133103	0.255541	0.520867	0.60246	NA	RP11-584P21.2		lincRNA	0.0826099	0.0865736	0.0845917
ENSG00000259925	4.97269	0.391488	0.291796	1.34165	0.179709	NA	CTA-363E6.2		lincRNA	0.0825161	0.163021	0.122769
ENSG00000253967	4.6569	0.0924583	0.281166	0.32884	0.742277	NA	RP11-333A23.4		lincRNA	0.0822402	0.105403	0.0938215
ENSG00000277491	1.24804	0.161435	0.180705	0.893363	0.371663	NA	RP11-676J12.9		lincRNA	0.0822041	0.263934	0.173069
ENSG00000250334	3.49811	-0.0117707	0.261917	-0.0449406	0.964155	NA	LINC00989	long intergenic non-protein coding RNA 989 [Source:HGNC Symbol;Acc:HGNC:48918]	lincRNA	0.0821542	0.0819289	0.0820416
ENSG00000261068	3.32099	-0.0722552	0.273961	-0.263743	0.791978	NA	RP11-7K24.3		lincRNA	0.082083	0.07759	0.0798365
ENSG00000260683	2.01384	-0.276396	0.202335	-1.36603	0.171929	NA	CTD-2076M15.1		lincRNA	0.0815516	0.0167227	0.0491372
ENSG00000275481	7.50662	0.298782	0.292812	1.02039	0.307544	NA	RP11-474P2.6		lincRNA	0.0815468	0.132607	0.107077
ENSG00000254648	2.61582	0.201047	0.254305	0.790574	0.429193	NA	RP11-713P17.4		lincRNA	0.0814323	0.155583	0.118508
ENSG00000229656	1.74309	0.0216601	0.206835	0.104721	0.916597	NA	RP11-462L8.1		lincRNA	0.0812241	0.0889261	0.0850751
ENSG00000261751	5.55492	0.480783	0.292808	1.64197	0.100595	NA	RP11-305A4.3		lincRNA	0.0807894	0.174659	0.127724
ENSG00000279927	6.22781	-0.0853561	0.292842	-0.291474	0.770688	NA	CTA-212A2.4		lincRNA	0.0805406	0.0812735	0.080907
ENSG00000272563	6.23077	-0.0175419	0.288149	-0.0608777	0.951457	NA	RP11-480C16.1		lincRNA	0.0805098	0.0893802	0.084945
ENSG00000229719	6.25883	-0.110164	0.292621	-0.376473	0.706565	NA	MIR194-2HG	MIR194-2 host gene [Source:HGNC Symbol;Acc:HGNC:51946]	lincRNA	0.0800877	0.0780514	0.0790695
ENSG00000231574	2.78165	-0.0120436	0.247461	-0.048669	0.961183	NA	KCCAT211	renal clear cell carcinoma-associated transcript 211 [Source:EntrezGene;Acc:102724550]	lincRNA	0.0791763	0.0816582	0.0804173
ENSG00000257893	1.97403	0.0128459	0.20354	0.0631121	0.949677	NA	RP11-587P21.2		lincRNA	0.0788951	0.0866713	0.0827832
ENSG00000230392	5.10502	-0.0173538	0.286535	-0.0605642	0.951706	NA	RP5-1139I1.1		lincRNA	0.0786651	0.0864952	0.0825801
ENSG00000260977	3.45096	-0.261963	0.283224	-0.924933	0.355001	NA	RP11-333I13.1		lincRNA	0.0783542	0.0530138	0.065684
ENSG00000223704	10.691	-0.0640641	0.285324	-0.224531	0.822344	NA	LINC01422	long intergenic non-protein coding RNA 1422 [Source:HGNC Symbol;Acc:HGNC:50728]	lincRNA	0.0781181	0.0799891	0.0790536
ENSG00000260988	4.55198	0.348038	0.290411	1.19843	0.230749	NA	RP11-285A1.1		lincRNA	0.0780122	0.1459	0.111956
ENSG00000260611	2.42189	0.0732513	0.254882	0.287393	0.773812	NA	RP11-352B15.2		lincRNA	0.0779559	0.109601	0.0937783
ENSG00000275216	10.4111	0.581702	0.282381	2.05999	0.0393999	NA	RP11-54H7.4		lincRNA	0.0778629	0.150532	0.114197
ENSG00000259395	3.95967	-0.0237362	0.287403	-0.0825885	0.934179	NA	RP11-475A13.2		lincRNA	0.0765178	0.0787374	0.0776276
ENSG00000224939	3.17128	-0.0964643	0.241596	-0.399279	0.689688	NA	LINC00184	long intergenic non-protein coding RNA 184 [Source:HGNC Symbol;Acc:HGNC:37192]	lincRNA	0.0763804	0.0556858	0.0660331
ENSG00000234817	4.04099	0.0813496	0.289839	0.280672	0.778962	NA	RP3-400B16.1		lincRNA	0.0759162	0.0911031	0.0835096
ENSG00000260847	2.29826	0.244413	0.22632	1.07995	0.280166	NA	RP11-17M15.1		lincRNA	0.0745279	0.219716	0.147122
ENSG00000282998	1.92817	-0.0452377	0.18494	-0.244607	0.806761	NA	RP11-152D8.1		lincRNA	0.0743298	0.0556425	0.0649862
ENSG00000230366	1.85114	0.0897758	0.211186	0.425104	0.670761	NA	DSCR9	Down syndrome critical region 9 (non-protein coding) [Source:HGNC Symbol;Acc:HGNC:16301]	lincRNA	0.074099	0.125828	0.0999636
ENSG00000255384	3.33053	0.0323734	0.271815	0.119101	0.905195	NA	RP11-770J1.4		lincRNA	0.0739106	0.0776668	0.0757887
ENSG00000260653	3.25548	-0.169925	0.256758	-0.66181	0.508093	NA	RP11-114G11.5		lincRNA	0.073881	0.0475649	0.060723
ENSG00000269514	8.09351	0.400027	0.292776	1.36633	0.171837	NA	RP11-370I10.12		lincRNA	0.0729932	0.134378	0.103686
ENSG00000260597	6.0132	0.366727	0.292185	1.25512	0.209435	NA	AC012531.25		lincRNA	0.0727854	0.139806	0.106296
ENSG00000257139	2.42713	0.212524	0.175441	1.21137	0.225754	NA	RP11-320P7.2		lincRNA	0.0726207	0.472492	0.272556
ENSG00000274492	5.01803	0.271268	0.288742	0.93948	0.347484	NA	RP11-976B16.1		lincRNA	0.0724242	0.120277	0.0963507
ENSG00000261519	3.96419	0.229916	0.269818	0.852116	0.39415	NA	RP11-403P17.4		lincRNA	0.0721298	0.130176	0.101153
ENSG00000232229	5.30707	-0.191978	0.266731	-0.719745	0.471682	NA	LINC00865	long intergenic non-protein coding RNA 865 [Source:HGNC Symbol;Acc:HGNC:45170]	lincRNA	0.0719338	0.0483988	0.0601663
ENSG00000279669	1.58078	0.172037	0.156373	1.10018	0.271256	NA	RP11-717F1.1		lincRNA	0.0718641	0.548979	0.310422
ENSG00000231560	7.96986	0.255234	0.291835	0.874583	0.381801	NA	AC091814.3		lincRNA	0.0716615	0.115211	0.0934364
ENSG00000227115	4.91891	0.322094	0.2872	1.1215	0.262077	NA	LINC01630	long intergenic non-protein coding RNA 1630 [Source:HGNC Symbol;Acc:HGNC:52295]	lincRNA	0.0713916	0.180641	0.126016
ENSG00000267072	3.16975	-0.0909661	0.276168	-0.329387	0.741863	NA	RP11-165E7.1		lincRNA	0.0713438	0.0597454	0.0655446
ENSG00000245156	5.94433	0.386151	0.292807	1.31879	0.18724	NA	RP11-867G23.3		lincRNA	0.0713171	0.135519	0.103418
ENSG00000230699	6.1204	0.345047	0.292774	1.17854	0.23858	NA	RP11-54O7.1		lincRNA	0.071176	0.115281	0.0932284
ENSG00000225028	3.87307	0.368757	0.287199	1.28398	0.199149	NA	RP11-330M19.1		lincRNA	0.0709934	0.13775	0.104372
ENSG00000258909	3.09693	-0.0886697	0.249833	-0.354915	0.722653	NA	RP11-164C12.2		lincRNA	0.0705894	0.0575096	0.0640495
ENSG00000249487	3.07622	0.0708022	0.249145	0.284181	0.776272	NA	LINC01586	long intergenic non-protein coding RNA 1586 [Source:HGNC Symbol;Acc:HGNC:51434]	lincRNA	0.0703226	0.101754	0.0860385
ENSG00000261617	8.22319	-0.0267637	0.292879	-0.0913815	0.927189	NA	RP11-243A14.1		lincRNA	0.0701069	0.0722991	0.071203
ENSG00000232436	1.54841	0.237135	0.232739	1.01889	0.308256	NA	RP11-103C3.1		lincRNA	0.0695843	0.150925	0.110255
ENSG00000267489	2.39184	0.00823182	0.26513	0.0310482	0.975231	NA	CTC-360P9.4		lincRNA	0.0695208	0.0823216	0.0759212
ENSG00000236039	2.94994	0.173639	0.25282	0.686807	0.492204	NA	AC017060.1		lincRNA	0.0691454	0.130319	0.0997323
ENSG00000273295	10.6491	0.214231	0.292748	0.731792	0.464295	NA	AP000350.5		lincRNA	0.0689924	0.100932	0.0849622
ENSG00000281582	10.6491	0.214231	0.292748	0.731792	0.464295	NA	AP000350.5		lincRNA	0.0689924	0.100932	0.0849622
ENSG00000271151	2.14613	0.168063	0.22745	0.738901	0.459967	NA	RP11-394I13.2		lincRNA	0.0689649	0.143612	0.106288
ENSG00000248927	2.92807	0.416285	0.270396	1.53954	0.123673	NA	CTD-2334D19.1		lincRNA	0.068807	0.20866	0.138734
ENSG00000261823	2.06415	0.27774	0.233995	1.18695	0.235249	NA	RP11-48G14.1		lincRNA	0.0680127	0.211385	0.139699
[truncated: 164 more rows]
